# Supplementary material for: Uracil-DNA Glycosylase Is Involved in DNA Demethylation and Required for Embryonic Development in the Zebrafish Embryo
Source: J Biol Chem. 2014 Apr 16;289(22):15463–73. doi: 10.1074/jbc.M114.561019 (PMC4140902; doi:10.1074/jbc.M114.561019)
Supplement: Supplemental Data [file supp_M114.561019_jbc.M114.561019-1.xls]

## Sheet: Sheet1
Table S1. RNA profiles of one-cell and 512-cell embryos.
#gene identifier	WT-1c_norm(TPM)	WT-512c_norm(TPM)	Associated Gene Name
ENSDARG00000037917	0	0.57	itga3a
ENSDARG00000088398	0	0.85	tmem107l
ENSDARG00000058944	0	0.85	SBK2
ENSDARG00000061168	0	2.26	dhx34
ENSDARG00000045989	6.69	14.13	arf4a
ENSDARG00000070709	225.36	104	wu:fi42e03
ENSDARG00000075349	62.68	12.15	si:ch73-138n13.1
ENSDARG00000005927	10.31	15.26	tbc1d17
ENSDARG00000045518	10.59	10.17	tmem110l
ENSDARG00000078117	6.41	2.83	kalrna
ENSDARG00000091156	0	1.41	cyp2aa12
ENSDARG00000016584	20.61	91.56	rgs7
ENSDARG00000012823	0	1.98	DLGAP4 (1 of 2)
ENSDARG00000005058	183.3	83.37	ncapd2
ENSDARG00000068868	5.01	22.33	nap1l4b
ENSDARG00000000241	1.95	1.98	slc40a1
ENSDARG00000090130	0	4.24	LRIF1 (2 of 2)
ENSDARG00000037871	24.79	69.24	wipi2
ENSDARG00000079463	1.95	16.39	MAN2B2
ENSDARG00000005915	0	0.57	tcf3a
ENSDARG00000017388	0	11.87	gstt1b
ENSDARG00000063670	0.56	31.09	STON1
ENSDARG00000024511	430.11	117.28	bxdc2
ENSDARG00000076810	0	6.5	ptprfa
ENSDARG00000069946	1.39	0.57	itga6b
ENSDARG00000005162	849.91	584.41	tpm3
ENSDARG00000029832	0	1.41	slc26a1
ENSDARG00000075936	1.39	31.37	sugp1
ENSDARG00000076184	0.56	0	SAMD8
ENSDARG00000044484	75.77	15.26	cdc23
ENSDARG00000037924	1.67	1.13	gna13b
ENSDARG00000005050	0	0.57	wnt2ba
ENSDARG00000013729	601.43	74.04	srsf6a
ENSDARG00000027381	0	0.57	CCDC171
ENSDARG00000061845	0	13	si:dkeyp-110e4.6
ENSDARG00000062983	1.11	133.67	fbxo18
ENSDARG00000029818	67.69	94.67	srsf5a
ENSDARG00000041407	14.76	3.39	rmdn3
ENSDARG00000092181	0.56	1.7	im:7140055
ENSDARG00000009875	0.56	0	raf1a
ENSDARG00000070674	45.41	75.45	psmd6
ENSDARG00000002249	0	1.13	tbxas1
ENSDARG00000057683	0	14.69	mcm6
ENSDARG00000016056	0	18.93	zgc:113060
ENSDARG00000033143	262.41	132.54	supt4h1
ENSDARG00000002020	5.01	10.74	rictorb
ENSDARG00000095623	0.56	38.15	dpm2
ENSDARG00000040838	19.5	3.39	rp42-pen
ENSDARG00000014180	0	1.41	ildr2
ENSDARG00000055996	172.43	580.45	rps8a
ENSDARG00000021794	146.81	25.15	hmmr
ENSDARG00000015865	0	5.93	trim25
ENSDARG00000096411	0	46.06	wu:fc32g12
ENSDARG00000075200	0.56	1.7	ulk3
ENSDARG00000058231	0	1.7	nt5c2b
ENSDARG00000012682	22.56	327.25	pfn2l
ENSDARG00000002663	1.11	19.78	optn
ENSDARG00000068217	27.58	5.09	stx2b
ENSDARG00000003058	4.46	3.39	fgfr1op
ENSDARG00000013575	0	76.58	rfx2
ENSDARG00000074378	0	1.41	junba
ENSDARG00000068319	669.96	558.41	setd8a
ENSDARG00000005318	1.67	67.26	stam2
ENSDARG00000052154	0	0.57	LIX1
ENSDARG00000037675	16.71	10.46	npm1b
ENSDARG00000058419	0.56	0.85	gcn1l1
ENSDARG00000092338	12.26	0	cldn17
ENSDARG00000010481	908.13	848.35	bzw1a
ENSDARG00000025507	0	16.39	wdr24
ENSDARG00000031228	5.29	156.84	podxl
ENSDARG00000003022	0	1.41	limk1b
ENSDARG00000096306	1.95	6.78	LRRC41
ENSDARG00000014289	1.11	5.09	mettl10
ENSDARG00000014963	6.69	20.35	triap1
ENSDARG00000079932	0.56	46.06	zgc:152830
ENSDARG00000045424	10.59	0	zgc:173856
ENSDARG00000056871	1.11	0.85	ap4m1
ENSDARG00000011897	5.57	24.02	TSG101 (1 of 5)
ENSDARG00000068182	0.56	11.3	crb3b
ENSDARG00000061757	65.18	109.65	RABGAP1L
ENSDARG00000041169	14.21	19.5	hif1al
ENSDARG00000026723	246.53	189.9	syncripl
ENSDARG00000046022	142.63	28.82	tmed7
ENSDARG00000013415	1.39	1.41	lmna
ENSDARG00000011673	12.26	0	si:ch211-246m6.5
ENSDARG00000033126	35.94	33.91	prkrip1
ENSDARG00000075041	0	16.96	fmnl2b
ENSDARG00000022280	3.9	147.8	brd2a
ENSDARG00000018936	3.06	55.95	zcchc17
ENSDARG00000018065	3.62	6.78	ntm
ENSDARG00000079122	0	2.83	tmx2a
ENSDARG00000008107	2.23	43.8	src
ENSDARG00000039493	2.79	21.48	naa20
ENSDARG00000013711	58.78	52.28	si:rp71-61h23.4
ENSDARG00000018124	16.44	37.87	psmd3
ENSDARG00000078754	2.23	3.96	gra
ENSDARG00000052856	4224.76	1289.49	khdrbs1a
ENSDARG00000037857	25.91	19.22	tmem184a
ENSDARG00000036571	0	13	sema3e
ENSDARG00000051853	1.95	1.7	galns
ENSDARG00000062748	0	4.24	PKN1 (2 of 2)
ENSDARG00000086405	1.11	2.54	mterfd3
ENSDARG00000077410	1.39	65.56	myo9b
ENSDARG00000019444	469.39	375.29	ssr4
ENSDARG00000076542	8.36	7.91	pogzb
ENSDARG00000095999	0	1.13	si:ch211-145h19.1
ENSDARG00000093584	0	3.39	zgc:193505
ENSDARG00000091459	1.67	5.09	GABRA2 (3 of 3)
ENSDARG00000056079	18.94	86.76	l3mbtl2
ENSDARG00000033840	0	0.57	0
ENSDARG00000079148	0	1.13	nckap5l
ENSDARG00000036658	75.77	39.56	cab39l
ENSDARG00000002467	1.95	26.56	rdh14b
ENSDARG00000087058	23.12	89.58	fubp3
ENSDARG00000040778	4.46	21.19	ralba
ENSDARG00000003035	3.62	92.69	hspa9
ENSDARG00000067634	0.56	10.74	arhgef12b
ENSDARG00000010531	4.18	21.19	scamp4
ENSDARG00000016699	0	2.83	trpa1a
ENSDARG00000038882	296.4	207.71	smc4
ENSDARG00000092538	7.52	0	si:ch211-262i10.2
ENSDARG00000088742	1.39	1.7	MPZL2 (2 of 2)
ENSDARG00000005218	1.39	34.76	wrnip1
ENSDARG00000023058	3.06	31.65	foxo3a
ENSDARG00000020292	0	1.13	si:ch211-254n4.3
ENSDARG00000063140	22.56	21.19	exd3
ENSDARG00000042908	0	0.85	hsh2d
ENSDARG00000096382	3.34	2.54	neu3.1
ENSDARG00000076534	0.56	0	si:ch211-14a17.10
ENSDARG00000039136	0	3.39	cox16
ENSDARG00000036587	19.5	122.65	cbr1
ENSDARG00000055656	2.23	0	pdzd3b
ENSDARG00000041908	1.67	40.69	usp39
ENSDARG00000055874	0	2.83	cpe
ENSDARG00000007175	26.19	12.72	recql
ENSDARG00000013837	0.56	2.54	spo11
ENSDARG00000087965	0	1.7	LPHN2 (3 of 3)
ENSDARG00000061294	1.11	1.7	arhgap5
ENSDARG00000002264	1.39	4.52	mrpl41
ENSDARG00000003779	0	2.26	ctnnd2b
ENSDARG00000003061	0.56	0	cd276
ENSDARG00000055163	1.39	8.2	epo
ENSDARG00000040179	186.08	88.17	zgc:101562
ENSDARG00000011696	1.11	0	esrrgb
ENSDARG00000007129	0	10.74	SLC6A16 (1 of 2)
ENSDARG00000075954	1.95	0	serpinh1a
ENSDARG00000071224	0.56	1.7	ENDOD1 (9 of 15)
ENSDARG00000056847	0	1.41	si:dkey-27c15.3
ENSDARG00000055043	0	10.46	depdc7
ENSDARG00000056619	0	3.11	arhgap42a
ENSDARG00000042382	28.69	14.13	ARF5 (1 of 2)
ENSDARG00000071524	13.93	7.63	insrb
ENSDARG00000013830	48.19	20.91	osbpl2b
ENSDARG00000075652	1.95	16.67	fastkd3
ENSDARG00000036257	3.34	87.32	rasal2
ENSDARG00000016837	2.51	108.52	glipr2l
ENSDARG00000011219	332.61	112.76	akt2
ENSDARG00000045298	3.62	0.85	WIPF2 (2 of 2)
ENSDARG00000038114	0	1.7	xpa
ENSDARG00000073867	0	8.76	C22H19orf60
ENSDARG00000011373	166.86	81.95	mknk2a
ENSDARG00000029187	0.56	29.11	exosc3
ENSDARG00000011521	0	0.85	upb1
ENSDARG00000005134	1.39	92.41	psmd11b
ENSDARG00000035360	0	9.61	mink1
ENSDARG00000032496	0	2.26	pon1
ENSDARG00000007221	0	1.13	pbk
ENSDARG00000074735	0	2.54	cog1
ENSDARG00000055474	5.01	7.63	dexi
ENSDARG00000063719	13.65	23.17	usp8
ENSDARG00000058424	0	0.85	pdgfab
ENSDARG00000057432	24.24	3.11	mxd3
ENSDARG00000092677	3.34	0	COA6
ENSDARG00000075528	105.02	2.83	LYRM9
ENSDARG00000024964	1.39	9.33	inadl
ENSDARG00000012592	2.23	0	polr2b
ENSDARG00000007825	25.91	38.43	map2k1
ENSDARG00000041870	10.59	8.48	ift172
ENSDARG00000026595	57.94	84.21	pafah1b1b
ENSDARG00000061066	0	7.06	c2cd2l
ENSDARG00000002240	2.51	11.59	psmb6
ENSDARG00000071692	0	0.57	PREX2
ENSDARG00000053950	3.62	24.02	lin37
ENSDARG00000005651	7.24	51.43	hrasb
ENSDARG00000090634	0	1.98	si:dkey-226k3.4
ENSDARG00000056743	0	1.7	murcb
ENSDARG00000063456	3.06	6.22	sv2
ENSDARG00000063101	8.36	34.76	MAN2A2
ENSDARG00000008890	0	1.13	ctns
ENSDARG00000086988	7.8	68.39	wu:fc26g07
ENSDARG00000091729	5.85	11.59	CABZ01083442.1
ENSDARG00000069342	50.42	117.56	KLF16
ENSDARG00000067549	0.84	7.35	ADAMTS12
ENSDARG00000052607	0.56	0	TMEM87B (1 of 2)
ENSDARG00000014106	0.56	1.41	cfl2
ENSDARG00000015964	2.51	0.85	zgc:153311
ENSDARG00000052494	0	1.7	pcdh18b
ENSDARG00000028475	3.06	32.5	lin9
ENSDARG00000006566	0	74.32	nlk1
ENSDARG00000037484	803.67	198.67	tmem192
ENSDARG00000088373	2.79	126.32	FP067396.1
ENSDARG00000086346	0	2.26	si:dkey-82i20.5
ENSDARG00000087866	481.36	85.06	prkacbb
ENSDARG00000042467	8.64	116.99	tlk1a
ENSDARG00000031637	636.81	127.73	pan3
ENSDARG00000089138	1.95	8.2	LONRF2
ENSDARG00000003846	10.31	6.5	MRPL21
ENSDARG00000053183	0.56	0	TSPAN17
ENSDARG00000057867	16.71	33.91	lasp1
ENSDARG00000035683	0	1.98	0
ENSDARG00000013623	36.49	51.15	vdac2
ENSDARG00000008678	17.27	136.21	snx3
ENSDARG00000032493	0.84	0	chn1
ENSDARG00000045695	4.46	1.7	myca
ENSDARG00000062812	0	1.41	glsa
ENSDARG00000036008	9.47	9.89	caly
ENSDARG00000087333	3.06	5.09	scoca
ENSDARG00000061459	0.56	6.5	RAPGEF2 (2 of 2)
ENSDARG00000076783	3.34	9.33	zgc:173480
ENSDARG00000036569	1.11	1.41	CT485993.2
ENSDARG00000002571	2.51	20.06	tmod2
ENSDARG00000005458	49.03	182.56	csnk1g2a
ENSDARG00000091528	54.6	118.41	GGT7
ENSDARG00000093125	23.68	32.78	0
ENSDARG00000053220	0.56	1.41	UNC13C (1 of 4)
ENSDARG00000078066	0	11.59	elk1
ENSDARG00000087538	18.66	7.91	kif3a
ENSDARG00000044980	21.45	82.52	KPNA6
ENSDARG00000042880	0.56	0	si:ch211-222f23.6
ENSDARG00000043180	0	56.8	gpd1b
ENSDARG00000010246	549.34	286.83	prmt1
ENSDARG00000088619	1.67	52.85	REXO4
ENSDARG00000014817	101.96	246.42	ranbp1
ENSDARG00000059347	5.85	22.89	calml4b
ENSDARG00000061000	0	1.98	KLHDC8A
ENSDARG00000053554	75.21	14.69	wdr76
ENSDARG00000034189	6.96	5.93	oxsr1a
ENSDARG00000023821	0.84	17.52	C2CD2
ENSDARG00000070914	0	14.41	dusp6
ENSDARG00000035326	5.29	34.76	nccrp1
ENSDARG00000062651	33.71	413.16	zc3hc1
ENSDARG00000003750	1.11	14.69	pfas
ENSDARG00000038159	60.17	106.82	tcf7l1a
ENSDARG00000027353	41.51	90.71	zmym2
ENSDARG00000008237	1.95	101.73	sars
ENSDARG00000005382	0	14.13	prdm9
ENSDARG00000068458	0	9.33	nrg1
ENSDARG00000016363	0	8.2	her8a
ENSDARG00000061505	9.47	46.35	mrps9
ENSDARG00000038056	7.24	4.52	FGFBP2 (1 of 2)
ENSDARG00000052866	5.85	32.78	htt
ENSDARG00000002401	13.09	76.58	gale
ENSDARG00000003046	0	0.57	sorbs2a
ENSDARG00000062450	5.01	22.89	rnf115
ENSDARG00000021193	0	1.7	CORO1C (1 of 2)
ENSDARG00000008292	12.54	219.86	eif2s3
ENSDARG00000005451	0.84	154.3	gdi2
ENSDARG00000013749	0	5.93	zgc:92113
ENSDARG00000010673	2.51	94.95	trim16
ENSDARG00000013375	16.44	144.69	fem1c
ENSDARG00000043553	0	2.83	ches1
ENSDARG00000010946	220.35	137.34	cbsb
ENSDARG00000004880	0	0.57	acsm3
ENSDARG00000057652	4.18	2.26	dbpb
ENSDARG00000013997	6.69	36.74	ern1
ENSDARG00000088041	1.11	14.69	si:zfos-2269b6.1
ENSDARG00000014969	1.67	3.67	ankhb
ENSDARG00000005754	0	12.15	ptprfb
ENSDARG00000037390	0.56	0	gsg1l
ENSDARG00000089075	139.01	51.72	CU694221.1
ENSDARG00000087421	3.34	2.26	SERBP1 (3 of 3)
ENSDARG00000040001	24.24	35.89	fryl
ENSDARG00000012378	3.06	45.5	naa35
ENSDARG00000069538	4.46	22.89	gtf3c4
ENSDARG00000019326	26.46	14.41	prpsap2
ENSDARG00000059035	308.65	59.91	POR (2 of 2)
ENSDARG00000056515	844.9	152.6	spsb1
ENSDARG00000075743	4.18	14.69	MRPL47
ENSDARG00000070403	0	2.26	wdyhv1
ENSDARG00000018106	5.57	14.13	eif2b3
ENSDARG00000077339	5.29	28.26	ptrh2
ENSDARG00000004218	0	20.06	rnd1l
ENSDARG00000075559	256.56	246.14	ppm1g
ENSDARG00000001686	0	0.57	uckl1a
ENSDARG00000005320	4.74	2.26	nipsnap1
ENSDARG00000074079	0	3.67	si:dkey-3d4.3
ENSDARG00000026489	1106.19	638.1	khsrp
ENSDARG00000026294	0	0.57	erbb2
ENSDARG00000025086	2.23	8.2	fn3krp
ENSDARG00000062674	0.56	12.72	btbd10a
ENSDARG00000042332	0.56	3.96	plin2
ENSDARG00000033285	59.06	118.13	gsto2
ENSDARG00000062977	10.31	61.04	samd13
ENSDARG00000045596	0	1.13	CABZ01003826.1
ENSDARG00000055052	24.51	8.48	map2
ENSDARG00000006849	0.56	3.67	asic2
ENSDARG00000070000	0.56	0	txnipb
ENSDARG00000052690	0	1.41	arrdc3a
ENSDARG00000044011	16.71	10.17	xkrx
ENSDARG00000063667	0	0.57	zgc:162913
ENSDARG00000075732	0	8.76	taf4b
ENSDARG00000042458	0	0.85	rfc4
ENSDARG00000021806	437.91	42.11	zfp36l2
ENSDARG00000061798	0	1.13	BX908793.1
ENSDARG00000045612	0	0.57	lrrc10
ENSDARG00000089924	0	1.7	aldh2.1
ENSDARG00000040705	59.06	7.91	glsb
ENSDARG00000039310	0	3.96	parla
ENSDARG00000039704	1.11	7.63	cdc42ep4a
ENSDARG00000087346	143.74	168.71	RAP1A (2 of 2)
ENSDARG00000045305	16.71	43.24	pde7a
ENSDARG00000010941	8.64	32.78	gtdc2
ENSDARG00000014915	0	17.52	ndufab1b
ENSDARG00000087046	2.79	18.09	si:ch211-222k6.2
ENSDARG00000014770	108.36	104.28	usp4
ENSDARG00000073787	572.74	114.45	CU075911.1
ENSDARG00000010831	0.84	2.83	churc1
ENSDARG00000005273	56.83	34.19	ergic1
ENSDARG00000078014	16.16	118.13	pacsin2
ENSDARG00000003395	0	0.57	col4a3
ENSDARG00000029239	0	2.54	syt9b
ENSDARG00000003592	0	0.85	surf1
ENSDARG00000004452	41.51	42.11	tardbpl
ENSDARG00000069745	57.66	12.43	slc35f2
ENSDARG00000057322	4.18	18.93	tmem47
ENSDARG00000062420	0	1.41	nfia
ENSDARG00000023858	9.19	29.67	ccdc174
ENSDARG00000054528	0	1.13	si:ch211-93e11.8
ENSDARG00000093805	0.56	0	ccdc73
ENSDARG00000088072	1.39	0	USP43 (2 of 2)
ENSDARG00000030307	1.11	35.89	hspa12b
ENSDARG00000078768	0	2.83	0
ENSDARG00000035634	8.08	154.58	rfc5
ENSDARG00000031720	39.28	41.26	clstn1
ENSDARG00000074992	7.8	1.41	CRFA31.2
ENSDARG00000070122	125.36	6.22	stk11ip
ENSDARG00000034013	0	2.26	rgmd
ENSDARG00000090617	0	0.85	CTIF
ENSDARG00000040149	1.39	12.72	atg10
ENSDARG00000087038	0	0.57	CU694254.1
ENSDARG00000090801	3.62	0	CABZ01078481.1
ENSDARG00000093420	0	0.57	creb1b
ENSDARG00000074848	10.31	13.28	smim7
ENSDARG00000015990	625.66	439.15	hcfc1a
ENSDARG00000052113	23.96	7.63	hexa
ENSDARG00000075904	10.59	9.61	rfx1b
ENSDARG00000070416	30.09	45.78	zgc:162816
ENSDARG00000063032	1.11	1.7	dok6
ENSDARG00000052942	2.79	4.52	aspg
ENSDARG00000079610	68.25	0	akap9
ENSDARG00000063187	140.68	68.67	agpat5
ENSDARG00000033647	183.58	70.65	smarcb1a
ENSDARG00000079939	0.56	5.37	JMJD1C (2 of 2)
ENSDARG00000024954	0	1.13	tmed4
ENSDARG00000089578	1.11	1.41	xrra1
ENSDARG00000070504	0	0.85	trpc5a
ENSDARG00000058593	0	7.91	sri
ENSDARG00000074030	0	10.46	myt1a
ENSDARG00000060366	15.6	66.41	slc12a9
ENSDARG00000042389	139.84	100.32	RPL37A
ENSDARG00000037844	3.06	15.83	kdm8
ENSDARG00000000229	0	7.91	usp49
ENSDARG00000074271	5.57	1.41	wrb
ENSDARG00000027016	0	1.13	GBF1 (1 of 2)
ENSDARG00000017190	1.11	0.57	strumpellin
ENSDARG00000043986	0.56	5.09	setd6
ENSDARG00000020761	0.56	16.67	arrdc2
ENSDARG00000063358	10.86	17.8	micu1
ENSDARG00000017860	0.84	0	rgs5b
ENSDARG00000008439	3.62	4.24	atxn10
ENSDARG00000089321	6.41	0.85	CLSPN (2 of 2)
ENSDARG00000077070	241.24	4.52	ssna1
ENSDARG00000088810	1.95	3.96	prox1b
ENSDARG00000075048	1.39	3.39	lonrf1
ENSDARG00000062477	0.56	0.85	kiaa1549la
ENSDARG00000096077	1.67	2.83	si:dkey-93h22.6
ENSDARG00000018889	10.31	246.71	RBM26
ENSDARG00000008887	0	4.24	ephx1l
ENSDARG00000078815	0	3.11	grk5l
ENSDARG00000075612	0	0.57	ercc6
ENSDARG00000077024	18.39	59.91	uba2
ENSDARG00000074298	0	1.41	si:ch73-266f23.1
ENSDARG00000027803	5.01	18.65	sbds
ENSDARG00000069934	0	2.83	PARP4
ENSDARG00000055966	0	1.41	cflara
ENSDARG00000014499	3.9	286.83	nutf2l
ENSDARG00000002285	35.1	41.26	mcoln1a
ENSDARG00000077897	0.56	5.93	znf296
ENSDARG00000040614	0	13	sestd1
ENSDARG00000087307	0.56	0	ctsa
ENSDARG00000062310	1.11	0	CABZ01044136.1
ENSDARG00000079173	0.56	0	COPS6
ENSDARG00000043431	10.03	0.85	b3gntl1
ENSDARG00000017126	0	1.41	ilvbl
ENSDARG00000063574	0	0.57	mtg2
ENSDARG00000037350	77.44	217.32	rpl9
ENSDARG00000006901	0	1.41	AEBP1 (1 of 2)
ENSDARG00000055569	1.39	5.09	ghdc
ENSDARG00000093610	0	0.57	si:dkey-236a14.12
ENSDARG00000089106	1.11	0	ddb1
ENSDARG00000074070	0	0.85	irx5b
ENSDARG00000060323	1.95	93.54	exoc5
ENSDARG00000036179	0	0.85	myo1ea
ENSDARG00000075721	19.5	98.34	zdhhc6
ENSDARG00000043296	535.69	47.48	irf6
ENSDARG00000075673	1.67	83.93	arhgap21b
ENSDARG00000003934	7.8	5.09	nxnl2
ENSDARG00000035018	2707.4	128.86	thy1
ENSDARG00000033928	0	3.11	ndfip2
ENSDARG00000092899	0	5.37	si:dkey-33i11.4
ENSDARG00000096249	6.13	3.39	ap1m1
ENSDARG00000011301	0	25.43	nae1
ENSDARG00000055225	70.76	13	dock8
ENSDARG00000015551	17.27	980.33	fth1a
ENSDARG00000024546	0	2.54	cpla2
ENSDARG00000031119	0	0.57	baiap2l1b
ENSDARG00000015546	0	0.57	alpl
ENSDARG00000088755	5.85	19.22	zgc:103508
ENSDARG00000059053	0	3.11	SLC13A4
ENSDARG00000076733	0	0.57	bard1
ENSDARG00000069331	27.3	37.59	BX322601.2
ENSDARG00000059423	0.56	3.39	prune2
ENSDARG00000056258	239.29	250.95	cdc27
ENSDARG00000095833	1.11	0.57	alk
ENSDARG00000086453	0	0.85	cx52.9
ENSDARG00000036956	302.52	107.39	asxl1
ENSDARG00000022007	3.62	11.87	SPEF1
ENSDARG00000012368	3.34	6.78	ttc21b
ENSDARG00000040455	48.19	75.45	unc50
ENSDARG00000092493	37.89	100.32	si:dkeyp-44a8.2
ENSDARG00000091900	0	1.13	0
ENSDARG00000061770	3.62	1.13	abcd4
ENSDARG00000002970	14.21	254.9	ss18
ENSDARG00000004532	0	1.13	cobl
ENSDARG00000062550	7.8	17.52	rc3h1
ENSDARG00000075626	0	3.39	zgc:172090
ENSDARG00000090108	0	0.85	DBNDD1
ENSDARG00000070864	0	0.85	bcl6a
ENSDARG00000052734	0	2.26	hmgcra
ENSDARG00000092169	6.69	93.54	si:dkey-250k15.4
ENSDARG00000009677	20.61	116.43	dlg1
ENSDARG00000016256	15.04	42.67	nudt3a
ENSDARG00000002994	15.32	27.41	itpkca
ENSDARG00000043046	12.26	65.84	fbxl5
ENSDARG00000053466	6.41	17.24	timmdc1
ENSDARG00000044685	0	1.13	nr0b2a
ENSDARG00000077737	0	2.54	spsb3a
ENSDARG00000060309	5.29	7.06	SRGAP3
ENSDARG00000045788	0	1.13	avpr1b
ENSDARG00000028401	126.75	579.89	rhogc
ENSDARG00000059006	0.56	4.24	otud5a
ENSDARG00000028663	0.56	1.13	tek
ENSDARG00000057940	3.62	120.39	dido1
ENSDARG00000024381	0.56	11.02	msto1
ENSDARG00000011600	0	0.57	epha4b
ENSDARG00000059369	0.84	0	LAMB3 (1 of 2)
ENSDARG00000033666	36.21	67.82	pi4k2a
ENSDARG00000057099	50.7	140.73	papss1
ENSDARG00000033757	8.08	83.65	ncaph2
ENSDARG00000013460	0	1.98	wfikkn2a
ENSDARG00000086247	37.33	44.65	si:ch73-189n23.1
ENSDARG00000070048	0	0.57	zgc:173548
ENSDARG00000043781	1.39	5.09	PSMB10
ENSDARG00000021987	0.56	1.7	plecb
ENSDARG00000068940	6.41	69.52	atp5ib
ENSDARG00000063283	23.96	2.54	ABI3 (2 of 2)
ENSDARG00000074262	0	0.85	nck1a
ENSDARG00000062593	16.99	29.39	stox1
ENSDARG00000000779	11.7	37.3	sly1
ENSDARG00000042124	0	2.26	si:dkey-4e7.3
ENSDARG00000038876	1.67	43.24	zgc:101569
ENSDARG00000091061	12.81	29.39	CU929431.1
ENSDARG00000093515	1.95	0	sfxn5a
ENSDARG00000023609	0.84	1.41	epha8
ENSDARG00000053979	8.64	159.67	bc2
ENSDARG00000002792	21.17	393.09	arcn1a
ENSDARG00000035379	17.83	8.2	TERF2IP
ENSDARG00000026183	225.08	45.78	polr2eb
ENSDARG00000061735	119.23	134.8	hnrnpm
ENSDARG00000055903	193.05	143.84	luc7l
ENSDARG00000026454	4.74	78.56	MIS12
ENSDARG00000004459	0	0.57	UNC119 (1 of 3)
ENSDARG00000074186	125.36	109.65	pak1
ENSDARG00000090219	0	3.39	wdr45
ENSDARG00000032856	0	12.15	ccdc120
ENSDARG00000094165	0	0.57	si:ch211-261n9.2
ENSDARG00000030177	10.86	79.13	uchl3
ENSDARG00000027131	0	2.26	tmem169
ENSDARG00000076330	1.39	0.85	dusp12
ENSDARG00000032575	107.53	474.48	ywhaz
ENSDARG00000094469	1.39	7.91	si:ch211-148l7.4
ENSDARG00000056334	0	0.57	mlh3
ENSDARG00000031956	1.11	7.35	tmem63a
ENSDARG00000063021	798.37	30.52	rpain
ENSDARG00000025032	0	2.83	nr3c1
ENSDARG00000035963	4.18	37.02	CCDC96
ENSDARG00000026098	1.11	3.11	si:dkey-13a21.4
ENSDARG00000006420	2.51	1.98	atrnl1b
ENSDARG00000074634	5.29	9.61	keap1b
ENSDARG00000015325	585.83	334.88	u2af1
ENSDARG00000093998	0	2.83	si:ch73-7i4.2
ENSDARG00000087711	1.39	0.85	CU855931.2
ENSDARG00000075915	0	0.57	si:ch73-70k4.1
ENSDARG00000043963	749.35	11.3	si:ch211-241j12.3
ENSDARG00000032155	5.85	31.09	ppm1aa
ENSDARG00000086418	0.84	0.85	si:ch211-236p5.3
ENSDARG00000027986	1.67	0	slc35d1b
ENSDARG00000061848	0	0.57	col15a1b
ENSDARG00000069662	0.56	0.57	fgf11a
ENSDARG00000076302	8.64	36.17	DTX4 (1 of 2)
ENSDARG00000095670	0	1.98	si:dkey-262g12.4
ENSDARG00000035904	0.84	1.7	crabp1b
ENSDARG00000056270	0.56	20.06	atpaf2
ENSDARG00000028431	13.93	49.74	adnp2b
ENSDARG00000042927	214.22	322.72	mapre1a
ENSDARG00000020377	33.99	240.49	eif4g2a
ENSDARG00000017781	14.76	8.76	hsd17b10
ENSDARG00000077143	0	26.85	znf526
ENSDARG00000005872	7.52	16.39	arhgap28
ENSDARG00000059993	0	0.85	trpm4
ENSDARG00000036678	23.12	37.87	TRMT10A
ENSDARG00000018441	0	0.57	heg
ENSDARG00000053159	0.56	0	zgc:110626
ENSDARG00000058827	0	1.41	zgc:113102
ENSDARG00000058062	0.84	33.91	magt1
ENSDARG00000073696	28.69	13.85	frmd8
ENSDARG00000045506	24.24	10.17	GRAMD4 (1 of 2)
ENSDARG00000011819	8.64	70.65	pcnx
ENSDARG00000035132	0	13.56	rgs3b
ENSDARG00000016765	1.39	5.09	scamp3
ENSDARG00000058729	531.79	219.58	akirin2
ENSDARG00000017217	1.95	4.24	igsf11
ENSDARG00000062164	0	29.67	atrn
ENSDARG00000060390	1250.49	351.83	mst4
ENSDARG00000056121	58.22	16.39	serac1
ENSDARG00000093732	0	1.98	si:dkey-157g20.2
ENSDARG00000055854	7.24	3.96	nr4a3
ENSDARG00000076865	0.56	26.28	CU683898.1
ENSDARG00000006818	11.7	21.19	urod
ENSDARG00000004798	0	0.57	b4galt4
ENSDARG00000026902	0	8.2	cryzl1
ENSDARG00000015921	1.67	56.52	pwp1
ENSDARG00000077469	9.75	13	polr1b
ENSDARG00000062216	6.13	22.33	narfl
ENSDARG00000058367	8.08	31.65	abhd14a
ENSDARG00000076891	7.8	97.5	rfxap
ENSDARG00000045351	1.11	65.28	ccdc58
ENSDARG00000088999	232.88	152.32	METTL4
ENSDARG00000075533	18.66	9.61	CU469532.1
ENSDARG00000020618	8.64	32.22	C9H21orf33
ENSDARG00000041072	51.81	185.38	mier1a
ENSDARG00000059404	1.67	11.87	RAB43
ENSDARG00000069066	38.72	59.63	nufip2
ENSDARG00000039099	0	0.85	zgc:113413
ENSDARG00000063147	76.33	39.28	PTDSS2
ENSDARG00000055080	109.48	145.25	rbm4.2
ENSDARG00000088505	0.56	4.24	fam217b
ENSDARG00000032263	4.74	29.67	zgc:110224
ENSDARG00000009447	28.14	15.54	atp5g3b
ENSDARG00000073800	0	25.43	zgc:171673
ENSDARG00000073925	0.56	3.11	si:dkey-15h8.7
ENSDARG00000043607	31.76	22.33	rab3db
ENSDARG00000039211	3.34	0.85	zgc:77439
ENSDARG00000043026	0	14.13	TTBK2 (2 of 2)
ENSDARG00000038693	1.39	4.24	gng7
ENSDARG00000044136	7.24	55.95	rab3gap2
ENSDARG00000002536	110.87	251.79	tm9sf4
ENSDARG00000052555	11.42	137.91	metrnl
ENSDARG00000060994	10.86	41.82	FBXW7
ENSDARG00000052104	60.45	10.74	atg4b
ENSDARG00000015747	0	1.7	aarsd1
ENSDARG00000044628	8.91	10.17	hars2
ENSDARG00000008052	0.56	2.54	nudc
ENSDARG00000025226	11.7	10.17	znf668
ENSDARG00000063708	0	11.87	tbk1
ENSDARG00000095821	0.56	3.11	si:dkey-122a22.2
ENSDARG00000061690	1.67	35.04	nxpe3
ENSDARG00000089708	0	3.11	si:ch211-223a21.1
ENSDARG00000063309	278.01	53.13	tjp2a
ENSDARG00000040338	1.11	41.26	hvcn1
ENSDARG00000056842	1.39	0.57	usp30
ENSDARG00000021812	18.66	114.73	cherp
ENSDARG00000089168	4.74	5.37	EXT1 (4 of 4)
ENSDARG00000023694	7.8	2.54	spon1b
ENSDARG00000077303	7.52	0.57	zgc:174863
ENSDARG00000044521	153.49	239.92	eef1b2
ENSDARG00000003533	1.67	0	col8a1b
ENSDARG00000078853	0	1.98	arhgef19
ENSDARG00000087544	0	0.57	BX510934.1
ENSDARG00000052701	13.93	40.98	SMPD2 (2 of 2)
ENSDARG00000041530	119.23	67.54	ppih
ENSDARG00000060922	0	13	dgcr14
ENSDARG00000054799	1.39	26.28	rfc1
ENSDARG00000008765	132.04	118.13	tmed5
ENSDARG00000078871	0	0.57	fam166b
ENSDARG00000007892	0	29.96	pdcd2
ENSDARG00000090971	1.11	0	cc2d2a
ENSDARG00000090938	0.56	0	MAP4 (3 of 3)
ENSDARG00000021107	198.9	87.89	sf3a2
ENSDARG00000006678	1.67	2.83	pth2r
ENSDARG00000059485	0.56	2.54	EMB
ENSDARG00000090180	4.74	1.7	mtf1
ENSDARG00000051886	9.19	44.37	ANKRD11
ENSDARG00000013110	0	1.7	dmtn
ENSDARG00000053152	62.4	39.28	pcmtd1
ENSDARG00000089781	0.56	0	ciz1a
ENSDARG00000087461	4.18	9.33	ATP5J2
ENSDARG00000061177	0	0.57	mov10b.1
ENSDARG00000079756	14.49	26.28	PEAK1
ENSDARG00000038977	0.56	0	zgc:136678
ENSDARG00000017242	0	22.04	garem
ENSDARG00000056407	2.23	0	irf8
ENSDARG00000020103	32.04	173.8	calrl
ENSDARG00000059020	1.11	4.52	thap1
ENSDARG00000015343	54.88	29.39	pgd
ENSDARG00000090702	2.79	9.33	CABZ01005649.2
ENSDARG00000031240	0	3.11	kidins220a
ENSDARG00000025797	4.18	3.67	abhd2a
ENSDARG00000010113	1.67	4.8	ndufb8
ENSDARG00000075491	5.01	2.54	si:ch211-26b3.4
ENSDARG00000077110	0	4.24	zgc:174680
ENSDARG00000079703	0	3.96	si:dkey-18p12.4
ENSDARG00000062019	0.84	57.08	rufy2
ENSDARG00000014430	17.83	124.62	rabgef1
ENSDARG00000038242	0	1.7	zgc:113333
ENSDARG00000042029	0.56	29.11	mbd3b
ENSDARG00000005972	0.84	0	ric8b
ENSDARG00000040864	0	0.57	si:dkey-286j15.1
ENSDARG00000056855	6.41	2.83	GATC
ENSDARG00000039082	131.76	222.69	zgc:123010
ENSDARG00000010160	205.58	319.33	rps15a
ENSDARG00000042848	11.42	8.48	pcmtl
ENSDARG00000086034	0	4.8	pvrl1b
ENSDARG00000091801	0.56	0	serpinb1l4
ENSDARG00000036107	2.23	5.37	txnipa
ENSDARG00000019572	86.08	73.76	taf7
ENSDARG00000041421	0	1.41	taz
ENSDARG00000011127	4.18	96.37	ahsa1l
ENSDARG00000092718	0	2.26	gbgt1l2
ENSDARG00000059461	29.53	288.81	mepce
ENSDARG00000015474	0	10.17	ppp2r5ea
ENSDARG00000015059	2.23	25.15	daam1a
ENSDARG00000006395	440.97	93.82	rbm25
ENSDARG00000043246	0	24.3	znf609
ENSDARG00000018574	354.34	219.58	sf3b4
ENSDARG00000087607	8.36	2.83	SHF
ENSDARG00000057550	28.69	15.54	trim105
ENSDARG00000053012	2.23	20.35	ubxn8
ENSDARG00000059936	0	5.37	HERC4
ENSDARG00000095007	5.01	201.49	fam60al
ENSDARG00000035844	9.75	3.11	twf1a
ENSDARG00000038429	2.23	9.04	csrnp1b
ENSDARG00000069251	2.79	2.26	ZP2 (2 of 4)
ENSDARG00000063313	0.56	0.85	plbd1
ENSDARG00000058479	0.56	0	zgc:110425
ENSDARG00000075513	1.11	0	ccdc136b
ENSDARG00000039913	15.88	8.2	tmem147
ENSDARG00000003411	0	0.85	foxa2
ENSDARG00000006240	13.37	63.3	slc27a1a
ENSDARG00000079656	0	1.13	FAM171A2 (2 of 2)
ENSDARG00000078691	0.56	25.43	GIGYF1 (2 of 3)
ENSDARG00000004594	7.24	40.98	ZNF800
ENSDARG00000056162	7.8	15.26	nr2c2ap
ENSDARG00000037966	23.68	96.37	thoc6
ENSDARG00000077298	0	5.37	gas1a
ENSDARG00000017853	0	2.54	prepl
ENSDARG00000015254	1.39	29.39	fzr1
ENSDARG00000089357	0.56	3.96	fam73b
ENSDARG00000025953	6.13	61.89	rhoq
ENSDARG00000057026	186.36	583	ran
ENSDARG00000011272	11.7	39.85	UQCC2
ENSDARG00000033548	0	10.46	nkiras1
ENSDARG00000061121	10.03	7.91	lphn3.1
ENSDARG00000054442	1.95	5.37	cbx1b
ENSDARG00000061915	0	2.54	git2a
ENSDARG00000061941	0	0.57	trpv4
ENSDARG00000069731	0	0.57	unc13c
ENSDARG00000094523	0	1.7	si:dkey-258p11.1
ENSDARG00000042835	0.56	11.3	tfdp2
ENSDARG00000079973	0.84	16.11	pus10
ENSDARG00000001769	198.9	49.74	ptpra
ENSDARG00000087939	72.98	1.41	TEX264 (1 of 2)
ENSDARG00000029088	0	20.63	guf1
ENSDARG00000009342	102.23	141.3	txndc5
ENSDARG00000023880	0.84	7.63	abhd14b
ENSDARG00000011845	0	1.13	chn2
ENSDARG00000076028	15.6	32.22	sez6l
ENSDARG00000061255	10.59	5.09	dusp3a
ENSDARG00000030737	5.85	70.93	znf326
ENSDARG00000005823	13.37	25.15	slc39a10
ENSDARG00000038917	0	1.41	rad50
ENSDARG00000028541	0	0.57	si:ch211-121a2.4
ENSDARG00000041565	27.3	1.41	tnfaip1
ENSDARG00000095660	0.84	5.65	slc10a3
ENSDARG00000068366	0.56	4.24	si:dkey-154p10.3
ENSDARG00000036190	167.14	327.53	txnl4a
ENSDARG00000074111	2.79	0	bcdin3d
ENSDARG00000069100	56.27	303.51	aldh9a1a.1
ENSDARG00000025882	0	0.57	rpap3
ENSDARG00000058082	0	0.57	birc7
ENSDARG00000002235	1.11	3.11	mmp14a
ENSDARG00000057936	0	1.98	lhx5
ENSDARG00000041750	0.56	18.09	ccdc92
ENSDARG00000086014	0	12.43	CABZ01103862.1
ENSDARG00000067669	3.06	3.39	zglp1
ENSDARG00000013853	0	6.5	lmo4a
ENSDARG00000093926	0	2.83	si:dkey-71b5.2
ENSDARG00000005446	402.81	68.95	ckap5
ENSDARG00000071269	3.34	15.54	polr3a
ENSDARG00000007241	4.46	9.61	mycb
ENSDARG00000057093	3.9	32.78	kdm5ba
ENSDARG00000030213	2.23	21.19	sap30l
ENSDARG00000086764	6.69	118.13	MDC1
ENSDARG00000079672	0	16.67	EFTUD1
ENSDARG00000053091	3.34	13	BDP1 (1 of 2)
ENSDARG00000037997	0	21.48	tubb5
ENSDARG00000074749	0.56	0	abca12
ENSDARG00000040445	0	8.2	0
ENSDARG00000004270	10.31	35.32	atl3
ENSDARG00000078761	0	2.54	RMDN2
ENSDARG00000021208	0	2.26	serpind1
ENSDARG00000068763	5.01	28.54	plcg2
ENSDARG00000059323	41.23	158.82	rpn1
ENSDARG00000037838	1.11	1.98	UNKL
ENSDARG00000028971	5.01	28.26	cpsf2
ENSDARG00000055833	0.84	1.98	si:dkey-216e24.3
ENSDARG00000027825	11.42	12.15	naa50
ENSDARG00000071010	0	0.57	tuft1b
ENSDARG00000061213	0.56	16.67	rabep2
ENSDARG00000027182	0	1.98	rnf25
ENSDARG00000052623	0	6.78	bsdc1
ENSDARG00000076771	8.91	6.22	zgc:171445
ENSDARG00000070870	0	2.26	ptpn23b
ENSDARG00000013928	34.82	82.24	plekhb2
ENSDARG00000019924	2.23	43.24	cmpk
ENSDARG00000053318	0	0.57	lrrc6
ENSDARG00000051756	1.67	9.04	pdhx
ENSDARG00000057231	0	0.57	rorca
ENSDARG00000091909	3.06	3.39	si:ch73-59c19.1
ENSDARG00000079815	0.84	1.7	LYRM7
ENSDARG00000005128	3.9	8.48	rnaseh2b
ENSDARG00000045482	0.84	1.41	stk38l
ENSDARG00000043667	0	0.57	CLMN
ENSDARG00000027075	21.73	14.98	ano1
ENSDARG00000010186	5.85	8.76	myo3a
ENSDARG00000062270	5.29	4.52	CCNYL1
ENSDARG00000074326	0	1.98	MCM8
ENSDARG00000027500	11.7	54.82	oxsr1b
ENSDARG00000015918	0	2.83	dlat
ENSDARG00000074783	1.39	11.3	soul4
ENSDARG00000026224	23.68	43.52	fanci
ENSDARG00000007744	1.39	16.67	tsr1
ENSDARG00000062063	16.16	37.3	tab3
ENSDARG00000011637	1.95	26.28	TCEB3
ENSDARG00000086047	0.84	0	CABZ01067657.1
ENSDARG00000035198	0.56	0	gcnt4a
ENSDARG00000035595	2.23	58.21	ficd
ENSDARG00000045542	67.97	50.02	LAMTOR4
ENSDARG00000045342	16.71	20.63	si:ch211-140b10.6
ENSDARG00000033609	0	2.54	map1lc3a
ENSDARG00000012094	0	3.39	prkar1ab
ENSDARG00000015907	14.49	50.02	dcbld1
ENSDARG00000069422	25.63	91.84	nhp2
ENSDARG00000088967	4.46	35.61	WNK2 (2 of 2)
ENSDARG00000044807	90.26	0	dck
ENSDARG00000071714	0	5.93	ZNF337 (5 of 39)
ENSDARG00000061549	1.11	3.11	foxo1b
ENSDARG00000070069	0	0.85	pitx3
ENSDARG00000042571	80.23	8.2	rnaseh1
ENSDARG00000092933	0	9.33	cbx8a
ENSDARG00000030251	0	3.96	klhl36
ENSDARG00000004745	1.39	16.96	lmbr1l
ENSDARG00000062087	0	0.57	nceh1b
ENSDARG00000058644	0	1.41	dnajb2
ENSDARG00000067569	2.51	5.93	FNDC3A
ENSDARG00000060312	90.81	88.17	0
ENSDARG00000075406	0.84	13.56	pvrl4
ENSDARG00000034714	0	3.11	esyt1a
ENSDARG00000070084	73.26	19.22	phf10
ENSDARG00000019130	0.84	0	plk2b
ENSDARG00000076466	0	5.93	CT990569.2
ENSDARG00000068176	142.91	141.86	uqcc
ENSDARG00000013667	16.16	57.08	tbck
ENSDARG00000042658	9.47	9.89	acad8
ENSDARG00000075058	0	11.02	gabra6a
ENSDARG00000036063	45.69	29.11	ppp1r11
ENSDARG00000009449	0	1.13	PDCL3
ENSDARG00000075113	1947.47	2733.27	nanog
ENSDARG00000021374	10.59	87.6	cab39l1
ENSDARG00000002830	21.17	76.3	trmt2a
ENSDARG00000074777	0	1.13	ANK1 (2 of 2)
ENSDARG00000074017	0.56	12.72	USP31
ENSDARG00000090305	0	0.85	CABZ01086759.2
ENSDARG00000044194	0	0.57	tcta
ENSDARG00000029639	1.67	9.33	tomm70a
ENSDARG00000003251	2.23	13.85	zbtb22b
ENSDARG00000078241	0	1.41	MAP7 (2 of 2)
ENSDARG00000056678	0.56	20.06	trim47
ENSDARG00000041237	52.37	16.39	med18
ENSDARG00000003789	0.56	111.91	dennd5b
ENSDARG00000034042	2.51	0	dnal1
ENSDARG00000061021	1.11	4.52	fam160a1
ENSDARG00000014943	172.15	469.96	kif23
ENSDARG00000045750	0.56	5.65	syt10
ENSDARG00000029692	0	1.13	rufy3
ENSDARG00000008727	0.56	5.37	ranbp3
ENSDARG00000008808	130.65	21.76	eml2
ENSDARG00000003920	2338.3	2207.36	setb
ENSDARG00000075204	0	2.26	SYNDIG1
ENSDARG00000017696	0	26.28	diexf
ENSDARG00000044146	0	4.24	lrrc8db
ENSDARG00000016336	0	1.41	TMCO6
ENSDARG00000041665	172.99	93.54	mkrn1
ENSDARG00000041311	0.56	14.41	stx8
ENSDARG00000031651	19.5	31.65	slc29a1a
ENSDARG00000004154	3.06	8.2	orai1b
ENSDARG00000078276	1.11	1.41	COLGALT1 (3 of 3)
ENSDARG00000033871	0	4.8	derl3
ENSDARG00000058561	33.15	34.19	fbxo30a
ENSDARG00000035910	16.16	494.83	ZNF281 (2 of 2)
ENSDARG00000063145	1.11	39	tfam
ENSDARG00000038374	0	13	CCDC137
ENSDARG00000036473	0.56	18.09	SNAPC2
ENSDARG00000060929	0	0.85	rnf220a
ENSDARG00000045887	0.56	2.54	mmp30
ENSDARG00000011770	15.6	18.65	dhrs12
ENSDARG00000002071	0	0.57	adss
ENSDARG00000004843	91.93	37.3	foxp1a
ENSDARG00000045095	410.33	50.3	elac1
ENSDARG00000025549	1.11	9.04	ndufaf1
ENSDARG00000036109	0	5.65	mtx1b
ENSDARG00000011925	503.65	57.37	spns1
ENSDARG00000059177	55.16	32.22	tax1bp3
ENSDARG00000062801	0	3.39	erfl3
ENSDARG00000020964	0.84	17.8	prkrirb
ENSDARG00000036456	0.56	6.78	anxa4
ENSDARG00000069420	2.23	35.04	trim23
ENSDARG00000094354	0	0.57	si:dkey-233e3.1
ENSDARG00000061660	18.39	14.69	CABZ01055343.2
ENSDARG00000056411	0	0.57	adipoqb
ENSDARG00000013946	98.61	373.31	ivns1abpb
ENSDARG00000029885	1.67	54.82	zgc:63637
ENSDARG00000038074	214.78	20.63	ergic3
ENSDARG00000027099	7.8	78	psmc4
ENSDARG00000068629	13.09	1.98	cd151l
ENSDARG00000093563	0	0.57	si:ch211-225b11.4
ENSDARG00000030756	1053.26	186.51	dnmt1
ENSDARG00000037783	2.79	0	proza
ENSDARG00000089426	14.76	32.78	nop10
ENSDARG00000078384	0.56	0	guca1e
ENSDARG00000023999	32.87	151.19	heatr5a
ENSDARG00000076634	0.56	0	capn10
ENSDARG00000037968	24.79	7.63	fus
ENSDARG00000078247	0	0.57	vip
ENSDARG00000052086	0.84	3.39	ZNF337 (3 of 39)
ENSDARG00000043126	14.49	571.41	blf
ENSDARG00000062919	8.08	20.06	tceanc2
ENSDARG00000063690	10.03	1.13	nrm
ENSDARG00000057032	0.56	1.7	ppm1nb
ENSDARG00000074640	1.39	0	FIBCD1 (2 of 2)
ENSDARG00000074121	1.11	66.98	dnmbp
ENSDARG00000059037	0	1.13	MOV10L1
ENSDARG00000051940	16.44	9.61	ugt2a4
ENSDARG00000032114	62.68	42.95	slain2
ENSDARG00000034497	11.42	181.43	fbxl14a
ENSDARG00000037946	1.67	0.85	prl
ENSDARG00000003965	1.67	0	tlx1
ENSDARG00000015252	5.29	2.54	st3gal3b
ENSDARG00000056950	0	16.67	epyc
ENSDARG00000057882	1.39	50.87	arpc3
ENSDARG00000037633	1.67	5.09	leng1
ENSDARG00000018989	1.67	13	hspa4b
ENSDARG00000067950	0	0.57	ZCCHC2
ENSDARG00000045951	28.69	98.34	htatip
ENSDARG00000087188	0	14.41	nfil3-6
ENSDARG00000052893	0	8.2	rx3
ENSDARG00000019797	4.74	25.43	qrich1
ENSDARG00000062518	0	0.57	ulk1a
ENSDARG00000042747	37.89	1.41	coasy
ENSDARG00000061005	0	6.78	SHKBP1
ENSDARG00000036863	5.85	29.11	MYO1D
ENSDARG00000031890	3.9	60.48	tcp11l1
ENSDARG00000014907	0	0.85	htra1b
ENSDARG00000087660	1.11	3.67	CABZ01049025.1
ENSDARG00000038215	5.85	19.5	spop
ENSDARG00000015997	2.51	13.56	mfsd5
ENSDARG00000094210	0	0.85	zgc:109934
ENSDARG00000079969	1.11	1.98	C12H10orf2
ENSDARG00000033370	0.56	7.63	PPIL3
ENSDARG00000070832	107.81	28.54	snrka
ENSDARG00000013292	0	2.83	tmem179
ENSDARG00000087678	3.62	9.89	rbm22
ENSDARG00000079688	274.11	189.34	TNRC6A
ENSDARG00000062129	1.39	0	mxra8b
ENSDARG00000063558	0.84	7.06	ARHGEF17
ENSDARG00000036057	0.84	0	tradd
ENSDARG00000057378	1.11	3.67	fam213aa
ENSDARG00000007755	0	0.57	WDR61
ENSDARG00000067976	0.84	0	ar
ENSDARG00000036781	2.23	3.96	HAUS2
ENSDARG00000030512	6.41	5.65	tsnaxip1
ENSDARG00000056204	0	9.89	GIN1
ENSDARG00000043209	0	7.06	nsun5
ENSDARG00000002213	0	1.13	invs
ENSDARG00000059795	8.36	41.82	THEM6 (2 of 2)
ENSDARG00000053876	0.56	8.2	klhl26
ENSDARG00000002980	5.01	2.26	vps54
ENSDARG00000091860	0.56	3.11	zgc:194007
ENSDARG00000063292	1.67	1.7	zgc:153440
ENSDARG00000053995	0.56	20.91	GPANK1
ENSDARG00000030116	0	3.11	si:dkey-11e23.5
ENSDARG00000079368	0	10.46	CLDN18
ENSDARG00000007257	14.49	17.52	rab5ab
ENSDARG00000062449	0.56	0.57	xpr1
ENSDARG00000041155	9.47	186.23	morf4l1
ENSDARG00000060165	0.84	2.26	dnah7
ENSDARG00000095463	1.11	5.37	si:ch73-90k17.1
ENSDARG00000018272	0.56	3.39	wdr33
ENSDARG00000012745	0	4.8	poc1bl
ENSDARG00000077769	0.84	5.37	CITED1
ENSDARG00000073892	1.11	1.7	secisbp2
ENSDARG00000069169	12.81	14.13	cerk
ENSDARG00000058203	282.47	209.97	smc1al
ENSDARG00000018328	1.39	134.8	rhoad
ENSDARG00000004891	0.84	17.24	pex19
ENSDARG00000026070	55.16	109.08	cd82b
ENSDARG00000042724	27.3	203.75	supt5h
ENSDARG00000006859	15.6	20.91	nkain1
ENSDARG00000026986	0	2.83	rexo1
ENSDARG00000009862	50.42	41.26	dcps
ENSDARG00000061411	1.39	283.16	nelfa
ENSDARG00000040510	87.47	61.32	ca15b
ENSDARG00000020041	0	27.41	C12H16orf62
ENSDARG00000058229	0	2.54	acot11a
ENSDARG00000058349	128.7	111.06	polr2l
ENSDARG00000016443	52.93	204.32	eif3c
ENSDARG00000059856	3.06	0	alkbh2
ENSDARG00000090337	2.79	66.41	pprc1
ENSDARG00000036090	98.61	63.87	pard6gb
ENSDARG00000069699	82.18	66.41	aip
ENSDARG00000039579	1.95	0	cfd
ENSDARG00000087243	2.79	46.35	zgc:100918
ENSDARG00000087387	0	12.43	si:dkey-256i11.1
ENSDARG00000038472	2.23	69.52	MTMR4
ENSDARG00000057484	1345.48	1152.99	srsf2a
ENSDARG00000021891	0.56	3.11	ZBTB7B
ENSDARG00000061060	0	0.57	STPG2
ENSDARG00000040287	29.81	191.32	ywhabl
ENSDARG00000053609	8.91	23.17	pddc1
ENSDARG00000073899	39.56	25.72	tmem194a
ENSDARG00000041417	0	0.57	atp6ap1a
ENSDARG00000059209	0.84	3.67	abhd13
ENSDARG00000003616	22.84	27.13	arih1
ENSDARG00000061725	1.11	5.09	MAST3 (1 of 2)
ENSDARG00000001898	1.11	0.57	manea
ENSDARG00000007065	1.11	58.78	mrps18b
ENSDARG00000034693	6.96	62.17	mysm1
ENSDARG00000021974	2.23	29.11	sfr1
ENSDARG00000087636	0	100.04	si:dkeyp-86f7.3
ENSDARG00000033768	359.63	112.19	trappc13
ENSDARG00000014962	3.06	3.96	ppp3cca
ENSDARG00000006120	0.56	0	tbx2b
ENSDARG00000077081	3.9	23.17	slc38a10
ENSDARG00000027322	13.37	189.62	lin7c
ENSDARG00000095741	2.23	14.13	ddx41
ENSDARG00000032738	2.79	1.41	dusp7
ENSDARG00000075296	5.29	15.54	CR388068.1
ENSDARG00000062181	0.84	9.61	C25H7orf60
ENSDARG00000035880	9.47	9.61	atp6v1c1b
ENSDARG00000007429	18.11	39.28	ndor1
ENSDARG00000089837	0.84	0	slc35d2
ENSDARG00000020232	91.37	148.65	eif6
ENSDARG00000042533	13.37	72.34	gstm
ENSDARG00000023520	0	1.7	fgf17
ENSDARG00000060259	0	0.57	zgc:162160
ENSDARG00000028661	2.51	7.35	cntfr
ENSDARG00000056119	71.31	90.71	eef1g
ENSDARG00000070955	0	0.57	hmx3
ENSDARG00000063910	1.39	1.41	mt-atp8
ENSDARG00000045562	27.58	22.33	pus1
ENSDARG00000011088	0	1.7	si:ch211-288d18.1
ENSDARG00000046143	52.65	20.91	prkab1b
ENSDARG00000055426	0.56	4.8	rwdd2b
ENSDARG00000041051	3.62	73.19	mid1ip1a
ENSDARG00000037361	1.67	5.93	kdelr2b
ENSDARG00000070391	0	1.98	tspan4
ENSDARG00000056008	85.8	425.31	atp5g1
ENSDARG00000020948	30.09	144.69	gmcl1
ENSDARG00000075323	2.79	46.63	srfbp1
ENSDARG00000018618	307.54	170.69	cpsf6
ENSDARG00000071389	0	0.57	CMA1 (7 of 29)
ENSDARG00000014545	0.84	3.11	golim4b
ENSDARG00000007099	451	389.7	cx43.4
ENSDARG00000087593	0	3.67	zgc:173577
ENSDARG00000044281	0.56	9.04	erbb2ip
ENSDARG00000031261	8.08	44.37	sap30bp
ENSDARG00000079313	1.11	0	PELP1
ENSDARG00000060184	0	1.7	pkn1
ENSDARG00000003984	2.51	48.89	LTN1
ENSDARG00000068369	1.67	1.98	angptl2b
ENSDARG00000061899	0	0.57	IQUB
ENSDARG00000055307	16.16	182.27	sypl2a
ENSDARG00000012776	3.9	4.8	SMARCA1
ENSDARG00000024631	1.11	0	NLRC5
ENSDARG00000042759	0	0.57	cnstb
ENSDARG00000036911	2.79	12.43	scamp1
ENSDARG00000088709	0	0.57	tnfaip8l3
ENSDARG00000035256	0	0.85	eef2l2
ENSDARG00000029394	302.8	210.53	ilf3b
ENSDARG00000054032	0	14.98	rab24
ENSDARG00000036707	1.11	26.85	PKN2 (2 of 2)
ENSDARG00000024116	64.63	50.3	vamp8
ENSDARG00000012553	211.43	210.53	rap1a
ENSDARG00000006044	0	0.57	ust
ENSDARG00000053131	0	7.06	irak3
ENSDARG00000016156	1.11	58.5	fam53b
ENSDARG00000003940	1.95	10.74	mtfr1l
ENSDARG00000014003	108.64	71.78	stard8
ENSDARG00000040666	0.84	2.83	mki67ip
ENSDARG00000011404	20.34	162.78	fen1
ENSDARG00000019302	0	4.8	mid1ip1b
ENSDARG00000092561	0	0.57	si:ch211-207c6.4
ENSDARG00000063190	1.39	8.48	zranb1b
ENSDARG00000039851	10.03	64.15	dhdds
ENSDARG00000037177	25.63	52.85	zc3h13
ENSDARG00000052649	485.54	134.23	ube2i2
ENSDARG00000055101	0	7.91	hmox2a
ENSDARG00000045355	165.75	36.17	tceb1a
ENSDARG00000022413	0	0.57	ing5a
ENSDARG00000012234	573.01	374.72	psme3
ENSDARG00000095332	14.76	16.96	0
ENSDARG00000009430	0	0.57	tmem30c
ENSDARG00000029107	5.29	111.06	ube2d1a
ENSDARG00000003599	359.07	265.36	rpl3
ENSDARG00000020621	20.34	58.5	ap1b1
ENSDARG00000002128	354.62	111.34	cwf19l1
ENSDARG00000067947	23.68	57.37	dus3l
ENSDARG00000062864	0	1.41	gk5
ENSDARG00000006397	6.41	12.43	laptm4a
ENSDARG00000053166	9.19	8.2	chic1
ENSDARG00000008119	2.51	133.39	E2F6
ENSDARG00000017219	162.96	263.66	pabpc1a
ENSDARG00000056504	0	7.35	FRG1
ENSDARG00000041306	151.82	50.3	mrps25
ENSDARG00000032553	0	0.57	egln3
ENSDARG00000074671	1.95	1.13	nptx1l
ENSDARG00000042054	9.75	15.83	zgc:171971
ENSDARG00000022633	0.84	0	PTPLA
ENSDARG00000094887	0	21.48	si:ch211-170d8.2
ENSDARG00000086310	0	0.57	C12H10orf107
ENSDARG00000054058	1.11	1.98	h1fx
ENSDARG00000037061	2.79	33.91	aldh9a1b
ENSDARG00000016794	0.56	57.65	mtmr6
ENSDARG00000074129	0	0.57	EDEM3
ENSDARG00000003495	0.56	41.26	madd
ENSDARG00000044299	539.03	262.53	lmnb1
ENSDARG00000052247	103.35	0.85	alkbh4
ENSDARG00000042641	2.51	3.11	cyp51
ENSDARG00000015822	0	0.57	sesn3
ENSDARG00000089960	0	0.57	CU694952.2
ENSDARG00000040650	6.13	71.78	gps1
ENSDARG00000076703	0	2.26	zfand4
ENSDARG00000009142	6.13	11.3	ppp1r13bb
ENSDARG00000090675	5.57	14.13	APBA3
ENSDARG00000078986	0	156.28	mplkip
ENSDARG00000015425	4.18	2.26	slc24a4a
ENSDARG00000077979	1.95	0.57	CU638868.1
ENSDARG00000037307	225.08	29.39	gnpda1
ENSDARG00000014569	210.6	91.84	hnrnpr
ENSDARG00000070227	0	0.57	nhsa
ENSDARG00000052348	374.12	148.65	smarca5
ENSDARG00000017049	0.56	5.93	adsl
ENSDARG00000008937	2.79	52.28	neo1
ENSDARG00000092873	39.84	3.96	zgc:193541
ENSDARG00000012801	0	2.26	pfkpb
ENSDARG00000079420	6.69	4.24	dpp4
ENSDARG00000089903	0	0.57	cmasb
ENSDARG00000042065	0	1.13	eef2a.2
ENSDARG00000012572	54.88	11.87	polr3f
ENSDARG00000077581	0.56	37.3	zzz3
ENSDARG00000057021	0	0.57	vps36
ENSDARG00000005456	26.46	24.59	katnb1
ENSDARG00000036247	78	91.84	tmem144b
ENSDARG00000095813	0.56	0	#N/A
ENSDARG00000042485	0	20.35	foxd5
ENSDARG00000062122	0	0.57	klhl5
ENSDARG00000035761	708.12	104.84	mcm7
ENSDARG00000041811	272.72	384.9	rps25
ENSDARG00000005468	2.51	55.95	irf2bp1
ENSDARG00000060457	8.36	15.26	pmp22b
ENSDARG00000036114	10.86	11.59	PTDSS1 (2 of 2)
ENSDARG00000014324	199.18	21.48	sh2d5
ENSDARG00000093382	85.24	17.52	si:dkey-88p24.9
ENSDARG00000079720	20.34	16.39	HPDL
ENSDARG00000031888	3.62	12.15	mapk8a
ENSDARG00000079193	12.81	218.16	ptmab
ENSDARG00000033616	5.29	10.17	sepn1
ENSDARG00000031533	6.13	19.22	ap5m1
ENSDARG00000060246	0	0.57	slc16a6b
ENSDARG00000043182	2.23	0	HHLA2 (2 of 4)
ENSDARG00000030972	0.84	57.65	dnaja1l
ENSDARG00000070723	200.01	44.08	ndufa9
ENSDARG00000036236	0.56	16.67	hibadha
ENSDARG00000019530	4.46	47.48	hdgfrp2
ENSDARG00000052455	23.96	11.87	porcnl
ENSDARG00000038894	1.95	3.96	tmx3
ENSDARG00000019278	0	0.85	CABZ01087197.1
ENSDARG00000088562	0	0.85	si:ch211-113a14.26
ENSDARG00000003931	0.56	14.69	cndp2
ENSDARG00000036100	8.36	23.17	eya3
ENSDARG00000034685	1.95	32.78	tmem198b
ENSDARG00000053535	91.93	66.13	lmo7b
ENSDARG00000041373	1.39	2.83	FCF1
ENSDARG00000014041	404.2	52.28	smarcad1
ENSDARG00000013871	1.11	0	slc5a1
ENSDARG00000093093	0	0.85	adam17b
ENSDARG00000076904	0	1.13	loxl5b
ENSDARG00000032651	26.19	126.6	ppp1r10
ENSDARG00000075883	195.83	1.98	bub3
ENSDARG00000041724	6.13	2.54	glipr2
ENSDARG00000059048	0	1.13	mpzl1l
ENSDARG00000028322	2.51	26	pex14
ENSDARG00000022970	11.7	31.09	tm9sf1
ENSDARG00000038309	0	11.3	dnajc15
ENSDARG00000057577	0	19.22	mbtps2
ENSDARG00000061948	1.39	17.8	amotl2b
ENSDARG00000068021	1.95	9.61	si:ch211-224b1.4
ENSDARG00000034763	0	1.98	ccnf
ENSDARG00000089795	1.11	0.85	SERTAD4
ENSDARG00000029480	0.84	0.57	specc1
ENSDARG00000075774	0	1.98	FOXJ3
ENSDARG00000068028	0	5.93	trps1
ENSDARG00000019038	1.11	64.15	sgsm3
ENSDARG00000015749	20.06	2.83	hps3
ENSDARG00000037423	39	72.34	SMIM19
ENSDARG00000012219	44.57	23.46	dpf2
ENSDARG00000058147	0	1.13	dnajc5b
ENSDARG00000040503	0	622.84	CABZ01070258.1
ENSDARG00000092043	7.8	1.41	poln
ENSDARG00000092886	0.84	18.09	si:dkey-68l7.1
ENSDARG00000069540	0.56	0	si:dkey-30c15.2
ENSDARG00000068140	0	0.57	si:dkey-24l11.3
ENSDARG00000039350	15.04	66.13	ssbp1
ENSDARG00000089601	1.67	1.7	plce1
ENSDARG00000088454	9.75	1.98	rnf126
ENSDARG00000008454	745.73	92.41	cpeb1b
ENSDARG00000005251	4.74	24.02	rpe
ENSDARG00000015206	99.45	288.53	hnrnpua
ENSDARG00000070472	24.51	393.66	arf5
ENSDARG00000057768	0.56	4.52	RBMS1 (1 of 2)
ENSDARG00000015208	1.11	48.89	rbb4l
ENSDARG00000068286	9.47	7.06	slc7a4
ENSDARG00000092467	2.51	4.8	si:ch73-46j18.5
ENSDARG00000002016	72.98	116.99	ppil2
ENSDARG00000056152	54.6	177.19	fam3c
ENSDARG00000074554	47.08	21.19	sas
ENSDARG00000058463	10.59	71.21	ndufab1a
ENSDARG00000003829	36.49	56.8	galnt2
ENSDARG00000060522	6.41	8.76	rfk
ENSDARG00000075806	0	13.56	kirrel3a
ENSDARG00000096020	0	3.67	si:ch211-120c15.3
ENSDARG00000043394	0	8.76	si:dkey-71h2.2
ENSDARG00000007320	41.79	91.28	rpl7
ENSDARG00000086523	8.64	39.28	erlin2
ENSDARG00000070618	417.57	664.67	tatdn2
ENSDARG00000014898	705.33	170.97	ncbp2
ENSDARG00000029168	0	0.57	ppfibp2b
ENSDARG00000019260	0	1.41	dhrs9
ENSDARG00000028982	3.06	35.89	pcca
ENSDARG00000087742	106.13	4.24	0
ENSDARG00000059630	729.57	278.36	mlec
ENSDARG00000039641	66.58	70.37	rpl26
ENSDARG00000017741	87.47	775.44	g3bp1
ENSDARG00000078542	0	0.85	inpp5ja
ENSDARG00000025513	175.22	9.04	DIP2C (1 of 3)
ENSDARG00000087758	0	0.57	PSMD2 (1 of 2)
ENSDARG00000010524	1.39	3.11	si:ch211-282j22.3
ENSDARG00000058179	0	39.85	cxcr7b
ENSDARG00000074369	0	0.57	frem2b
ENSDARG00000053450	0	0.57	ftr06
ENSDARG00000058158	0	2.54	trim55b
ENSDARG00000016897	0	0.85	fbxo15
ENSDARG00000016830	188.59	283.16	rimkla
ENSDARG00000036721	14.21	3.39	tomm40l
ENSDARG00000030241	7.24	80.26	vbp1
ENSDARG00000020798	0	10.74	necap1
ENSDARG00000060498	0	9.04	tnfrsf9a
ENSDARG00000015088	25.63	199.51	dnajb11
ENSDARG00000058688	12.81	42.11	adipor2
ENSDARG00000016763	0	32.22	znf292a
ENSDARG00000079340	0	0.57	SLC47A1 (4 of 6)
ENSDARG00000055720	2.23	4.8	ccdc41
ENSDARG00000091777	0	2.54	mapkap1
ENSDARG00000034534	2.51	1.13	atp6v1aa
ENSDARG00000062258	13.09	14.13	armc8
ENSDARG00000005350	14.21	85.34	dip2ba
ENSDARG00000058858	7.8	2.26	clic1
ENSDARG00000074533	56.83	14.98	slc25a38b
ENSDARG00000002710	25.91	2112.12	ncl
ENSDARG00000062148	25.91	45.5	SENP7 (2 of 2)
ENSDARG00000074737	1.11	3.11	RSF1 (2 of 3)
ENSDARG00000092576	0	3.11	si:ch211-160j14.4
ENSDARG00000076228	74.38	19.78	kif2c
ENSDARG00000061610	0.84	7.06	UFSP1
ENSDARG00000079241	12.81	5.93	wdr90
ENSDARG00000038239	2610.18	1094.78	tnpo2
ENSDARG00000013777	11.14	7.35	ppp1r13l
ENSDARG00000068916	121.18	3.39	PPP1R35
ENSDARG00000042530	4.46	55.11	nup205
ENSDARG00000053810	651.01	130.84	hnrnpc
ENSDARG00000053877	1.67	3.96	cpdb
ENSDARG00000045815	170.2	96.08	mcm10
ENSDARG00000020204	117	175.49	nf2a
ENSDARG00000010721	369.66	139.6	sept6
ENSDARG00000059059	0	1.41	C10H11orf30
ENSDARG00000012040	5.29	100.89	FP236813.1
ENSDARG00000069489	3.34	4.24	exoc6b
ENSDARG00000041314	20.34	24.59	ndufb9
ENSDARG00000012039	92.21	67.54	ttc26
ENSDARG00000045141	0	0.57	aqp8a.1
ENSDARG00000034117	2.79	5.09	rarga
ENSDARG00000017605	0.56	9.61	rpp40
ENSDARG00000039677	2.51	0	dsc2l
ENSDARG00000058693	4.46	28.54	cast
ENSDARG00000053087	247.65	78.28	mthfr
ENSDARG00000088146	0.84	0	r3hcc1
ENSDARG00000096223	0	5.09	si:dkeyp-35e5.9
ENSDARG00000007624	2.79	39.28	gins1
ENSDARG00000079403	0	0.57	si:dkey-204l11.1
ENSDARG00000005948	0	11.02	ankmy2a
ENSDARG00000014311	0	6.78	athl1
ENSDARG00000076177	13.09	7.06	polr2a
ENSDARG00000043287	543.49	113.32	C10H12orf44
ENSDARG00000058467	54.88	6.78	prpf40a
ENSDARG00000075030	246.81	155.99	CR847925.1
ENSDARG00000063195	2.79	38.43	pxk
ENSDARG00000019438	11.98	25.72	rnf13
ENSDARG00000094513	0.84	5.65	lsm10
ENSDARG00000003695	41.23	154.3	vdac3
ENSDARG00000092407	0.56	0	TRIM35 (39 of 42)
ENSDARG00000042993	0	0.85	try
ENSDARG00000024325	5.85	49.17	col4a3bpa
ENSDARG00000025338	1.67	6.5	hagh
ENSDARG00000006200	18.39	47.48	EIF4G1 (1 of 3)
ENSDARG00000040387	22.29	68.67	mmd
ENSDARG00000027355	0.56	0	slc25a4
ENSDARG00000031203	1.67	0.57	commd1
ENSDARG00000032458	75.21	30.8	mark2b
ENSDARG00000021979	0.56	6.78	mical3a
ENSDARG00000069433	3.9	1.41	tnk1
ENSDARG00000068210	335.4	157.41	haus6
ENSDARG00000023600	0.56	15.83	sh3gl2
ENSDARG00000059596	0	8.76	clip2
ENSDARG00000041394	11.7	51.15	dnajb1b
ENSDARG00000006385	1.11	0.57	triobp
ENSDARG00000055395	1.39	2.54	foxq1b
ENSDARG00000025200	0	9.33	ppox
ENSDARG00000045417	3.34	6.78	fam49bb
ENSDARG00000040712	0.56	2.26	adprh
ENSDARG00000059282	0.56	0	lck
ENSDARG00000006266	17.27	2.54	stat1a
ENSDARG00000041602	42.9	48.89	MMADHC (2 of 2)
ENSDARG00000045011	0.56	0	TAPBP (1 of 2)
ENSDARG00000040027	1.11	8.76	osbpl10
ENSDARG00000055643	1.95	66.13	cyb5a
ENSDARG00000079766	0	5.09	tap1
ENSDARG00000018602	18.39	58.5	rab5aa
ENSDARG00000005423	9.75	12.15	pgam1a
ENSDARG00000057394	0	10.74	RAB33A
ENSDARG00000003017	33.15	135.08	zgc:55512
ENSDARG00000036542	0	0.57	pknox1.2
ENSDARG00000007465	5.57	68.95	tdrd1
ENSDARG00000093284	3.62	135.93	si:ch211-173m16.2
ENSDARG00000074967	4.46	24.59	TMEM87A
ENSDARG00000044073	42.34	37.87	fuca2
ENSDARG00000078572	0.56	0	STOX2 (2 of 2)
ENSDARG00000063576	0	0.57	ANKRD52 (2 of 2)
ENSDARG00000040532	0	10.17	rab27a
ENSDARG00000014148	2.79	6.22	med22
ENSDARG00000040555	2.79	14.98	bckdha
ENSDARG00000067544	0	0.57	par1
ENSDARG00000035949	0	1.7	tmem106bb
ENSDARG00000053127	1.39	55.67	helb
ENSDARG00000024195	7.24	33.63	znf395b
ENSDARG00000091212	0.84	1.13	si:dkey-192p21.6
ENSDARG00000021849	35.66	22.61	si:dkey-256h2.1
ENSDARG00000089922	122.01	259.42	DSN1
ENSDARG00000093448	2.23	10.17	mpc1
ENSDARG00000036375	0	1.98	cyfip2
ENSDARG00000006422	0.56	4.8	esyt3
ENSDARG00000063270	107.53	23.74	fam134a
ENSDARG00000045527	1.11	2.83	nr2c1
ENSDARG00000038866	4.18	45.22	TRAPPC8
ENSDARG00000042452	2.51	13.85	p2rx4b
ENSDARG00000058220	4.18	44.65	tada3l
ENSDARG00000075395	2.79	0.57	dguok
ENSDARG00000043527	1.67	3.39	ppapdc2
ENSDARG00000039241	1.95	2.26	prkca
ENSDARG00000032373	59.89	160.23	rnf145b
ENSDARG00000010002	1.11	1.98	gna11a
ENSDARG00000018956	100.01	23.46	tmem39b
ENSDARG00000088690	0	3.11	C21H11orf82
ENSDARG00000015686	0	1.13	bmp6
ENSDARG00000092846	3.34	38.72	PGBD4 (7 of 8)
ENSDARG00000060944	0	1.98	rnf217
ENSDARG00000070607	9.47	10.74	mrpl36
ENSDARG00000012929	0	29.67	eif2d
ENSDARG00000009031	71.31	116.71	tnikb
ENSDARG00000053301	0	1.13	insm1b
ENSDARG00000056695	23.68	178.32	phc2a
ENSDARG00000006314	17.27	11.3	itgav
ENSDARG00000078191	0.56	0	zbtb46
ENSDARG00000034823	2.79	127.17	copg2
ENSDARG00000005643	30.92	115.86	gcat
ENSDARG00000055536	17.55	83.37	otub1a
ENSDARG00000026766	263.25	198.38	bcl2l10
ENSDARG00000024492	0	1.13	col9a2
ENSDARG00000091163	0	0.85	ndufa4l2
ENSDARG00000000142	0.84	14.41	C10H5orf28
ENSDARG00000003527	9.75	20.35	mak16
ENSDARG00000032765	0	22.04	net1
ENSDARG00000061532	0	39.28	C25H15orf27
ENSDARG00000028118	0	5.09	dscamb
ENSDARG00000003142	3.34	0	dachc
ENSDARG00000086911	1.11	2.26	si:dkey-100n23.5
ENSDARG00000061763	2.23	14.69	spata5l1
ENSDARG00000038508	0	0.57	chrnb3b
ENSDARG00000091092	151.54	199.8	zcchc10
ENSDARG00000007671	0	5.65	ghrb
ENSDARG00000075008	104.74	102.3	pask
ENSDARG00000009214	25.63	52.28	tmem180
ENSDARG00000006125	901.72	114.45	csnk1db
ENSDARG00000073845	1.39	15.26	zgc:110843
ENSDARG00000044362	25.91	23.74	unc119b
ENSDARG00000014685	6.96	204.03	esco2
ENSDARG00000079992	1.11	10.46	SENP6 (2 of 2)
ENSDARG00000009136	6.96	11.59	tp53bp2
ENSDARG00000020000	0	2.54	sh3bp4a
ENSDARG00000005786	0	0.85	ppm1f
ENSDARG00000093574	11.7	0	si:ch73-256j6.4
ENSDARG00000039008	19.22	2.83	SERP1 (2 of 3)
ENSDARG00000004696	0	23.17	eefsec
ENSDARG00000005827	4.18	65.84	eif2s1a
ENSDARG00000059770	2.79	6.78	cpt1a
ENSDARG00000015315	0.84	70.08	psmc5
ENSDARG00000092483	8.36	9.89	iqcc
ENSDARG00000063917	1182.24	514.32	mt-nd4
ENSDARG00000063419	66.58	51.72	DHX35
ENSDARG00000019223	20.61	12.15	arglu1a
ENSDARG00000044751	24.51	83.37	ddt
ENSDARG00000062933	6.69	52.56	cmip
ENSDARG00000042688	14.49	36.74	bora
ENSDARG00000020777	3.9	6.5	cep85l
ENSDARG00000017121	0.56	0	mafba
ENSDARG00000053668	85.52	15.26	stag2b
ENSDARG00000021787	1.95	3.11	abcb5
ENSDARG00000009961	6.96	3.39	rundc3b
ENSDARG00000004780	2.79	4.24	CCDC142
ENSDARG00000031782	0	7.91	aim1a
ENSDARG00000019339	0.84	13.85	uxt
ENSDARG00000056829	1.39	20.91	RNF145 (3 of 3)
ENSDARG00000070511	0.56	0	CR933820.2
ENSDARG00000020270	2.23	2.54	DNM2 (1 of 2)
ENSDARG00000043055	242.35	120.95	hiat1b
ENSDARG00000010108	2.51	4.8	bri3bp
ENSDARG00000001733	3.62	33.63	gulp1a
ENSDARG00000013780	1.39	1.41	glg1b
ENSDARG00000043877	30.09	13.56	mmachc
ENSDARG00000086332	42.34	92.41	bri3
ENSDARG00000094277	33.15	57.93	mrpl44
ENSDARG00000079482	325.09	32.5	GID4
ENSDARG00000061656	42.06	5.37	ptpdc1
ENSDARG00000005394	3.9	22.89	dnmt3aa
ENSDARG00000025595	18.11	2.54	agmo
ENSDARG00000038967	3.62	162.49	cul3a
ENSDARG00000014878	61.28	254.05	CHD1
ENSDARG00000077505	5.01	0	rbp4
ENSDARG00000058079	5.57	68.39	txndc17
ENSDARG00000010767	0	1.7	epha4l
ENSDARG00000092771	0	1.13	si:ch211-232m19.3
ENSDARG00000035663	3.06	1.98	zgc:103438
ENSDARG00000061862	0	0.85	myo18ab
ENSDARG00000068503	0	0.57	gbgt1l4
ENSDARG00000075754	18.39	19.22	mri1
ENSDARG00000039699	2.51	11.87	fam204a
ENSDARG00000076044	3.06	5.09	TRHDE (2 of 2)
ENSDARG00000041362	204.47	32.22	chmp7
ENSDARG00000062909	16.16	36.74	furina
ENSDARG00000002607	11.98	13.56	ASAP1 (1 of 3)
ENSDARG00000033852	199.18	60.19	mad1l1
ENSDARG00000089737	0	1.13	HIST1H4C
ENSDARG00000069102	6.41	44.37	zgc:112962
ENSDARG00000031064	0	0.85	gpatch2
ENSDARG00000095705	30.36	20.06	CDPF1
ENSDARG00000088800	8.36	8.2	CABZ01071036.1
ENSDARG00000026845	0	6.22	rhoaa
ENSDARG00000013828	1.67	13.28	snx13
ENSDARG00000017658	0.56	7.91	gmppb
ENSDARG00000018853	20.89	110.5	si:dkey-199f5.8
ENSDARG00000086317	6.41	1.7	si:ch211-67e16.4
ENSDARG00000079930	1.39	6.22	si:dkeyp-68b7.5
ENSDARG00000039213	27.58	332.33	prpf38a
ENSDARG00000036212	91.09	89.3	tbc1d5
ENSDARG00000078326	226.2	19.78	arhgap10
ENSDARG00000013659	0	7.63	brox
ENSDARG00000009094	5.57	1.98	gata2b
ENSDARG00000039941	0.56	0	OLFML2A (2 of 2)
ENSDARG00000090872	8.91	3.96	wu:fq41a10
ENSDARG00000069850	241.8	19.78	C9H2orf15
ENSDARG00000025073	351	302.94	rpl18a
ENSDARG00000035427	9.75	21.76	surf6
ENSDARG00000007362	0	2.26	sft2d1
ENSDARG00000011665	0.56	202.62	aldoaa
ENSDARG00000019526	0	2.54	agfg1b
ENSDARG00000054849	276.62	117.56	bcat2
ENSDARG00000044562	288.87	126.04	cycsb
ENSDARG00000089469	665.22	17.8	sumo2a
ENSDARG00000016717	52.37	31.93	gcsha
ENSDARG00000028815	0.56	0.85	zgc:162945
ENSDARG00000032619	11.98	364.83	tob1a
ENSDARG00000075682	260.18	348.72	orc6
ENSDARG00000025754	33.15	24.59	ube2f
ENSDARG00000060297	0	5.37	arhgap35
ENSDARG00000070555	0	0.57	LDLRAD4 (2 of 2)
ENSDARG00000060175	0	0.57	arhgap24
ENSDARG00000029925	0.84	2.54	dlg1l
ENSDARG00000094290	1.11	5.09	si:ch211-8o18.1
ENSDARG00000060980	25.07	11.59	atp8b1
ENSDARG00000005108	727.34	291.36	oclna
ENSDARG00000075865	0	0.57	CABZ01076351.1
ENSDARG00000060029	5.57	10.74	fam160b2
ENSDARG00000044304	54.04	778.83	prrc1
ENSDARG00000021402	309.49	99.76	mcm3ap
ENSDARG00000016963	4.74	0	SLC16A1 (1 of 2)
ENSDARG00000008953	0	11.87	pofut1
ENSDARG00000005482	11.98	7.35	rapgef2
ENSDARG00000040606	0	11.87	tfap2c
ENSDARG00000053569	0	69.52	sox3
ENSDARG00000075526	0	4.52	PWWP2A
ENSDARG00000055770	0	44.37	dffa
ENSDARG00000052379	2.23	103.43	ccdc22
ENSDARG00000037276	0.84	3.39	map9
ENSDARG00000053263	0	16.96	zgc:113372
ENSDARG00000045268	0	13.56	tectb
ENSDARG00000068192	4.74	3.96	TAF4 (2 of 2)
ENSDARG00000015495	2.23	4.24	klf3
ENSDARG00000063233	2.23	4.24	BAZ1A (2 of 2)
ENSDARG00000002947	0	3.11	abcd3b
ENSDARG00000027687	1.11	9.61	0
ENSDARG00000036335	2.51	13.28	c1galt1c1
ENSDARG00000016122	12.54	1.7	ptrhd1
ENSDARG00000089229	0	1.41	CABZ01085085.1
ENSDARG00000034243	0	1.98	TNFRSF11B
ENSDARG00000063578	0	1.13	DGKI
ENSDARG00000077683	0.56	0	zgc:172128
ENSDARG00000076283	328.43	162.49	snrpd3l
ENSDARG00000056085	63.23	50.58	mob4
ENSDARG00000046030	33.71	31.65	zgc:110339
ENSDARG00000086795	2.23	15.54	TTF2
ENSDARG00000039937	2.23	5.09	ccdc172
ENSDARG00000095308	0.56	0.57	si:ch211-215c18.3
ENSDARG00000090894	3.06	0	CABZ01064972.2
ENSDARG00000079202	16.16	56.8	parp2
ENSDARG00000007204	18.66	22.04	wu:fb54a03
ENSDARG00000013078	20.61	159.1	ywhaba
ENSDARG00000016964	0.56	26.85	MCUR1
ENSDARG00000062788	0.56	0.57	irg1l
ENSDARG00000062630	0	1.41	dnah9l
ENSDARG00000061370	1.11	2.54	tsen34
ENSDARG00000010032	0	7.91	cmtm7
ENSDARG00000043595	1.95	7.35	tmem56b
ENSDARG00000092924	0.56	0	zgc:171474
ENSDARG00000051855	20.61	0	gart
ENSDARG00000095174	1.11	0	HMHA1 (3 of 3)
ENSDARG00000086139	3.62	26.56	si:ch211-155e24.3
ENSDARG00000017798	1.11	4.52	bcor
ENSDARG00000054864	164.08	123.49	aplp2
ENSDARG00000022437	0	0.85	CD81 (1 of 2)
ENSDARG00000060101	2.23	10.46	trappc12
ENSDARG00000043359	497.8	251.51	rmnd5b
ENSDARG00000088337	4.18	0	wu:fc34e06
ENSDARG00000096127	0	1.7	si:dkey-149m13.1
ENSDARG00000062964	0	1.41	si:dkey-246g23.2
ENSDARG00000057101	89.7	81.67	rnf180
ENSDARG00000024488	261.85	5.37	top2a
ENSDARG00000011564	201.68	156.28	sfpq
ENSDARG00000031657	13.65	0	fahd1
ENSDARG00000074853	2.23	1.13	CABZ01071058.1
ENSDARG00000052423	195.28	15.83	ppp1r12c
ENSDARG00000002909	147.36	192.17	tjp3
ENSDARG00000077409	33.15	35.32	cby1
ENSDARG00000025241	0	0.57	epc1
ENSDARG00000069497	1.39	1.13	sumf2
ENSDARG00000094299	1.67	0	si:ch211-161f1.3
ENSDARG00000062058	0.84	19.5	SLC12A7 (1 of 2)
ENSDARG00000074414	7.24	13.28	sema4ba
ENSDARG00000051920	18.66	36.17	nsmaf
ENSDARG00000068784	0	2.54	C13H10orf54
ENSDARG00000031494	18.94	104.28	prrc2a
ENSDARG00000075793	3.9	47.48	prex1
ENSDARG00000055238	1.11	0	kif17
ENSDARG00000029510	15.04	61.04	timm17a
ENSDARG00000018980	1.67	0	zgc:91890
ENSDARG00000004177	45.69	10.17	fam169ab
ENSDARG00000075986	0	2.26	RIC3 (1 of 2)
ENSDARG00000079624	26.19	30.52	amer1
ENSDARG00000016945	0.56	0.85	sb:cb54
ENSDARG00000039069	2.51	42.39	slx4ip
ENSDARG00000093937	0	0.85	cnn1b
ENSDARG00000093405	3.06	1.7	casp6
ENSDARG00000032327	4.18	55.11	usp36
ENSDARG00000026218	1.11	0.57	slc1a3a
ENSDARG00000024966	0.56	13.28	MARK4 (2 of 2)
ENSDARG00000055753	22.56	293.9	suv39h1b
ENSDARG00000023927	2.79	10.17	dnajc24
ENSDARG00000055381	0.56	46.35	bambia
ENSDARG00000089342	0	4.52	wu:fc75a09
ENSDARG00000068385	34.82	50.02	tpm2
ENSDARG00000089002	77.72	153.17	ube2e1
ENSDARG00000060437	2.51	0	EML6
ENSDARG00000051809	30.36	32.5	btr12
ENSDARG00000018192	17.27	92.69	ubr5
ENSDARG00000058354	55.16	61.61	selt1a
ENSDARG00000063159	0.84	1.7	si:dkey-32e23.4
ENSDARG00000025500	155.16	94.95	mtx1a
ENSDARG00000026335	0	0.57	SUSD4
ENSDARG00000070798	16.44	37.87	pmvk
ENSDARG00000068915	0	1.7	si:ch211-182e10.4
ENSDARG00000074703	8.08	6.78	CCDC97
ENSDARG00000036494	20.61	65	gstcd
ENSDARG00000058771	0	0.57	NAV1 (1 of 3)
ENSDARG00000076939	34.82	11.3	znf451
ENSDARG00000024295	0	0.57	slc11a2
ENSDARG00000007383	4.74	28.82	kcnk6
ENSDARG00000077499	0	2.26	plekho1b
ENSDARG00000078953	0.84	0.57	BX682552.2
ENSDARG00000042873	0.56	0.57	slc25a27
ENSDARG00000039966	11.98	17.8	prom1a
ENSDARG00000086514	2.51	1.98	ago4
ENSDARG00000034753	29.53	31.09	tspan3a
ENSDARG00000014532	30.64	4.8	aida
ENSDARG00000070536	0	0.85	creb5b
ENSDARG00000063095	3.34	1.41	ctsf
ENSDARG00000053592	1.39	4.52	prdm1b
ENSDARG00000045556	0	1.41	OTUD7A
ENSDARG00000070686	57.38	107.95	cdipt
ENSDARG00000056450	0	2.26	MANEAL
ENSDARG00000025718	0.56	4.8	cxxc1
ENSDARG00000023117	1.95	20.35	gopc
ENSDARG00000015176	1.39	5.09	ror1
ENSDARG00000019188	13.09	68.39	ube2l3a
ENSDARG00000043402	0.56	5.37	MRPL55
ENSDARG00000022020	0	0.57	FOCAD
ENSDARG00000012222	740.71	101.17	nup35
ENSDARG00000076590	5.01	1.13	ATAD2
ENSDARG00000090506	54.88	39.85	GTF3C1
ENSDARG00000041734	0	1.41	tbc1d32
ENSDARG00000006301	1.11	0.57	raph1
ENSDARG00000079578	15.6	174.93	rbpms2b
ENSDARG00000061161	49.03	47.19	ube2j2
ENSDARG00000060885	0	1.13	znf592
ENSDARG00000032724	1.39	0.85	pmp22a
ENSDARG00000060109	6.69	74.61	aggf1
ENSDARG00000037476	0.56	43.52	sorbs3
ENSDARG00000058202	53.76	14.69	pex16
ENSDARG00000089368	30.36	15.54	hopx
ENSDARG00000030790	14.76	111.34	C22H10orf76 (1 of 2)
ENSDARG00000068478	3.9	23.74	gpx4a
ENSDARG00000077093	13.93	109.93	scaf4a
ENSDARG00000057853	23.96	188.77	atp6v0ca
ENSDARG00000041511	0	19.78	pex10
ENSDARG00000011605	372.44	146.38	dennd6b
ENSDARG00000040238	1.39	126.6	pank4
ENSDARG00000018159	0	1.98	ano10b
ENSDARG00000089291	37.89	3.96	stra13
ENSDARG00000077934	13.37	86.47	tegt
ENSDARG00000055075	0.56	30.8	svila
ENSDARG00000057928	121.73	209.4	mzt2b
ENSDARG00000020711	146.53	171.82	rrm2
ENSDARG00000037291	211.71	50.58	dpf2l
ENSDARG00000003854	0	5.37	ACSL1 (1 of 2)
ENSDARG00000014292	155.16	120.1	med15
ENSDARG00000075314	15.32	68.95	zgc:174906
ENSDARG00000059370	0	3.11	nr1d4b
ENSDARG00000071727	1.67	6.5	si:dkey-37o8.1
ENSDARG00000094850	59.61	34.76	si:dkey-88l16.5
ENSDARG00000040350	38.44	45.5	rpp38
ENSDARG00000078313	0.56	0	0
ENSDARG00000021611	0.56	5.93	WNK3
ENSDARG00000056720	4.18	124.62	utp3
ENSDARG00000024229	1.39	5.93	UBL7 (1 of 2)
ENSDARG00000077653	0.56	2.26	RABL6 (1 of 2)
ENSDARG00000029612	20.06	65.84	gpkow
ENSDARG00000003877	0	1.41	PBRM1 (1 of 2)
ENSDARG00000041576	0	2.83	nudt18
ENSDARG00000018800	96.11	4.52	COX20
ENSDARG00000089361	0	2.83	wu:fb59d01
ENSDARG00000071060	13.37	127.17	naa10
ENSDARG00000055690	0	1.13	CU655961.1
ENSDARG00000015015	2.23	2.26	tspan18b
ENSDARG00000019732	157.67	12.15	mtch2
ENSDARG00000000423	0	3.11	RFESD (1 of 4)
ENSDARG00000046062	260.18	150.34	sumo2b
ENSDARG00000000830	3.06	7.35	telo2
ENSDARG00000092359	0	0.57	si:dkeyp-113d7.10
ENSDARG00000039194	0.56	22.89	zgc:63863
ENSDARG00000039162	9.47	64.15	rhebl1
ENSDARG00000036967	0	0.57	smox
ENSDARG00000025635	29.53	7.35	atp5h
ENSDARG00000003607	4.74	17.24	nr2f6a
ENSDARG00000071087	10.86	25.72	slc35b4
ENSDARG00000078567	1.39	6.5	lonrf1l
ENSDARG00000015966	0	7.06	yaf2
ENSDARG00000069286	2.51	29.96	ndufaf2
ENSDARG00000017542	0	2.54	fgf1a
ENSDARG00000059712	0	1.13	slc19a2
ENSDARG00000026753	1.95	4.52	grik4
ENSDARG00000079190	0.56	13.56	SYCP2L
ENSDARG00000014313	2.79	12.72	atp5j
ENSDARG00000020611	0	17.8	C18H19orf47
ENSDARG00000014634	1.39	12.72	mbtps1
ENSDARG00000018806	362.97	225.79	ctsc
ENSDARG00000070463	33.99	28.82	E2F3
ENSDARG00000009480	0	0.57	pdcl
ENSDARG00000031434	117	165.04	rcor1
ENSDARG00000062361	13.09	29.96	PAXBP1
ENSDARG00000067524	1.95	20.35	fut9
ENSDARG00000058525	1.39	7.35	iqcb1
ENSDARG00000032868	0	2.26	pde4ba
ENSDARG00000014591	1514.85	1158.08	ilf2
ENSDARG00000057910	0.56	14.98	mrps34
ENSDARG00000020447	0.56	3.11	tmtc4
ENSDARG00000010906	5.85	3.96	srsf2b
ENSDARG00000010052	513.4	133.39	ndrg3b
ENSDARG00000079128	0	6.78	becn1
ENSDARG00000059128	42.9	138.75	uqcrh
ENSDARG00000021442	0	1.41	cdh11
ENSDARG00000074146	4.74	22.61	zgc:113452
ENSDARG00000018361	0.56	0	sult1st3
ENSDARG00000004875	0.56	0	TMC6 (1 of 2)
ENSDARG00000058605	1.39	3.67	vsig10
ENSDARG00000035152	7.24	36.45	ap2b1
ENSDARG00000029497	0	0.57	tfcp2l1
ENSDARG00000070702	8.08	1.13	s100v2
ENSDARG00000043886	42.9	96.08	paf1
ENSDARG00000019753	1.67	1.41	kcnn3
ENSDARG00000070145	7.52	6.5	magi1a
ENSDARG00000090493	0	13.28	BX005380.2
ENSDARG00000033451	0.56	7.35	fam173b
ENSDARG00000003511	0	60.48	mrpl3
ENSDARG00000004023	0	1.98	isl1
ENSDARG00000060600	8.91	22.61	CAPN15
ENSDARG00000032876	203.35	120.39	trit1
ENSDARG00000051931	6.69	73.47	edc3
ENSDARG00000028539	234.55	378.4	morc2
ENSDARG00000038012	0	9.04	FAM83F (2 of 2)
ENSDARG00000067824	0	28.26	CNTNAP3
ENSDARG00000053966	0	7.06	cyp17a2
ENSDARG00000075625	4.74	77.43	lrig1
ENSDARG00000042336	8.91	1.13	impdh1a
ENSDARG00000053468	376.07	301.53	adam10a
ENSDARG00000095157	3.9	7.35	TMEM14A
ENSDARG00000000729	126.19	318.2	daxx
ENSDARG00000075192	51.26	42.95	yme1l1a
ENSDARG00000045378	0.56	0.85	pi15a
ENSDARG00000044029	0.84	5.09	efnb3a
ENSDARG00000012432	95.55	190.75	fam76b
ENSDARG00000042344	8.36	33.35	trmt6
ENSDARG00000015199	0	10.17	cblb
ENSDARG00000075014	2.51	12.15	sqstm1
ENSDARG00000042799	0.56	5.93	atpaf1
ENSDARG00000017661	4.46	6.78	braf
ENSDARG00000092736	1.67	32.5	si:ch211-284a16.4
ENSDARG00000074410	48.75	32.5	brip1
ENSDARG00000092099	0	0.85	si:ch211-133n4.6
ENSDARG00000071450	0.84	74.61	tdrd5
ENSDARG00000092967	8.64	2.54	si:dkey-93m18.4
ENSDARG00000089765	2.79	26.85	SSX2IP (3 of 3)
ENSDARG00000067832	0.84	0	0
ENSDARG00000016188	0	2.26	SBNO2 (2 of 4)
ENSDARG00000069324	3.62	138.75	vps53
ENSDARG00000069014	4.74	29.96	nphp4
ENSDARG00000030020	5.01	29.39	agfg1a
ENSDARG00000060113	234.83	712.99	znf395a
ENSDARG00000002748	3.9	6.5	sema6d
ENSDARG00000075422	6.96	0.57	BX248510.1
ENSDARG00000000631	4.74	48.04	ptpn4a
ENSDARG00000043571	23.96	35.89	KIF2A (1 of 2)
ENSDARG00000068291	0	14.13	TMEM208
ENSDARG00000058089	72.43	59.06	rprd2a
ENSDARG00000016918	0	1.41	ace2
ENSDARG00000070522	1.39	2.54	cacna1i
ENSDARG00000092919	5.01	117.28	zp3c
ENSDARG00000022271	0	0.57	trim35-34
ENSDARG00000021239	0	3.67	apaf1
ENSDARG00000004311	49.59	14.13	ldlrap1a
ENSDARG00000040036	10.31	74.32	tcf19l
ENSDARG00000004173	22.84	132.82	copa
ENSDARG00000021985	0.56	53.98	ercc2
ENSDARG00000007216	38.16	43.8	abce1
ENSDARG00000057688	3.34	39.56	ical1
ENSDARG00000078866	1.11	1.7	sdk1a
ENSDARG00000093802	0.56	0	zgc:174222
ENSDARG00000077764	0	16.11	FAAH
ENSDARG00000056517	3.9	116.15	thoc3
ENSDARG00000092505	0	1.98	si:dkeyp-80d11.1
ENSDARG00000075120	2.51	12.15	cc2d1b
ENSDARG00000053558	36.49	387.72	rtkn2
ENSDARG00000010948	85.24	10.46	kif11
ENSDARG00000086777	2.51	21.19	NUP85 (2 of 2)
ENSDARG00000070916	0.56	3.67	dnajc27
ENSDARG00000060192	4.18	6.5	rpusd1
ENSDARG00000059891	0.56	0	AL929217.1
ENSDARG00000053956	0.56	1.13	sptbn2
ENSDARG00000078801	0	0.57	BX324131.3
ENSDARG00000042652	5.85	4.8	rreb1b
ENSDARG00000079818	0	1.41	helq
ENSDARG00000077075	1.39	3.67	fastk
ENSDARG00000069671	25.91	44.93	C9H2orf47
ENSDARG00000009681	92.21	198.38	med27
ENSDARG00000032353	50.42	32.5	tiprl
ENSDARG00000068516	0.56	0	hapln1b
ENSDARG00000068557	0	1.7	htr5al
ENSDARG00000086935	2.23	3.39	FSD2
ENSDARG00000075261	0	0.57	timp2b
ENSDARG00000074335	0.84	7.06	boc
ENSDARG00000036876	96.66	68.39	zgc:153284
ENSDARG00000092998	46.8	50.58	si:ch211-202f5.3
ENSDARG00000026582	0.56	8.76	iscub
ENSDARG00000008413	0.56	0	atp11a
ENSDARG00000079444	7.8	178.6	cry3
ENSDARG00000088874	0	4.52	FASN (3 of 3)
ENSDARG00000036076	0	104.56	heatr3
ENSDARG00000094754	7.24	1.13	si:ch211-191a6.3
ENSDARG00000009905	0	7.91	ntla
ENSDARG00000053575	0	1.98	gpat2
ENSDARG00000058865	4.46	17.24	endog
ENSDARG00000052072	0	4.8	dnajb9a
ENSDARG00000010878	0.84	70.08	cdkn1c
ENSDARG00000030981	40.95	38.43	tmem127
ENSDARG00000021201	0	54.82	flh
ENSDARG00000062053	44.57	14.41	kbp
ENSDARG00000030097	0	3.39	sdcbp
ENSDARG00000059738	7.52	16.67	ptprsa
ENSDARG00000077040	0	0.85	RIN2 (2 of 2)
ENSDARG00000020749	6.13	28.82	caprin2
ENSDARG00000035333	29.53	4.52	mis18a
ENSDARG00000034326	4.46	58.5	ing3
ENSDARG00000006005	0	1.98	nudcd3
ENSDARG00000044975	0.56	0.57	zgc:153629
ENSDARG00000052518	210.6	98.34	stx4
ENSDARG00000074895	0.56	32.5	tysnd1
ENSDARG00000087048	32.87	7.91	si:dkey-165n16.1
ENSDARG00000039666	1.11	3.11	tsta3
ENSDARG00000023542	0	0.57	cdh7
ENSDARG00000079479	0	0.57	GPR4
ENSDARG00000078186	0	34.76	tex2
ENSDARG00000007603	41.51	0.57	stxbp2
ENSDARG00000077486	0	0.57	plxna1
ENSDARG00000077850	46.52	87.32	LGALS3
ENSDARG00000057151	0	2.26	prep
ENSDARG00000057060	12.54	13	tvp23b
ENSDARG00000054400	24.51	9.04	si:ch211-198n5.11
ENSDARG00000011583	137.33	16.11	cry1b
ENSDARG00000063572	37.89	49.74	perp
ENSDARG00000039354	41.23	32.5	ska1
ENSDARG00000029011	0	8.76	xpnpep1
ENSDARG00000016494	0.56	0	ddc
ENSDARG00000011298	2.79	1.98	atf7a
ENSDARG00000077022	1.67	0.57	fam131a
ENSDARG00000071004	8.64	33.91	abhd12
ENSDARG00000059247	3.06	9.89	TMEM54 (2 of 2)
ENSDARG00000030824	35.94	8.76	esyt2a
ENSDARG00000017004	0	31.65	myo10
ENSDARG00000013351	1637.14	2042.89	cirbp
ENSDARG00000001557	35.94	11.3	tomm34
ENSDARG00000012144	4.74	37.3	emc7
ENSDARG00000095500	0	0.57	btr27
ENSDARG00000078670	0	0.57	tgfbr3
ENSDARG00000007523	1.67	5.65	kmt2e
ENSDARG00000011175	8.36	15.54	atp6v1d
ENSDARG00000038615	1.39	29.39	TMEM55B (2 of 2)
ENSDARG00000045874	14.76	8.76	yeats4
ENSDARG00000029479	8.36	11.02	zgc:86609
ENSDARG00000063167	8.08	17.24	chkb
ENSDARG00000003068	28.41	84.21	gorasp1
ENSDARG00000070485	0	9.89	APITD1
ENSDARG00000010936	6.13	0	abcb4
ENSDARG00000055027	1.39	31.09	pomt2
ENSDARG00000053460	15.6	16.39	si:dkey-283b1.7
ENSDARG00000006786	7.8	104.56	copz2
ENSDARG00000039117	3.62	5.09	tefa
ENSDARG00000037324	0	0.57	klhl17
ENSDARG00000005567	0.56	1.98	map2k6
ENSDARG00000001169	9.47	11.87	hsd17b8
ENSDARG00000090028	0	0.85	btr30
ENSDARG00000088672	9.47	9.61	CABZ01054962.1
ENSDARG00000070452	4.46	13.85	TMEM66
ENSDARG00000039884	0	1.41	CABZ01068274.1
ENSDARG00000022684	8.36	65.28	fkbp1aa
ENSDARG00000077768	0	0.57	malt1b
ENSDARG00000056127	129.53	406.94	polr2gl
ENSDARG00000028056	11.14	17.8	kntc1
ENSDARG00000075821	0	3.96	plxnb1a
ENSDARG00000045685	0	1.41	cntn1b
ENSDARG00000091293	65.74	3.67	dmxl2
ENSDARG00000060835	1.39	13.28	tecpr2
ENSDARG00000060199	42.34	10.17	MRPL18
ENSDARG00000012244	44.57	141.86	ube2e3
ENSDARG00000045289	8.36	12.43	gpr137c
ENSDARG00000012187	11.14	1.41	gchfr
ENSDARG00000045175	1.11	0.85	pofut2
ENSDARG00000039134	0	1.41	MTR
ENSDARG00000042120	69.36	4.52	C20H1orf112
ENSDARG00000039719	14.76	21.19	mrps26
ENSDARG00000073858	3.34	18.93	pex26
ENSDARG00000059887	0	1.41	eral1
ENSDARG00000068187	6.13	81.95	spg7
ENSDARG00000071212	4.46	2.26	lepre1
ENSDARG00000033957	62.12	111.06	trmt44
ENSDARG00000086352	111.98	100.32	zp2.1
ENSDARG00000076431	0	2.83	PPP1R9B (1 of 2)
ENSDARG00000004724	0.56	0.85	tcea3
ENSDARG00000017929	4.18	51.43	ncoa2
ENSDARG00000062695	3.9	13.56	ccdc126
ENSDARG00000092239	1.11	0	si:dkey-242k1.4
ENSDARG00000078585	8.91	51.15	mon1a
ENSDARG00000040926	0.56	0	nr2f2
ENSDARG00000044254	0	9.04	anxa3b
ENSDARG00000018973	0	7.63	clptm1
ENSDARG00000043665	195.55	88.45	glrx5
ENSDARG00000076532	26.46	72.91	AL954137.2
ENSDARG00000042837	212.83	141.3	atp1b3b
ENSDARG00000076835	29.81	6.5	ANKRD13D
ENSDARG00000092858	600.31	123.49	si:ch1073-126c3.2
ENSDARG00000031427	10.86	6.78	calm2b
ENSDARG00000009939	0	1.41	micu2
ENSDARG00000012460	0.56	3.11	rassf4
ENSDARG00000020872	6.41	3.11	nfat5
ENSDARG00000090478	46.52	5.09	CABZ01012857.1
ENSDARG00000075072	0.56	6.5	rpap1
ENSDARG00000059234	11.98	102.02	mrps27
ENSDARG00000058200	0	1.98	PLCXD2
ENSDARG00000055415	27.86	15.54	zp2l1
ENSDARG00000052697	40.39	61.89	fam172a
ENSDARG00000095783	0	3.67	si:dkey-249d8.1
ENSDARG00000010297	0	1.98	RABGAP1
ENSDARG00000075759	1.39	2.83	SAMD4A
ENSDARG00000063009	0	1.7	C6H2orf62
ENSDARG00000002670	93.04	15.54	tbpl2
ENSDARG00000005560	0	13.28	ywhah
ENSDARG00000068814	2.23	0	spata2l
ENSDARG00000002933	0	0.85	gbx2
ENSDARG00000053382	35.66	65.56	cox7c
ENSDARG00000070431	1.11	53.13	fip1l1b
ENSDARG00000011671	0	1.13	pde6b
ENSDARG00000042031	31.76	43.8	gorab
ENSDARG00000015554	0	4.52	zic2a
ENSDARG00000044134	0	0.57	iars2
ENSDARG00000042742	1.39	7.91	stx6
ENSDARG00000031775	202.24	154.86	UBE2S
ENSDARG00000029472	3.62	2.26	mllt4
ENSDARG00000060169	0.84	4.8	mns1
ENSDARG00000076487	1.67	10.74	haao
ENSDARG00000012718	718.7	222.12	wee2
ENSDARG00000075542	0	0.85	zfhx4
ENSDARG00000041170	1.95	22.04	aagab
ENSDARG00000027930	1.11	0	naprt1
ENSDARG00000016889	3.9	53.41	eif3g
ENSDARG00000057315	0.56	7.35	rwdd3
ENSDARG00000043510	60.45	4.52	vamp4
ENSDARG00000055216	0	0.85	tuba1c
ENSDARG00000036043	0	2.54	ZNF408
ENSDARG00000019236	26.74	79.41	gsr
ENSDARG00000086864	0.56	0	CU929415.1
ENSDARG00000042833	0	31.09	RFFL (1 of 2)
ENSDARG00000021647	0	0.57	gnai1
ENSDARG00000095284	17.55	3.39	MDFIC (2 of 2)
ENSDARG00000075643	0	3.67	ifi35
ENSDARG00000040024	2.51	40.98	gpd1l
ENSDARG00000003109	10.86	37.02	rcan1a
ENSDARG00000009484	123.68	207.43	arf1
ENSDARG00000056966	5.01	10.46	nek7
ENSDARG00000059768	22.01	43.52	gpatch8
ENSDARG00000034264	1.67	14.69	odz4
ENSDARG00000013845	0.84	39.85	ttc14
ENSDARG00000042091	4.18	4.8	btbd2
ENSDARG00000037906	0	9.04	alkbh7
ENSDARG00000033259	2.23	246.14	dis3l2
ENSDARG00000001929	8.36	23.17	pink1
ENSDARG00000058230	9.75	157.69	rps6kb1b
ENSDARG00000077057	0	9.33	ESCO1
ENSDARG00000052668	35.94	43.52	APH1A
ENSDARG00000037867	8.64	4.24	0
ENSDARG00000089073	3.9	1.41	akap8l
ENSDARG00000007354	140.4	108.8	pdia3
ENSDARG00000077307	0.84	13.56	tmem201
ENSDARG00000019774	3.34	33.35	zhx3
ENSDARG00000060235	0	1.41	mst1ra
ENSDARG00000041689	42.9	39.56	usf1
ENSDARG00000037154	2.79	4.52	hivep3b
ENSDARG00000007127	17.55	30.24	acat2
ENSDARG00000015807	1.39	27.69	rab22a
ENSDARG00000031293	125.63	17.24	dnajc9
ENSDARG00000008109	52.93	98.06	eef1da
ENSDARG00000025858	17.83	94.1	GOLM1
ENSDARG00000003151	323.14	50.87	skp1
ENSDARG00000086173	2.23	21.19	relb
ENSDARG00000012656	0.56	25.72	atf6
ENSDARG00000077012	0.56	4.8	eif4ea
ENSDARG00000069013	1.11	9.89	prdx4
ENSDARG00000038213	0	9.89	slc35b1
ENSDARG00000070474	362.97	176.91	arid3b
ENSDARG00000087417	7.24	23.74	ZDHHC5 (2 of 2)
ENSDARG00000077516	2.79	1.7	RECQL4
ENSDARG00000023028	5.85	57.93	cdv3
ENSDARG00000007959	15.6	48.89	hibadhb
ENSDARG00000088740	2.51	0.85	hmgcll1
ENSDARG00000094926	0	4.24	si:dkey-176f19.6
ENSDARG00000070315	0	3.39	si:dkey-10p5.7
ENSDARG00000078215	2.23	9.04	zfyve20
ENSDARG00000088323	0	0.57	zgc:123035
ENSDARG00000077177	8.36	3.96	map2k4b
ENSDARG00000018797	3.06	10.74	crygmxl1
ENSDARG00000001285	23.68	159.95	rbm14b
ENSDARG00000040315	13.09	28.54	pid1
ENSDARG00000038027	0	1.41	nol12
ENSDARG00000091791	1.67	2.83	or111-5
ENSDARG00000016116	0	1.41	ebf1a
ENSDARG00000076321	0	1.13	COL28A1 (2 of 4)
ENSDARG00000007136	0	3.39	sh3bp5lb
ENSDARG00000056510	4.18	1.13	GSTK1 (2 of 4)
ENSDARG00000016484	13.93	311.42	dkc1
ENSDARG00000008542	1.11	1.7	yod1
ENSDARG00000077237	1.39	8.76	CU075695.3
ENSDARG00000078675	45.69	40.69	dock7
ENSDARG00000019778	0	3.39	rps6
ENSDARG00000086124	0	4.52	AP3B1 (1 of 2)
ENSDARG00000075416	68.25	4.24	HSCB
ENSDARG00000092142	0	1.98	si:ch211-136a13.2
ENSDARG00000061143	2.79	19.5	tapt1b
ENSDARG00000035622	2.23	283.16	xbp1
ENSDARG00000027234	0	3.96	ift88
ENSDARG00000053010	0	0.85	lpcat2
ENSDARG00000032970	83.57	178.04	cox4i1
ENSDARG00000015472	0	2.83	gpc4
ENSDARG00000055229	0.84	2.54	ncs1a
ENSDARG00000078324	0	0.57	prdm16
ENSDARG00000046136	0	2.54	BRPF1
ENSDARG00000012953	57.11	74.04	mob1bb
ENSDARG00000068409	0	144.69	vgll4l
ENSDARG00000052131	0	0.57	gli3
ENSDARG00000077730	6.41	0	TRAK1 (2 of 3)
ENSDARG00000062266	13.09	93.26	edc4
ENSDARG00000032606	142.63	94.95	sept8a
ENSDARG00000075933	189.43	20.63	cox15
ENSDARG00000092816	0	4.8	si:dkey-93n13.2
ENSDARG00000056954	0	3.11	si:dkeyp-38g8.5
ENSDARG00000016630	250.99	174.36	tprb
ENSDARG00000000935	0	5.09	unk
ENSDARG00000004406	0	3.11	spra
ENSDARG00000092310	26.19	137.91	si:ch211-199g17.2
ENSDARG00000091735	0	1.13	si:ch211-244h4.1
ENSDARG00000070401	0.56	0	MAL (3 of 3)
ENSDARG00000054978	140.96	58.78	kifc3
ENSDARG00000018130	31.48	69.52	rhot1a
ENSDARG00000015829	6.96	32.5	mov10a
ENSDARG00000033418	11.98	16.39	gpatch1
ENSDARG00000025788	21.17	99.19	chp2
ENSDARG00000022813	67.13	66.98	dnd
ENSDARG00000031680	75.77	4.24	ercc1
ENSDARG00000016393	66.86	610.69	arf1l
ENSDARG00000038005	651.57	184.54	med25
ENSDARG00000004037	2.23	46.06	cog2
ENSDARG00000057633	0	263.94	cxcr4a
ENSDARG00000090871	0	2.26	AL840631.2
ENSDARG00000058008	0	0.85	six3a
ENSDARG00000089184	0	0.57	BX664625.2
ENSDARG00000079451	0	8.76	pik3r5
ENSDARG00000088969	0	1.41	CABZ01102038.1
ENSDARG00000044655	4.74	6.22	st14b
ENSDARG00000068711	0	3.39	crfb4
ENSDARG00000087977	3.62	148.65	KIAA0355
ENSDARG00000059475	1.67	22.61	SI:DKEY-209E8.1
ENSDARG00000006094	5.57	0.57	igf2r
ENSDARG00000075867	0	3.96	MKL1 (1 of 2)
ENSDARG00000061123	89.98	484.37	aldh18a1
ENSDARG00000058969	0	2.26	CNTNAP2A
ENSDARG00000018648	0	1.13	lgr6
ENSDARG00000091683	0.56	0	cnrip1a
ENSDARG00000012261	1.95	71.78	eftud2
ENSDARG00000038577	1.39	7.06	cox6c
ENSDARG00000005879	0.56	0.57	zgc:112334
ENSDARG00000077253	0	6.5	alkbh6
ENSDARG00000029071	71.03	38.72	creld2
ENSDARG00000036415	0	1.13	glb1
ENSDARG00000006409	0	3.96	mapk12b
ENSDARG00000035147	0	131.69	lrwd1
[truncated: 10,496 more rows]
