# Supplementary material for: Uracil-DNA Glycosylase Is Involved in DNA Demethylation and Required for Embryonic Development in the Zebrafish Embryo
Source: J Biol Chem. 2014 Apr 16;289(22):15463–73. doi: 10.1074/jbc.M114.561019 (PMC4140902; doi:10.1074/jbc.M114.561019)
Supplement: Supplemental Data [file supp_M114.561019_jbc.M114.561019-2.xls]

## Sheet: Sheet1
Table S2. Up-regulated genes in unga-mcherry overexpressing embryos compared to mcherry-overexpressing embryos at 256-cell stage.
Ensembl Gene ID	log2 Ratio(unga_256/mch_256)	Associated Gene Name	Description
ENSDARG00000067517	11.6595	CCDC15	coiled-coil domain containing 15 [Source:HGNC Symbol;Acc:25798]
ENSDARG00000011466	11.5599	lace1a	lactation elevated 1a [Source:ZFIN;Acc:ZDB-GENE-091006-2]
ENSDARG00000096411	11.5507	wu:fc32g12	wu:fc32g12 [Source:ZFIN;Acc:ZDB-GENE-030131-3280]
ENSDARG00000090768	11.2946	zgc:173556	zgc:173556 [Source:ZFIN;Acc:ZDB-GENE-071004-54]
ENSDARG00000060445	11.1529	elp6	elongator acetyltransferase complex subunit 6 [Source:ZFIN;Acc:ZDB-GENE-060825-249]
ENSDARG00000078045	10.5157	TAF2 (1 of 2)	TAF2 RNA polymerase II, TATA box binding protein (TBP)-associated factor, 150kDa [Source:HGNC Symbol;Acc:11536]
ENSDARG00000058963	10.4615	btr18	bloodthirsty-related gene family, member 18 [Source:ZFIN;Acc:ZDB-GENE-080213-2]
ENSDARG00000070581	10.3859	ggact.1	gamma-glutamylamine cyclotransferase, tandem duplicate 1 [Source:ZFIN;Acc:ZDB-GENE-061103-94]
ENSDARG00000077249	10.2842	GMIP	GEM interacting protein [Source:HGNC Symbol;Acc:24852]
ENSDARG00000091215	10.2204	rpz2	rapunzel 2 [Source:ZFIN;Acc:ZDB-GENE-030131-9071]
ENSDARG00000023587	10.1536	kcnk5a	potassium channel, subfamily K, member 5a [Source:ZFIN;Acc:ZDB-GENE-051113-112]
ENSDARG00000010853	10.0334	cmtm6	CKLF-like MARVEL transmembrane domain containing 6 [Source:ZFIN;Acc:ZDB-GENE-030729-15]
ENSDARG00000092887	10.0084	si:dkeyp-46h3.3	si:dkeyp-46h3.3 [Source:ZFIN;Acc:ZDB-GENE-060503-748]
ENSDARG00000095966	9.84862	zgc:171699	zgc:171699 [Source:ZFIN;Acc:ZDB-GENE-071004-24]
ENSDARG00000011931	9.82018	dph5	DPH5 homolog (S. cerevisiae) [Source:ZFIN;Acc:ZDB-GENE-041114-85]
ENSDARG00000053260	9.73132	zgc:113090	zgc:113090 [Source:ZFIN;Acc:ZDB-GENE-050522-532]
ENSDARG00000092086	9.63481	si:ch211-174d12.4	si:ch211-174d12.4 [Source:ZFIN;Acc:ZDB-GENE-070705-85]
ENSDARG00000028367	9.60177	sult2st3	sulfotransferase family 2, cytosolic sulfotransferase 3 [Source:ZFIN;Acc:ZDB-GENE-061117-4]
ENSDARG00000092387	9.60177	zgc:193742	zgc:193742 [Source:ZFIN;Acc:ZDB-GENE-081022-37]
ENSDARG00000075603	9.60177	btr20	bloodthirsty-related gene family, member 20 [Source:ZFIN;Acc:ZDB-GENE-060421-3419]
ENSDARG00000004541	9.42417	DNAI2 (2 of 2)	dynein, axonemal, intermediate chain 2 [Source:HGNC Symbol;Acc:18744]
ENSDARG00000069852	9.42417	LIPT2	lipoyl(octanoyl) transferase 2 (putative) [Source:HGNC Symbol;Acc:37216]
ENSDARG00000068939	9.42417	XAF1	XIAP associated factor 1 [Source:HGNC Symbol;Acc:30932]
ENSDARG00000079618	9.42417	sik2a	salt-inducible kinase 2a [Source:ZFIN;Acc:ZDB-GENE-070705-451]
ENSDARG00000061228	9.34651	pfdn4	prefoldin subunit 4 [Source:ZFIN;Acc:ZDB-GENE-100922-122]
ENSDARG00000041960	9.30606	OLFM4 (2 of 2)	olfactomedin 4 [Source:HGNC Symbol;Acc:17190]
ENSDARG00000090904	9.12928	RNF219	ring finger protein 219 [Source:HGNC Symbol;Acc:20308]
ENSDARG00000016160	8.98299	gmpr	guanosine monophosphate reductase [Source:ZFIN;Acc:ZDB-GENE-050522-48]
ENSDARG00000071672	8.93074	zgc:171566	zgc:171566 [Source:ZFIN;Acc:ZDB-GENE-050309-193]
ENSDARG00000008835	8.87652	si:dkey-46g23.5	si:dkey-46g23.5 [Source:ZFIN;Acc:ZDB-GENE-030131-9306]
ENSDARG00000074777	8.87652	ANK1 (2 of 2)	ankyrin 1, erythrocytic [Source:HGNC Symbol;Acc:492]
ENSDARG00000016122	8.76155	ptrhd1	peptidyl-tRNA hydrolase domain containing 1 [Source:ZFIN;Acc:ZDB-GENE-081110-2]
ENSDARG00000074773	8.76155	CR812472.2	Uncharacterized protein [Source:UniProtKB/TrEMBL;Acc:F1RBR4]
ENSDARG00000005464	8.76155	dnase1l3	deoxyribonuclease I-like 3 [Source:ZFIN;Acc:ZDB-GENE-040426-2170]
ENSDARG00000070689	8.70044	slc35b1	solute carrier family 35, member B1 [Source:ZFIN;Acc:ZDB-GENE-040912-148]
ENSDARG00000089414	8.70044	CU463857.1	Uncharacterized protein [Source:UniProtKB/TrEMBL;Acc:E7FAI9]
ENSDARG00000062951	8.63662	si:ch211-260p9.6	si:ch211-260p9.6 [Source:ZFIN;Acc:ZDB-GENE-050419-140]
ENSDARG00000063190	8.63662	zranb1b	zinc finger, RAN-binding domain containing 1b [Source:ZFIN;Acc:ZDB-GENE-061110-94]
ENSDARG00000094739	8.63662	si:dkey-51a16.10	si:dkey-51a16.10 [Source:ZFIN;Acc:ZDB-GENE-081107-69]
ENSDARG00000058828	8.56986	ccdc51	coiled-coil domain containing 51 [Source:ZFIN;Acc:ZDB-GENE-060825-200]
ENSDARG00000053005	8.49586	cd22	cd22 molecule [Source:ZFIN;Acc:ZDB-GENE-050522-521]
ENSDARG00000002956	8.42206	si:dkey-32n7.4	si:dkey-32n7.4 [Source:ZFIN;Acc:ZDB-GENE-110411-175]
ENSDARG00000078560	8.42206	slc9a5	solute carrier family 9 (sodium/hydrogen exchanger), member 5 [Source:ZFIN;Acc:ZDB-GENE-080225-43]
ENSDARG00000018871	8.42206	henmt1	HEN1 methyltransferase homolog 1 (Arabidopsis) [Source:ZFIN;Acc:ZDB-GENE-050417-387]
ENSDARG00000078533	8.42206	poc1a	POC1 centriolar protein homolog A (Chlamydomonas) [Source:ZFIN;Acc:ZDB-GENE-040426-1993]
ENSDARG00000039619	8.3443	CABZ01031887.1	Uncharacterized protein [Source:UniProtKB/TrEMBL;Acc:E7F347]
ENSDARG00000039671	8.3443	alg14	asparagine-linked glycosylation 14 homolog (S. cerevisiae) [Source:ZFIN;Acc:ZDB-GENE-041010-195]
ENSDARG00000009196	8.3443	anxa3a	annexin A3a [Source:ZFIN;Acc:ZDB-GENE-040912-58]
ENSDARG00000090489	8.3443	ANKRD66	ankyrin repeat domain 66 [Source:HGNC Symbol;Acc:44669]
ENSDARG00000059190	8.26209	tlk1b	tousled-like kinase 1b [Source:ZFIN;Acc:ZDB-GENE-030131-4933]
ENSDARG00000037545	8.26209	mtnr1aa	melatonin receptor 1A a [Source:ZFIN;Acc:ZDB-GENE-990415-155]
ENSDARG00000051970	8.26209	SMU1	smu-1 suppressor of mec-8 and unc-52 homolog (C. elegans) [Source:HGNC Symbol;Acc:18247]
ENSDARG00000007080	8.26209	rhcgl1	Rhesus blood group, C glycoprotein, like 1 [Source:ZFIN;Acc:ZDB-GENE-060209-2]
ENSDARG00000042904	8.17493	foxo3b	forkhead box O3b [Source:ZFIN;Acc:ZDB-GENE-990708-6]
ENSDARG00000009390	8.17493	npl	N-acetylneuraminate pyruvate lyase (dihydrodipicolinate synthase) [Source:ZFIN;Acc:ZDB-GENE-030131-926]
ENSDARG00000043816	8.17493	st6galnac1.2	ST6 (alpha-N-acetyl-neuraminyl-2,3-beta-galactosyl-1,3)-N-acetylgalactosaminide alpha-2,6-sialyltransferase 1.2 [Source:ZFIN;Acc:ZDB-GENE-041014-161]
ENSDARG00000060472	8.17493	anapc15	anaphase promoting complex subunit 15 [Source:ZFIN;Acc:ZDB-GENE-060825-43]
ENSDARG00000078541	8.17493	CABZ01067609.1	Uncharacterized protein [Source:UniProtKB/TrEMBL;Acc:E7F1Q9]
ENSDARG00000077585	8.17493	AL935293.1	Uncharacterized protein [Source:UniProtKB/TrEMBL;Acc:E7EYH9]
ENSDARG00000018980	8.17493	zgc:91890	zgc:91890 [Source:ZFIN;Acc:ZDB-GENE-040704-21]
ENSDARG00000022013	8.17493	lama2	laminin, alpha 2 [Source:ZFIN;Acc:ZDB-GENE-060119-1]
ENSDARG00000077388	8.17493	obsl1b	obscurin-like 1b [Source:ZFIN;Acc:ZDB-GENE-050809-29]
ENSDARG00000032780	8.17493	pigf	phosphatidylinositol glycan, class F [Source:ZFIN;Acc:ZDB-GENE-040426-1801]
ENSDARG00000008433	8.08215	unc45b	unc-45 homolog B (C. elegans) [Source:ZFIN;Acc:ZDB-GENE-020919-3]
ENSDARG00000040148	8.08215	fam136a	family with sequence similarity 136, member A [Source:ZFIN;Acc:ZDB-GENE-040426-2729]
ENSDARG00000020529	8.08215	hacl1	2-hydroxyacyl-CoA lyase 1 [Source:ZFIN;Acc:ZDB-GENE-040426-2058]
ENSDARG00000077219	8.08215	PLXDC2 (2 of 2)	plexin domain containing 2 [Source:HGNC Symbol;Acc:21013]
ENSDARG00000077263	8.08215	si:ch73-27e22.3	si:ch73-27e22.3 [Source:ZFIN;Acc:ZDB-GENE-070705-231]
ENSDARG00000079889	8.08215	PHLDB2 (2 of 2)	pleckstrin homology-like domain, family B, member 2 [Source:HGNC Symbol;Acc:29573]
ENSDARG00000045618	8.08215	clta	clathrin, light chain (Lca) [Source:ZFIN;Acc:ZDB-GENE-040426-1986]
ENSDARG00000041317	7.98299	rangap1a	RAN GTPase activating protein 1a [Source:ZFIN;Acc:ZDB-GENE-060929-492]
ENSDARG00000090788	7.98299	cstf2	cleavage stimulation factor, 3' pre-RNA, subunit 2 [Source:ZFIN;Acc:ZDB-GENE-031118-2]
ENSDARG00000093570	7.98299	si:dkey-25o1.7	si:dkey-25o1.7 [Source:ZFIN;Acc:ZDB-GENE-091204-375]
ENSDARG00000076246	7.98299	prune	prune homolog (Drosophila) [Source:ZFIN;Acc:ZDB-GENE-100609-1]
ENSDARG00000005590	7.98299	mtf2	metal response element binding transcription factor 2 [Source:ZFIN;Acc:ZDB-GENE-060512-94]
ENSDARG00000013576	7.98299	gadd45bb	growth arrest and DNA-damage-inducible, beta b [Source:ZFIN;Acc:ZDB-GENE-050223-1]
ENSDARG00000004256	7.98299	wnt11	wingless-type MMTV integration site family, member 11 [Source:ZFIN;Acc:ZDB-GENE-990603-12]
ENSDARG00000079134	7.87652	mettl17	methyltransferase like 17 [Source:ZFIN;Acc:ZDB-GENE-031118-203]
ENSDARG00000040192	7.87652	nenf	neuron derived neurotrophic factor [Source:ZFIN;Acc:ZDB-GENE-050320-129]
ENSDARG00000090725	7.87652	CABZ01072607.1	Uncharacterized protein [Source:UniProtKB/TrEMBL;Acc:E7F8I2]
ENSDARG00000021082	7.87652	sec31a	sec31 homolog A (S. cerevisiae) [Source:ZFIN;Acc:ZDB-GENE-020919-2]
ENSDARG00000077492	7.87652	atp8a2	ATPase, aminophospholipid transporter-like, class I, type 8A, member 2 [Source:ZFIN;Acc:ZDB-GENE-100209-2]
ENSDARG00000039752	7.87652	si:ch73-308m11.1	si:ch73-308m11.1 [Source:ZFIN;Acc:ZDB-GENE-091204-76]
#N/A	7.87652	#N/A	#N/A
ENSDARG00000060027	7.76155	nom1	nucleolar protein with MIF4G domain 1 [Source:ZFIN;Acc:ZDB-GENE-060503-321]
ENSDARG00000093656	7.76155	si:dkeyp-2e4.6	si:dkeyp-2e4.6 [Source:ZFIN;Acc:ZDB-GENE-061009-50]
ENSDARG00000052131	7.76155	gli3	GLI-Kruppel family member GLI3 [Source:ZFIN;Acc:ZDB-GENE-041111-162]
ENSDARG00000096019	7.76155	si:dkey-232o15.1	si:dkey-232o15.1 [Source:ZFIN;Acc:ZDB-GENE-110914-31]
ENSDARG00000031455	7.76155	zgc:113343	zgc:113343 [Source:ZFIN;Acc:ZDB-GENE-050327-90]
ENSDARG00000038293	7.76155	zgc:103559	zgc:103559 [Source:ZFIN;Acc:ZDB-GENE-041212-22]
ENSDARG00000079342	7.76155	SAMD5	sterile alpha motif domain containing 5 [Source:HGNC Symbol;Acc:21180]
ENSDARG00000043009	7.76155	fam43a	family with sequence similarity 43, member A [Source:ZFIN;Acc:ZDB-GENE-030131-6098]
ENSDARG00000017400	7.76155	klfd	Kruppel-like factor d [Source:ZFIN;Acc:ZDB-GENE-980526-55]
ENSDARG00000030761	7.76155	syt16	synaptotagmin XVI [Source:ZFIN;Acc:ZDB-GENE-090313-210]
ENSDARG00000094245	7.76155	si:dkey-27n6.11	si:dkey-27n6.11 [Source:ZFIN;Acc:ZDB-GENE-070912-499]
ENSDARG00000009673	7.63662	si:ch211-197g15.5	si:ch211-197g15.5 [Source:ZFIN;Acc:ZDB-GENE-050208-536]
ENSDARG00000024687	7.63662	polr3g	polymerase (RNA) III (DNA directed) polypeptide G [Source:ZFIN;Acc:ZDB-GENE-081104-312]
ENSDARG00000071714	7.63662	si:dkey-20i20.5	si:dkey-20i20.5 [Source:ZFIN;Acc:ZDB-GENE-060503-812]
ENSDARG00000019228	7.63662	mogat2	monoacylglycerol O-acyltransferase 2 [Source:ZFIN;Acc:ZDB-GENE-041010-186]
ENSDARG00000073905	7.63662	VWA5A (4 of 4)	von Willebrand factor A domain containing 5A [Source:HGNC Symbol;Acc:6658]
ENSDARG00000092124	7.49985	cox14	cytochrome c oxidase assembly homolog 14 (S. cerevisiae) [Source:ZFIN;Acc:ZDB-GENE-060503-626]
ENSDARG00000063032	7.49985	dok6	docking protein 6 [Source:ZFIN;Acc:ZDB-GENE-070410-50]
ENSDARG00000040119	7.49985	CCDC127 (1 of 2)	coiled-coil domain containing 127 [Source:HGNC Symbol;Acc:30520]
ENSDARG00000035389	7.49985	FCHO2	FCH domain only 2 [Source:HGNC Symbol;Acc:25180]
ENSDARG00000063069	7.49985	gripap1	GRIP1 associated protein 1 [Source:ZFIN;Acc:ZDB-GENE-070112-922]
ENSDARG00000043307	7.49985	srd5a3	steroid 5 alpha-reductase 3 [Source:ZFIN;Acc:ZDB-GENE-030131-7915]
ENSDARG00000017795	7.49985	CABZ01078741.1	Uncharacterized protein [Source:UniProtKB/TrEMBL;Acc:E7FH15]
ENSDARG00000008275	7.49985	KLHL24 (1 of 2)	kelch-like 24 (Drosophila) [Source:HGNC Symbol;Acc:25947]
ENSDARG00000061162	7.49985	ephx4	epoxide hydrolase 4 [Source:ZFIN;Acc:ZDB-GENE-080227-1]
ENSDARG00000094745	7.49985	SPOP	speckle-type POZ protein [Source:ZFIN;Acc:ZDB-GENE-040426-1378]
ENSDARG00000054251	7.49985	pqlc3	PQ loop repeat containing 3 [Source:ZFIN;Acc:ZDB-GENE-040912-40]
ENSDARG00000074581	7.49985	add2	adducin 2 (beta) [Source:ZFIN;Acc:ZDB-GENE-080718-4]
ENSDARG00000017775	7.04559	atp5g3a	ATP synthase, H+ transporting, mitochondrial Fo complex, subunit C3 (subunit 9), genome duplicate a [Source:ZFIN;Acc:ZDB-GENE-040426-857]
ENSDARG00000053695	7.02926	zgc:162948	zgc:162948 [Source:ZFIN;Acc:ZDB-GENE-070424-46]
ENSDARG00000015543	6.35134	s100a1	S100 calcium binding protein A1 [Source:ZFIN;Acc:ZDB-GENE-040916-1]
ENSDARG00000093704	6.32546	EVA1A (6 of 6)	eva-1 homolog A (C. elegans) [Source:HGNC Symbol;Acc:25816]
ENSDARG00000086230	5.89916	tmem176l.1	transmembrane protein 176l.1 [Source:ZFIN;Acc:ZDB-GENE-080829-11]
ENSDARG00000056058	5.55459	CABZ01065506.1	Uncharacterized protein [Source:UniProtKB/TrEMBL;Acc:E7F2K7]
ENSDARG00000026400	5.41355	rad51d	RAD51 homolog D (S. cerevisiae) [Source:ZFIN;Acc:ZDB-GENE-040426-2490]
ENSDARG00000043280	5.19658	ccbl2	cysteine conjugate-beta lyase 2 [Source:ZFIN;Acc:ZDB-GENE-040426-1299]
ENSDARG00000070317	4.60204	irge4	immunity-related GTPase family, e4 [Source:ZFIN;Acc:ZDB-GENE-051212-2]
ENSDARG00000070371	4.59924	KAT7 (2 of 2)	K(lysine) acetyltransferase 7 [Source:HGNC Symbol;Acc:17016]
ENSDARG00000059700	4.43867	agmat	agmatine ureohydrolase (agmatinase) [Source:ZFIN;Acc:ZDB-GENE-060929-696]
ENSDARG00000063213	4.35489	mtif2	mitochondrial translational initiation factor 2 [Source:ZFIN;Acc:ZDB-GENE-030131-1092]
ENSDARG00000070743	4.34551	TMEM45A	transmembrane protein 45A [Source:HGNC Symbol;Acc:25480]
ENSDARG00000071010	4.3055	tuft1b	tuftelin 1b [Source:ZFIN;Acc:ZDB-GENE-060503-150]
ENSDARG00000095376	4.22918	si:ch73-269g14.1	si:ch73-269g14.1 [Source:ZFIN;Acc:ZDB-GENE-100922-255]
ENSDARG00000016789	4.21723	zgc:152891	zgc:152891 [Source:ZFIN;Acc:ZDB-GENE-061013-229]
ENSDARG00000075434	4.08989	C4H22orf28	chromosome 22 open reading frame 28 [Source:HGNC Symbol;Acc:26935]
ENSDARG00000073821	4.06916	zgc:113397	zgc:113397 [Source:ZFIN;Acc:ZDB-GENE-050913-13]
ENSDARG00000060645	4.06199	sirt7	sirtuin 7 [Source:ZFIN;Acc:ZDB-GENE-050208-612]
ENSDARG00000087363	4.00129	si:dkeyp-46h3.6	si:dkeyp-46h3.6 [Source:ZFIN;Acc:ZDB-GENE-060503-90]
ENSDARG00000057248	3.98351	sclt1	sodium channel and clathrin linker 1 [Source:ZFIN;Acc:ZDB-GENE-030131-3278]
ENSDARG00000035610	3.92871	zgc:113208	zgc:113208 [Source:ZFIN;Acc:ZDB-GENE-050417-450]
ENSDARG00000044426	3.85371	snrnp35	small nuclear ribonucleoprotein 35 (U11/U12) [Source:ZFIN;Acc:ZDB-GENE-050706-77]
ENSDARG00000079089	3.82782	fbxw8	F-box and WD repeat domain containing 8 [Source:ZFIN;Acc:ZDB-GENE-080204-111]
ENSDARG00000039322	3.74723	CABZ01088149.1	Uncharacterized protein [Source:UniProtKB/TrEMBL;Acc:F1Q8T3]
ENSDARG00000037245	3.6909	C1H9orf156	chromosome 9 open reading frame 156 [Source:HGNC Symbol;Acc:30967]
ENSDARG00000068883	3.64779	tspan13a	tetraspanin 13a [Source:ZFIN;Acc:ZDB-GENE-040718-19]
ENSDARG00000042747	3.64245	coasy	Coenzyme A synthase [Source:ZFIN;Acc:ZDB-GENE-040912-137]
ENSDARG00000012866	3.61986	picalm	phosphatidylinositol binding clathrin assembly protein [Source:ZFIN;Acc:ZDB-GENE-040426-761]
ENSDARG00000029476	3.57116	ldlr	low density lipoprotein receptor [Source:ZFIN;Acc:ZDB-GENE-031217-1]
ENSDARG00000070446	3.44057	RSPH1	radial spoke head 1 homolog (Chlamydomonas) [Source:HGNC Symbol;Acc:12371]
ENSDARG00000076373	3.44057	VOPP1 (1 of 2)	vesicular, overexpressed in cancer, prosurvival protein 1 [Source:HGNC Symbol;Acc:34518]
ENSDARG00000093999	3.40136	TTF1 (3 of 6)	transcription termination factor, RNA polymerase I [Source:HGNC Symbol;Acc:12397]
ENSDARG00000087788	3.36657	si:ch211-22k7.9	si:ch211-22k7.9 [Source:ZFIN;Acc:ZDB-GENE-070424-160]
ENSDARG00000077075	3.29278	fastk	Fas-activated serine/threonine kinase [Source:ZFIN;Acc:ZDB-GENE-070912-680]
ENSDARG00000079478	3.29278	mvb12bb	multivesicular body subunit 12Bb [Source:ZFIN;Acc:ZDB-GENE-080414-2]
ENSDARG00000091930	3.29278	si:ch211-12e13.1	si:ch211-12e13.1 [Source:ZFIN;Acc:ZDB-GENE-060526-24]
ENSDARG00000096217	3.29278	si:dkey-51d8.9	si:dkey-51d8.9 [Source:ZFIN;Acc:ZDB-GENE-110914-66]
ENSDARG00000077085	3.27786	zgc:110821	zgc:110821 [Source:ZFIN;Acc:ZDB-GENE-050227-8]
ENSDARG00000021866	3.25507	upk1a	uroplakin 1a [Source:ZFIN;Acc:ZDB-GENE-060421-2603]
ENSDARG00000038248	3.23927	ggact.2	gamma-glutamylamine cyclotransferase, tandem duplicate 2 [Source:ZFIN;Acc:ZDB-GENE-040912-8]
ENSDARG00000091714	3.23927	fkrp	fukutin related protein [Source:ZFIN;Acc:ZDB-GENE-070412-4]
ENSDARG00000075652	3.22918	fastkd3	FAST kinase domains 3 [Source:ZFIN;Acc:ZDB-GENE-050208-273]
ENSDARG00000053220	3.21501	UNC13C (3 of 4)	unc-13 homolog C (C. elegans) [Source:HGNC Symbol;Acc:23149]
ENSDARG00000042025	3.16704	C9H2orf49	chromosome 2 open reading frame 49 [Source:HGNC Symbol;Acc:28772]
ENSDARG00000004251	3.16146	dhfr	dihydrofolate reductase [Source:ZFIN;Acc:ZDB-GENE-010406-5]
ENSDARG00000009949	3.13516	FNDC4 (2 of 2)	fibronectin type III domain containing 4 [Source:HGNC Symbol;Acc:20239]
ENSDARG00000010844	3.04564	kras	v-Ki-ras2 Kirsten rat sarcoma viral oncogene homolog [Source:ZFIN;Acc:ZDB-GENE-040808-67]
ENSDARG00000025983	3.04564	l3mbtl3	l(3)mbt-like 3 (Drosophila) [Source:ZFIN;Acc:ZDB-GENE-040724-127]
ENSDARG00000055720	3.03363	ccdc41	coiled-coil domain containing 41 [Source:ZFIN;Acc:ZDB-GENE-110321-1]
ENSDARG00000032340	3.03363	serhl	serine hydrolase-like [Source:ZFIN;Acc:ZDB-GENE-030131-1368]
ENSDARG00000088392	3.02343	si:dkey-238o14.9	si:dkey-238o14.9 [Source:ZFIN;Acc:ZDB-GENE-110914-52]
ENSDARG00000038792	3.01459	klf4b	Kruppel-like factor 4b [Source:ZFIN;Acc:ZDB-GENE-010129-1]
ENSDARG00000028784	3.00205	si:dkey-24p1.6	si:dkey-24p1.6 [Source:ZFIN;Acc:ZDB-GENE-060503-67]
ENSDARG00000057021	3	vps36	vacuolar protein sorting 36 homolog (S. cerevisiae) [Source:ZFIN;Acc:ZDB-GENE-030131-7753]
ENSDARG00000018847	2.99251	UTP20	UTP20, small subunit (SSU) processome component, homolog (yeast) [Source:HGNC Symbol;Acc:17897]
ENSDARG00000030614	2.98018	syt1a	synaptotagmin Ia [Source:ZFIN;Acc:ZDB-GENE-040718-165]
ENSDARG00000036282	2.97878	rnaset2	ribonuclease T2 [Source:ZFIN;Acc:ZDB-GENE-030131-2513]
ENSDARG00000046157	2.97078	RPS17	ribosomal protein S17 [Source:HGNC Symbol;Acc:10397]
ENSDARG00000002830	2.95287	trmt2a	trm2 tRNA methyltransferase 2 homolog A (S. cerevisiae) [Source:ZFIN;Acc:ZDB-GENE-030131-6876]
ENSDARG00000068432	2.89127	wu:fb17g07	wu:fb17g07 [Source:ZFIN;Acc:ZDB-GENE-030131-226]
ENSDARG00000039872	2.84679	lamtor2	late endosomal/lysosomal adaptor, MAPK and MTOR activator 2 [Source:ZFIN;Acc:ZDB-GENE-040801-63]
ENSDARG00000027491	2.84549	uros	uroporphyrinogen III synthase [Source:ZFIN;Acc:ZDB-GENE-040323-2]
ENSDARG00000060510	2.83705	cul4b	cullin 4B [Source:ZFIN;Acc:ZDB-GENE-041008-208]
ENSDARG00000037961	2.81824	rcn3	reticulocalbin 3, EF-hand calcium binding domain [Source:ZFIN;Acc:ZDB-GENE-040625-175]
ENSDARG00000077462	2.78255	FAM131A	family with sequence similarity 131, member A [Source:HGNC Symbol;Acc:28308]
ENSDARG00000032369	2.77675	btbd6b	BTB (POZ) domain containing 6b [Source:ZFIN;Acc:ZDB-GENE-030829-65]
ENSDARG00000059789	2.76793	PARP8	poly (ADP-ribose) polymerase family, member 8 [Source:HGNC Symbol;Acc:26124]
ENSDARG00000062323	2.76433	adam23a	a disintegrin and metallopeptidase domain 23a [Source:ZFIN;Acc:ZDB-GENE-070810-2]
ENSDARG00000039521	2.75706	ssx2ip	synovial sarcoma, X breakpoint 2 interacting protein [Source:ZFIN;Acc:ZDB-GENE-040426-1756]
ENSDARG00000062056	2.75106	elmod1	ELMO/CED-12 domain containing 1 [Source:ZFIN;Acc:ZDB-GENE-070112-262]
ENSDARG00000004055	2.73122	uhrf1bp1l	UHRF1 (ICBP90) binding protein 1-like [Source:ZFIN;Acc:ZDB-GENE-041210-177]
ENSDARG00000009793	2.70907	crsp7	cofactor required for Sp1 transcriptional activation, subunit 7 [Source:ZFIN;Acc:ZDB-GENE-040426-2005]
ENSDARG00000054771	2.70907	ghra	growth hormone receptor a [Source:ZFIN;Acc:ZDB-GENE-070509-1]
ENSDARG00000074796	2.69625	dbf4	DBF4 homolog (S. cerevisiae) [Source:ZFIN;Acc:ZDB-GENE-091020-13]
ENSDARG00000070171	2.69414	errfi1	ERBB receptor feedback inhibitor 1 [Source:ZFIN;Acc:ZDB-GENE-030131-6256]
ENSDARG00000038576	2.6855	ube2d1b	ubiquitin-conjugating enzyme E2D 1b [Source:ZFIN;Acc:ZDB-GENE-030131-2735]
ENSDARG00000030408	2.68477	rps26l	ribosomal protein S26, like [Source:ZFIN;Acc:ZDB-GENE-040426-1706]
ENSDARG00000003546	2.66985	unc45a	unc-45 homolog A (C. elegans) [Source:ZFIN;Acc:ZDB-GENE-050417-158]
ENSDARG00000090807	2.66985	kiaa0586	KIAA0586 [Source:ZFIN;Acc:ZDB-GENE-120119-1]
ENSDARG00000037363	2.66691	st5	suppression of tumorigenicity 5 [Source:ZFIN;Acc:ZDB-GENE-030131-2547]
ENSDARG00000042712	2.64713	timm44	translocase of inner mitochondrial membrane 44 homolog (yeast) [Source:ZFIN;Acc:ZDB-GENE-030131-145]
ENSDARG00000029064	2.63461	uqcrq	ubiquinol-cytochrome c reductase, complex III subunit VII [Source:ZFIN;Acc:ZDB-GENE-040718-199]
ENSDARG00000010918	2.61859	nprl3	nitrogen permease regulator-like 3 (S. cerevisiae) [Source:ZFIN;Acc:ZDB-GENE-030131-1348]
ENSDARG00000042496	2.61638	parp12a	poly (ADP-ribose) polymerase family, member 12a [Source:ZFIN;Acc:ZDB-GENE-050419-6]
ENSDARG00000016128	2.61638	ap3m2	adaptor-related protein complex 3, mu 2 subunit [Source:ZFIN;Acc:ZDB-GENE-021022-2]
ENSDARG00000092873	2.60712	zgc:193541	zgc:193541 [Source:ZFIN;Acc:ZDB-GENE-081022-15]
ENSDARG00000019717	2.60374	pbx2	pre-B-cell leukemia transcription factor 2 [Source:ZFIN;Acc:ZDB-GENE-000405-5]
ENSDARG00000078311	2.57589	dcaf6	ddb1 and cul4 associated factor 6 [Source:ZFIN;Acc:ZDB-GENE-090206-2]
ENSDARG00000018303	2.57399	etv4	ets variant gene 4 [Source:ZFIN;Acc:ZDB-GENE-990415-71]
ENSDARG00000035324	2.56395	hnrpl	heterogeneous nuclear ribonucleoprotein L [Source:ZFIN;Acc:ZDB-GENE-040426-710]
ENSDARG00000039647	2.54633	slc6a1b	solute carrier family 6 (neurotransmitter transporter, GABA), member 1b [Source:ZFIN;Acc:ZDB-GENE-041114-57]
ENSDARG00000040255	2.54484	ephx2	epoxide hydrolase 2, cytoplasmic [Source:ZFIN;Acc:ZDB-GENE-041212-70]
ENSDARG00000046140	2.53417	zgc:112038	zgc:112038 [Source:ZFIN;Acc:ZDB-GENE-050522-271]
ENSDARG00000094674	2.52756	si:dkeyp-98a7.8	si:dkeyp-98a7.8 [Source:ZFIN;Acc:ZDB-GENE-050208-600]
ENSDARG00000071005	2.5062	ppp1r3ca	protein phosphatase 1, regulatory (inhibitor) subunit 3Ca [Source:ZFIN;Acc:ZDB-GENE-040718-70]
ENSDARG00000053466	2.49526	TIMMDC1	translocase of inner mitochondrial membrane domain containing 1 [Source:HGNC Symbol;Acc:1321]
ENSDARG00000023583	2.49125	coq9	coenzyme Q9 homolog (S. cerevisiae) [Source:ZFIN;Acc:ZDB-GENE-061207-37]
ENSDARG00000045928	2.48969	psma4	proteasome (prosome, macropain) subunit, alpha type, 4 [Source:ZFIN;Acc:ZDB-GENE-040426-1932]
ENSDARG00000016763	2.48336	znf292a	zinc finger protein 292a [Source:ZFIN;Acc:ZDB-GENE-071004-18]
ENSDARG00000031047	2.47131	ptrh1	peptidyl-tRNA hydrolase 1 homolog (S. cerevisiae) [Source:ZFIN;Acc:ZDB-GENE-050306-33]
ENSDARG00000078059	2.47131	nudcd2	NudC domain containing 2 [Source:ZFIN;Acc:ZDB-GENE-040801-49]
ENSDARG00000018345	2.46572	DAPK2 (2 of 2)	death-associated protein kinase 2 [Source:HGNC Symbol;Acc:2675]
ENSDARG00000013236	2.46263	dhcr24	24-dehydrocholesterol reductase [Source:ZFIN;Acc:ZDB-GENE-041212-73]
ENSDARG00000063917	2.45779	mt-nd4	NADH dehydrogenase 4, mitochondrial [Source:ZFIN;Acc:ZDB-GENE-011205-10]
ENSDARG00000079271	2.45524	dcxr	dicarbonyl/L-xylulose reductase [Source:ZFIN;Acc:ZDB-GENE-030131-7002]
ENSDARG00000089637	2.45025	RNASEH2C (2 of 2)	ribonuclease H2, subunit C [Source:HGNC Symbol;Acc:24116]
ENSDARG00000055868	2.44263	RSL1D1	ribosomal L1 domain containing 1 [Source:HGNC Symbol;Acc:24534]
ENSDARG00000057630	2.44097	galm	galactose mutarotase [Source:ZFIN;Acc:ZDB-GENE-040718-66]
ENSDARG00000090962	2.44057	NAT14	N-acetyltransferase 14 (GCN5-related, putative) [Source:HGNC Symbol;Acc:28918]
ENSDARG00000075141	2.44057	gprc5bb	G protein-coupled receptor, family C, group 5, member Bb [Source:ZFIN;Acc:ZDB-GENE-090313-75]
ENSDARG00000063020	2.44057	CABZ01039235.1	Uncharacterized protein [Source:UniProtKB/TrEMBL;Acc:E7EZK8]
ENSDARG00000039273	2.44057	fbln5	fibulin 5 [Source:ZFIN;Acc:ZDB-GENE-041010-54]
ENSDARG00000067796	2.42795	CLPX (3 of 3)	ClpX caseinolytic peptidase X homolog (E. coli) [Source:HGNC Symbol;Acc:2088]
ENSDARG00000075204	2.41709	SYNDIG1	synapse differentiation inducing 1 [Source:HGNC Symbol;Acc:15885]
ENSDARG00000079060	2.41709	limch1b	LIM and calponin homology domains 1b [Source:ZFIN;Acc:ZDB-GENE-030131-9210]
ENSDARG00000063921	2.41439	mt-nd5	NADH dehydrogenase 5, mitochondrial [Source:ZFIN;Acc:ZDB-GENE-011205-12]
ENSDARG00000055854	2.40639	nr4a3	nuclear receptor subfamily 4, group A, member 3 [Source:ZFIN;Acc:ZDB-GENE-070824-4]
ENSDARG00000007734	2.37871	obfc1	oligonucleotide/oligosaccharide-binding fold containing 1 [Source:ZFIN;Acc:ZDB-GENE-040426-1390]
ENSDARG00000004527	2.376	pin4	protein (peptidylprolyl cis/trans isomerase) NIMA-interacting, 4 (parvulin) [Source:ZFIN;Acc:ZDB-GENE-050522-117]
ENSDARG00000067832	2.36657	TLE4	transducin-like enhancer of split 4 (E(sp1) homolog, Drosophila) [Source:HGNC Symbol;Acc:11840]
ENSDARG00000094554	2.36657	si:ch73-7i4.1	si:ch73-7i4.1 [Source:ZFIN;Acc:ZDB-GENE-100921-19]
ENSDARG00000008396	2.36657	ftr24	finTRIM family, member 24 [Source:ZFIN;Acc:ZDB-GENE-050731-2]
ENSDARG00000079589	2.36657	si:dkeyp-73d8.6	si:dkeyp-73d8.6 [Source:ZFIN;Acc:ZDB-GENE-070912-683]
ENSDARG00000063100	2.36583	psmd14	proteasome (prosome, macropain) 26S subunit, non-ATPase, 14 [Source:ZFIN;Acc:ZDB-GENE-070410-56]
ENSDARG00000008732	2.35659	zgc:66479	zgc:66479 [Source:ZFIN;Acc:ZDB-GENE-031030-10]
ENSDARG00000018902	2.32859	pes	pescadillo [Source:ZFIN;Acc:ZDB-GENE-990415-206]
ENSDARG00000012747	2.32265	rer1	RER1 retention in endoplasmic reticulum 1 homolog (S. cerevisiae) [Source:ZFIN;Acc:ZDB-GENE-040426-1494]
ENSDARG00000067591	2.31806	pura	purine-rich element binding protein A [Source:ZFIN;Acc:ZDB-GENE-040624-8]
ENSDARG00000031782	2.30212	aim1a	absent in melanoma 1a [Source:ZFIN;Acc:ZDB-GENE-041008-100]
ENSDARG00000021483	2.30212	cdc14b	CDC14 cell division cycle 14 homolog B [Source:ZFIN;Acc:ZDB-GENE-040426-820]
ENSDARG00000018049	2.30145	sf3b2	splicing factor 3b, subunit 2 [Source:ZFIN;Acc:ZDB-GENE-070928-1]
ENSDARG00000096164	2.29278	ZNF329 (32 of 36)	zinc finger protein 329 [Source:HGNC Symbol;Acc:14209]
ENSDARG00000090106	2.29278	SLC17A7 (2 of 2)	solute carrier family 17 (sodium-dependent inorganic phosphate cotransporter), member 7 [Source:HGNC Symbol;Acc:16704]
ENSDARG00000030479	2.28984	hmgb1b	high-mobility group box 1b [Source:ZFIN;Acc:ZDB-GENE-030131-8480]
ENSDARG00000018397	2.27937	hpca	hippocalcin [Source:ZFIN;Acc:ZDB-GENE-040426-1683]
ENSDARG00000056978	2.26707	letm1	leucine zipper-EF-hand containing transmembrane protein 1 [Source:ZFIN;Acc:ZDB-GENE-050522-154]
ENSDARG00000044676	2.26053	GADD45G (3 of 3)	growth arrest and DNA-damage-inducible, gamma [Source:HGNC Symbol;Acc:4097]
ENSDARG00000041182	2.2421	rpl4	ribosomal protein L4 [Source:ZFIN;Acc:ZDB-GENE-030131-9034]
ENSDARG00000073724	2.22955	nlrx1	NLR family member X1 [Source:ZFIN;Acc:ZDB-GENE-071119-3]
ENSDARG00000045490	2.20696	NDUFB2	NADH dehydrogenase (ubiquinone) 1 beta subcomplex, 2, 8kDa [Source:HGNC Symbol;Acc:7697]
ENSDARG00000005640	2.20299	adat3	adenosine deaminase, tRNA-specific 3 [Source:ZFIN;Acc:ZDB-GENE-030616-531]
ENSDARG00000071881	2.20282	arl9	ADP-ribosylation factor-like 9 [Source:ZFIN;Acc:ZDB-GENE-060825-210]
ENSDARG00000005320	2.17719	nipsnap1	nipsnap1 [Source:ZFIN;Acc:ZDB-GENE-991008-17]
ENSDARG00000071679	2.171	C22H19orf10 (1 of 2)	chromosome 19 open reading frame 10 [Source:HGNC Symbol;Acc:16948]
ENSDARG00000015849	2.16909	zgc:56628	zgc:56628 [Source:ZFIN;Acc:ZDB-GENE-040426-1099]
ENSDARG00000069265	2.1441	matn3b	matrilin 3b [Source:ZFIN;Acc:ZDB-GENE-050221-9]
ENSDARG00000092858	2.14001	si:ch1073-126c3.2	si:ch1073-126c3.2 [Source:ZFIN;Acc:ZDB-GENE-030131-4602]
ENSDARG00000020976	2.13963	ubald1b	UBA-like domain containing 1b [Source:ZFIN;Acc:ZDB-GENE-050522-446]
ENSDARG00000031664	2.13963	sox21a	SRY-box containing gene 21a [Source:ZFIN;Acc:ZDB-GENE-990715-6]
ENSDARG00000071211	2.13886	C11H1orf50	chromosome 1 open reading frame 50 [Source:HGNC Symbol;Acc:28795]
ENSDARG00000092889	2.13653	SYCE3	synaptonemal complex central element protein 3 [Source:HGNC Symbol;Acc:35245]
ENSDARG00000029432	2.13428	tph1a	tryptophan hydroxylase 1 (tryptophan 5-monooxygenase) a [Source:ZFIN;Acc:ZDB-GENE-030317-1]
ENSDARG00000051889	2.12989	dhodh	dihydroorotate dehydrogenase [Source:ZFIN;Acc:ZDB-GENE-030131-3157]
ENSDARG00000041137	2.12838	dhrs13a.3	dehydrogenase/reductase (SDR family) member 13a.3 [Source:ZFIN;Acc:ZDB-GENE-041114-134]
ENSDARG00000039117	2.12752	tefa	thyrotroph embryonic factor a [Source:ZFIN;Acc:ZDB-GENE-990415-264]
ENSDARG00000012389	2.12489	adar	adenosine deaminase, RNA-specific [Source:ZFIN;Acc:ZDB-GENE-000616-5]
ENSDARG00000077940	2.12039	VSTM2B	V-set and transmembrane domain containing 2B [Source:HGNC Symbol;Acc:33595]
ENSDARG00000043011	2.11934	chst14	carbohydrate (N-acetylgalactosamine 4-0) sulfotransferase 14 [Source:ZFIN;Acc:ZDB-GENE-040401-3]
ENSDARG00000037961	2.11042	rcn3	reticulocalbin 3, EF-hand calcium binding domain [Source:ZFIN;Acc:ZDB-GENE-040625-175]
ENSDARG00000060554	2.09091	mut	methylmalonyl Coenzyme A mutase [Source:ZFIN;Acc:ZDB-GENE-010430-3]
ENSDARG00000044318	2.08761	AL954698.1	Integrin beta [Source:UniProtKB/TrEMBL;Acc:E7F4H9]
ENSDARG00000022564	2.08381	C18H11orf58	chromosome 11 open reading frame 58 [Source:HGNC Symbol;Acc:16990]
ENSDARG00000045482	2.07226	stk38l	serine/threonine kinase 38 like [Source:ZFIN;Acc:ZDB-GENE-040426-798]
ENSDARG00000092724	2.06468	si:dkey-56p7.9	si:dkey-56p7.9 [Source:ZFIN;Acc:ZDB-GENE-060503-78]
ENSDARG00000094284	2.05451	si:dkey-58f10.10	si:dkey-58f10.10 [Source:ZFIN;Acc:ZDB-GENE-060526-312]
ENSDARG00000054155	2.04381	pcna	proliferating cell nuclear antigen [Source:ZFIN;Acc:ZDB-GENE-000210-8]
ENSDARG00000003373	2.04273	commd2	COMM domain containing 2 [Source:ZFIN;Acc:ZDB-GENE-040718-118]
ENSDARG00000062594	2.04175	COQ7	coenzyme Q7 homolog, ubiquinone (yeast) [Source:HGNC Symbol;Acc:2244]
ENSDARG00000077264	2.02903	wdr43	WD repeat domain 43 [Source:ZFIN;Acc:ZDB-GENE-021231-3]
ENSDARG00000009447	2.02685	atp5g3b	ATP synthase, H+ transporting, mitochondrial F0 complex, subunit c3 (subunit 9) genome duplicate b [Source:ZFIN;Acc:ZDB-GENE-020814-1]
ENSDARG00000092532	2.02511	si:dkey-21e2.4	si:dkey-21e2.4 [Source:ZFIN;Acc:ZDB-GENE-050208-538]
ENSDARG00000037867	2.01459	AL928657.1	LOC402883 protein; Uncharacterized protein [Source:UniProtKB/TrEMBL;Acc:Q6PBH7]
ENSDARG00000055974	2.0136	TPMT (1 of 2)	thiopurine S-methyltransferase [Source:HGNC Symbol;Acc:12014]
ENSDARG00000058425	2.01022	rab35	RAB35, member RAS oncogene family [Source:ZFIN;Acc:ZDB-GENE-040801-62]
ENSDARG00000095497	2.00937	si:dkeyp-2e4.5	si:dkeyp-2e4.5 [Source:ZFIN;Acc:ZDB-GENE-061009-49]
ENSDARG00000011862	2.00205	inaa	internexin neuronal intermediate filament protein, alpha a [Source:ZFIN;Acc:ZDB-GENE-060531-65]
ENSDARG00000076981	2.00162	zgc:198329	zgc:198329 [Source:ZFIN;Acc:ZDB-GENE-080226-6]
ENSDARG00000094181	1.99626	shroom1	shroom family member 1 [Source:ZFIN;Acc:ZDB-GENE-091204-385]
ENSDARG00000012256	1.99327	taldo1	transaldolase 1 [Source:ZFIN;Acc:ZDB-GENE-030131-3277]
ENSDARG00000045773	1.98943	PYURF	PIGY upstream reading frame [Source:HGNC Symbol;Acc:44317]
ENSDARG00000029751	1.98822	wbp1lb	WW domain binding protein 1-like b [Source:ZFIN;Acc:ZDB-GENE-050522-112]
ENSDARG00000040707	1.98822	CHCHD4 (2 of 2)	coiled-coil-helix-coiled-coil-helix domain containing 4 [Source:HGNC Symbol;Acc:26467]
ENSDARG00000006816	1.97761	gtf2f2b	general transcription factor IIF, polypeptide 2b [Source:ZFIN;Acc:ZDB-GENE-050417-374]
ENSDARG00000080006	1.97252	tmem41b	transmembrane protein 41B [Source:ZFIN;Acc:ZDB-GENE-061215-138]
ENSDARG00000078125	1.97252	rusc1	RUN and SH3 domain containing 1 [Source:ZFIN;Acc:ZDB-GENE-100922-274]
ENSDARG00000067677	1.96989	lsmd1	LSM domain containing 1 [Source:ZFIN;Acc:ZDB-GENE-030131-7762]
ENSDARG00000016368	1.96773	zbtb8os	zinc finger and BTB domain containing 8 opposite strand [Source:ZFIN;Acc:ZDB-GENE-050417-176]
ENSDARG00000037532	1.96488	mcm3l	MCM3 minichromosome maintenance deficient 3 (S. cerevisiae), like [Source:ZFIN;Acc:ZDB-GENE-040121-2]
ENSDARG00000008560	1.96473	brap	BRCA1 associated protein [Source:ZFIN;Acc:ZDB-GENE-040718-168]
ENSDARG00000039989	1.96473	snrnp48	small nuclear ribonucleoprotein 48 (U11/U12) [Source:ZFIN;Acc:ZDB-GENE-030131-4482]
ENSDARG00000062695	1.96431	ccdc126	coiled-coil domain containing 126 [Source:ZFIN;Acc:ZDB-GENE-060503-11]
ENSDARG00000069147	1.96403	pex11b	peroxisomal biogenesis factor 11 beta [Source:ZFIN;Acc:ZDB-GENE-060825-289]
ENSDARG00000017675	1.96307	cirh1a	cirrhosis, autosomal recessive 1A (cirhin) [Source:ZFIN;Acc:ZDB-GENE-040426-2466]
ENSDARG00000018061	1.95976	neil1	nei endonuclease VIII-like 1 (E. coli) [Source:ZFIN;Acc:ZDB-GENE-040426-994]
ENSDARG00000077934	1.95915	tegt	testis enhanced gene transcript (BAX inhibitor 1) [Source:ZFIN;Acc:ZDB-GENE-030826-10]
ENSDARG00000002538	1.95588	smu1	smu-1 suppressor of mec-8 and unc-52 homolog (C. elegans) [Source:HGNC Symbol;Acc:18247]
ENSDARG00000061718	1.95486	znf704	zinc finger protein 704 [Source:ZFIN;Acc:ZDB-GENE-060503-775]
ENSDARG00000062063	1.95309	tab3	TGF-beta activated kinase 1/MAP3K7 binding protein 3 [Source:ZFIN;Acc:ZDB-GENE-060503-408]
ENSDARG00000077028	1.95196	BX470154.1	Uncharacterized protein [Source:UniProtKB/TrEMBL;Acc:E7F6N3]
ENSDARG00000041083	1.94772	anpepa	alanyl (membrane) aminopeptidase a [Source:ZFIN;Acc:ZDB-GENE-030131-4781]
ENSDARG00000067975	1.94571	atpif1a	ATPase inhibitory factor 1a [Source:ZFIN;Acc:ZDB-GENE-070410-36]
ENSDARG00000059629	1.9426	asphd2	aspartate beta-hydroxylase domain containing 2 [Source:ZFIN;Acc:ZDB-GENE-061103-142]
ENSDARG00000042338	1.94087	lpar2a	lysophosphatidic acid receptor 2a [Source:ZFIN;Acc:ZDB-GENE-040801-97]
ENSDARG00000060748	1.94087	tsfm	Ts translation elongation factor, mitochondrial [Source:ZFIN;Acc:ZDB-GENE-061215-17]
ENSDARG00000031761	1.93808	dab2	disabled homolog 2 (Drosophila) [Source:ZFIN;Acc:ZDB-GENE-040303-1]
ENSDARG00000028119	1.93783	sumo3a	SMT3 suppressor of mif two 3 homolog 3a [Source:ZFIN;Acc:ZDB-GENE-040426-2133]
ENSDARG00000037503	1.93156	thoc2	THO complex 2 [Source:ZFIN;Acc:ZDB-GENE-030616-54]
ENSDARG00000033376	1.92102	chchd4	coiled-coil-helix-coiled-coil-helix domain containing 4 [Source:ZFIN;Acc:ZDB-GENE-040801-46]
ENSDARG00000039958	1.91746	utp11l	UTP11-like, U3 small nucleolar ribonucleoprotein (yeast) [Source:ZFIN;Acc:ZDB-GENE-030131-8093]
ENSDARG00000061168	1.89669	dhx34	DEAH (Asp-Glu-Ala-His) box polypeptide 34 [Source:ZFIN;Acc:ZDB-GENE-061207-30]
ENSDARG00000013302	1.89545	gpx8	glutathione peroxidase 8 (putative) [Source:ZFIN;Acc:ZDB-GENE-040426-965]
ENSDARG00000042509	1.89387	glod4	glyoxalase domain containing 4 [Source:ZFIN;Acc:ZDB-GENE-040912-38]
ENSDARG00000005673	1.88905	f3b	coagulation factor IIIb [Source:ZFIN;Acc:ZDB-GENE-050417-234]
ENSDARG00000056453	1.88708	afap1l1b	actin filament associated protein 1-like 1b [Source:ZFIN;Acc:ZDB-GENE-061013-428]
ENSDARG00000086740	1.87766	PHYH (2 of 2)	phytanoyl-CoA 2-hydroxylase [Source:HGNC Symbol;Acc:8940]
ENSDARG00000078620	1.874	si:ch211-114l13.10	si:ch211-114l13.10 [Source:ZFIN;Acc:ZDB-GENE-070424-110]
ENSDARG00000002031	1.87041	tox4	TOX high mobility group box family member 4 [Source:ZFIN;Acc:ZDB-GENE-070912-576]
ENSDARG00000028442	1.86653	rsg1	REM2 and RAB-like small GTPase 1 [Source:ZFIN;Acc:ZDB-GENE-040912-80]
ENSDARG00000086907	1.86418	NCBP1 (1 of 2)	nuclear cap binding protein subunit 1, 80kDa [Source:HGNC Symbol;Acc:7658]
ENSDARG00000012591	1.8609	pdcd10b	programmed cell death 10b [Source:ZFIN;Acc:ZDB-GENE-040426-2607]
ENSDARG00000077468	1.85815	wu:fe36b12	wu:fe36b12 [Source:ZFIN;Acc:ZDB-GENE-030131-5048]
ENSDARG00000004311	1.85389	ldlrap1a	low density lipoprotein receptor adaptor protein 1a [Source:ZFIN;Acc:ZDB-GENE-030328-13]
ENSDARG00000013044	1.84865	ndufv2	NADH dehydrogenase (ubiquinone) flavoprotein 2 [Source:ZFIN;Acc:ZDB-GENE-040426-1713]
ENSDARG00000015471	1.84726	chd1l	chromodomain helicase DNA binding protein 1-like [Source:ZFIN;Acc:ZDB-GENE-040426-892]
ENSDARG00000015971	1.84407	rapgef1b	Rap guanine nucleotide exchange factor (GEF) 1b [Source:ZFIN;Acc:ZDB-GENE-040426-1001]
ENSDARG00000035890	1.84062	fuca1	fucosidase, alpha-L- 1, tissue [Source:ZFIN;Acc:ZDB-GENE-030131-7434]
ENSDARG00000091931	1.83696	gpatch4	G patch domain containing 4 [Source:ZFIN;Acc:ZDB-GENE-041008-158]
ENSDARG00000094874	1.83399	si:dkey-258f14.2	si:dkey-258f14.2 [Source:ZFIN;Acc:ZDB-GENE-081104-395]
ENSDARG00000089390	1.83171	CABZ01068602.1	Uncharacterized protein [Source:UniProtKB/TrEMBL;Acc:E7FGN6]
ENSDARG00000068779	1.82791	mlycd	malonyl-CoA decarboxylase [Source:ZFIN;Acc:ZDB-GENE-070410-120]
ENSDARG00000061691	1.8255	qpctla	glutaminyl-peptide cyclotransferase-like a [Source:ZFIN;Acc:ZDB-GENE-030131-1441]
ENSDARG00000051934	1.82157	KXD1	KxDL motif containing 1 [Source:HGNC Symbol;Acc:28420]
ENSDARG00000015236	1.81824	pycrl	pyrroline-5-carboxylate reductase-like [Source:ZFIN;Acc:ZDB-GENE-041014-244]
ENSDARG00000069045	1.81823	chtf8	CTF8, chromosome transmission fidelity factor 8 homolog (S. cerevisiae) [Source:ZFIN;Acc:ZDB-GENE-050419-148]
ENSDARG00000025081	1.81641	grnb	granulin b [Source:ZFIN;Acc:ZDB-GENE-030131-7393]
ENSDARG00000062209	1.81377	mrps5	mitochondrial ribosomal protein S5 [Source:ZFIN;Acc:ZDB-GENE-060929-264]
ENSDARG00000090190	1.80895	bcam	basal cell adhesion molecule (Lutheran blood group) [Source:ZFIN;Acc:ZDB-GENE-060929-620]
ENSDARG00000004917	1.80327	pcif1	PDX1 C-terminal inhibiting factor 1 [Source:ZFIN;Acc:ZDB-GENE-120920-2]
ENSDARG00000009250	1.80316	etfb	electron-transfer-flavoprotein, beta polypeptide [Source:ZFIN;Acc:ZDB-GENE-040426-1931]
ENSDARG00000060785	1.79495	pcnxl4	pecanex-like 4 (Drosophila) [Source:ZFIN;Acc:ZDB-GENE-070209-185]
ENSDARG00000039830	1.78814	gng5	guanine nucleotide binding protein (G protein), gamma 5 [Source:ZFIN;Acc:ZDB-GENE-030131-9966]
ENSDARG00000074340	1.78698	serf2	small EDRK-rich factor 2 [Source:ZFIN;Acc:ZDB-GENE-041108-1]
ENSDARG00000087330	1.78555	CABZ01068263.1	Uncharacterized protein [Source:UniProtKB/TrEMBL;Acc:E7F023]
ENSDARG00000038064	1.78513	chmp3	charged multivesicular body protein 3 [Source:ZFIN;Acc:ZDB-GENE-040426-2600]
ENSDARG00000010519	1.77837	per3	period homolog 3 (Drosophila) [Source:ZFIN;Acc:ZDB-GENE-000804-1]
ENSDARG00000059373	1.77433	dnajc8	DnaJ (Hsp40) homolog, subfamily C, member 8 [Source:ZFIN;Acc:ZDB-GENE-030131-66]
ENSDARG00000005333	1.76946	tln1	talin 1 [Source:ZFIN;Acc:ZDB-GENE-031002-48]
ENSDARG00000010941	1.75277	gtdc2	glycosyltransferase-like domain containing 2 [Source:ZFIN;Acc:ZDB-GENE-050522-242]
ENSDARG00000037909	1.74469	C3H19orf52	chromosome 19 open reading frame 52 [Source:HGNC Symbol;Acc:25152]
ENSDARG00000023303	1.74461	zgc:66427	zgc:66427 [Source:ZFIN;Acc:ZDB-GENE-040426-1913]
ENSDARG00000003940	1.73434	mtfr1l	mitochondrial fission regulator 1-like [Source:ZFIN;Acc:ZDB-GENE-030131-6228]
ENSDARG00000067601	1.73132	arfgap2	ADP-ribosylation factor GTPase activating protein 2 [Source:ZFIN;Acc:ZDB-GENE-051120-177]
ENSDARG00000022122	1.73122	cdkal1	CDK5 regulatory subunit associated protein 1-like 1 [Source:ZFIN;Acc:ZDB-GENE-040426-1443]
ENSDARG00000044853	1.72968	rrp7a	ribosomal RNA processing 7 homolog A (S. cerevisiae) [Source:ZFIN;Acc:ZDB-GENE-050417-38]
ENSDARG00000070474	1.72203	arid3b	AT rich interactive domain 3B (Bright like) [Source:ZFIN;Acc:ZDB-GENE-070209-182]
ENSDARG00000034174	1.71716	mrrf	mitochondrial ribosome recycling factor [Source:ZFIN;Acc:ZDB-GENE-040704-12]
ENSDARG00000033551	1.71674	fbxw4	F-box and WD-40 domain protein 4 [Source:ZFIN;Acc:ZDB-GENE-000516-1]
ENSDARG00000058692	1.71549	fzd3b	frizzled homolog 3b [Source:ZFIN;Acc:ZDB-GENE-070122-1]
ENSDARG00000067690	1.7142	hint2	histidine triad nucleotide binding protein 2 [Source:ZFIN;Acc:ZDB-GENE-070410-139]
ENSDARG00000029088	1.7136	guf1	GUF1 GTPase homolog (S. cerevisiae) [Source:ZFIN;Acc:ZDB-GENE-030131-4289]
ENSDARG00000014536	1.71163	pfdn1	prefoldin subunit 1 [Source:ZFIN;Acc:ZDB-GENE-050306-50]
ENSDARG00000052833	1.70316	zfand3	zinc finger, AN1-type domain 3 [Source:ZFIN;Acc:ZDB-GENE-050706-134]
ENSDARG00000058984	1.70307	zgc:123349	rad23ab [Source:ZFIN;Acc:ZDB-GENE-051113-160]
ENSDARG00000013795	1.69748	hps4	Hermansky-Pudlak syndrome 4 [Source:ZFIN;Acc:ZDB-GENE-040426-1068]
ENSDARG00000074554	1.69489	sas	sarcoma amplified sequence [Source:ZFIN;Acc:ZDB-GENE-040426-1123]
ENSDARG00000087093	1.68971	si:ch211-157c3.4	si:ch211-157c3.4 [Source:ZFIN;Acc:ZDB-GENE-030131-8454]
ENSDARG00000043734	1.68806	trmu	tRNA 5-methylaminomethyl-2-thiouridylate methyltransferase [Source:ZFIN;Acc:ZDB-GENE-050522-540]
ENSDARG00000078751	1.68501	TPP2	tripeptidyl peptidase II [Source:HGNC Symbol;Acc:12016]
ENSDARG00000063249	1.679	mrpl9	mitochondrial ribosomal protein L9 [Source:ZFIN;Acc:ZDB-GENE-070717-4]
ENSDARG00000086792	1.67199	zgc:113295	zgc:113295 [Source:ZFIN;Acc:ZDB-GENE-050320-122]
ENSDARG00000070617	1.67114	vhl	von Hippel-Lindau tumor suppressor [Source:ZFIN;Acc:ZDB-GENE-070112-1042]
ENSDARG00000063438	1.67097	srebf2	sterol regulatory element binding transcription factor 2 [Source:ZFIN;Acc:ZDB-GENE-070410-8]
ENSDARG00000069280	1.66985	tsen15	tRNA splicing endonuclease 15 homolog (S. cerevisiae) [Source:ZFIN;Acc:ZDB-GENE-041008-211]
ENSDARG00000041481	1.66985	smg5	Smg-5 homolog, nonsense mediated mRNA decay factor (C. elegans) [Source:ZFIN;Acc:ZDB-GENE-050913-144]
ENSDARG00000039424	1.66904	snrpb2	small nuclear ribonucleoprotein polypeptide B2 [Source:ZFIN;Acc:ZDB-GENE-060616-2]
ENSDARG00000078773	1.66802	tmem70	transmembrane protein 70 [Source:ZFIN;Acc:ZDB-GENE-070912-593]
ENSDARG00000014463	1.66512	usf1l	upstream transcription factor 1, like [Source:ZFIN;Acc:ZDB-GENE-040426-2269]
ENSDARG00000009871	1.65928	snrpc	small nuclear ribonucleoprotein polypeptide C [Source:ZFIN;Acc:ZDB-GENE-020419-26]
ENSDARG00000091610	1.65926	mrps16	mitochondrial ribosomal protein S16 [Source:ZFIN;Acc:ZDB-GENE-041010-123]
ENSDARG00000009640	1.65422	psmb1	proteasome (prosome, macropain) subunit, beta type, 1 [Source:ZFIN;Acc:ZDB-GENE-040618-2]
ENSDARG00000009136	1.65151	tp53bp2	tumor protein p53 binding protein, 2 [Source:ZFIN;Acc:ZDB-GENE-040516-8]
ENSDARG00000075639	1.64972	si:ch211-89o9.6	si:ch211-89o9.6 [Source:ZFIN;Acc:ZDB-GENE-030131-7155]
ENSDARG00000040778	1.6487	ralba	v-ral simian leukemia viral oncogene homolog Ba (ras related) [Source:ZFIN;Acc:ZDB-GENE-040801-267]
ENSDARG00000045403	1.62712	CABZ01090951.1	Uncharacterized protein [Source:UniProtKB/TrEMBL;Acc:E7FGW5]
ENSDARG00000069706	1.62712	prmt6	protein arginine methyltransferase 6 [Source:ZFIN;Acc:ZDB-GENE-040914-7]
ENSDARG00000010948	1.62671	kif11	kinesin family member 11 [Source:ZFIN;Acc:ZDB-GENE-020426-1]
ENSDARG00000036764	1.62603	hax1	HCLS1 associated protein X-1 [Source:ZFIN;Acc:ZDB-GENE-040718-26]
ENSDARG00000061520	1.62468	b4galnt1a	beta-1,4-N-acetyl-galactosaminyl transferase 1a [Source:ZFIN;Acc:ZDB-GENE-070112-1462]
ENSDARG00000041736	1.62431	hsdl1	hydroxysteroid dehydrogenase like 1 [Source:ZFIN;Acc:ZDB-GENE-041212-31]
ENSDARG00000059437	1.62378	fktn	fukutin [Source:ZFIN;Acc:ZDB-GENE-070410-96]
ENSDARG00000011636	1.62272	si:ch211-93f2.1	si:ch211-93f2.1 [Source:ZFIN;Acc:ZDB-GENE-041014-96]
ENSDARG00000068992	1.62272	hspa8	heat shock protein 8 [Source:ZFIN;Acc:ZDB-GENE-990415-92]
ENSDARG00000017049	1.62272	adsl	adenylosuccinate lyase [Source:ZFIN;Acc:ZDB-GENE-030131-6363]
ENSDARG00000091032	1.62272	POLDIP3	polymerase (DNA-directed), delta interacting protein 3 [Source:HGNC Symbol;Acc:23782]
ENSDARG00000027797	1.6224	adcy6b	adenylate cyclase 6b [Source:ZFIN;Acc:ZDB-GENE-090127-2]
ENSDARG00000008979	1.60936	golga1	golgin A1 [Source:ZFIN;Acc:ZDB-GENE-040426-1237]
ENSDARG00000037665	1.60868	fnta	farnesyltransferase, CAAX box, alpha [Source:ZFIN;Acc:ZDB-GENE-030131-866]
ENSDARG00000037846	1.60768	hm13	histocompatibility (minor) 13 [Source:ZFIN;Acc:ZDB-GENE-020802-3]
ENSDARG00000070573	1.60651	mapk3	mitogen-activated protein kinase 3 [Source:ZFIN;Acc:ZDB-GENE-040121-1]
ENSDARG00000089646	1.60217	BX323045.3	Uncharacterized protein [Source:UniProtKB/TrEMBL;Acc:E7F3H1]
ENSDARG00000063285	1.60108	ube2t	ubiquitin-conjugating enzyme E2T (putative) [Source:ZFIN;Acc:ZDB-GENE-061013-547]
ENSDARG00000045776	1.59693	cnbpa	CCHC-type zinc finger, nucleic acid binding protein a [Source:ZFIN;Acc:ZDB-GENE-030131-5045]
ENSDARG00000058180	1.59689	exoc3l4	exocyst complex component 3-like 4 [Source:ZFIN;Acc:ZDB-GENE-081028-71]
ENSDARG00000020494	1.59689	znf330	zinc finger protein 330 [Source:ZFIN;Acc:ZDB-GENE-040426-2697]
ENSDARG00000029117	1.59461	BX908797.1	Uncharacterized protein [Source:UniProtKB/TrEMBL;Acc:F1R5D7]
ENSDARG00000017010	1.59349	scamp2l	secretory carrier membrane protein 2, like [Source:ZFIN;Acc:ZDB-GENE-030131-6432]
ENSDARG00000010432	1.59284	eaf2	ELL associated factor 2 [Source:ZFIN;Acc:ZDB-GENE-040625-179]
ENSDARG00000079684	1.59099	taf6l	TAF6-like RNA polymerase II, p300/CBP-associated factor (PCAF)-associated factor [Source:ZFIN;Acc:ZDB-GENE-030131-6789]
ENSDARG00000056334	1.59082	mlh3	mutL homolog 3 (E. coli) [Source:ZFIN;Acc:ZDB-GENE-060810-45]
ENSDARG00000056842	1.59082	usp30	ubiquitin specific peptidase 30 [Source:ZFIN;Acc:ZDB-GENE-060526-335]
ENSDARG00000023989	1.58496	pef1	penta-EF-hand domain containing 1 [Source:ZFIN;Acc:ZDB-GENE-040801-259]
ENSDARG00000018124	1.58422	psmd3	proteasome (prosome, macropain) 26S subunit, non-ATPase, 3 [Source:ZFIN;Acc:ZDB-GENE-040426-1444]
ENSDARG00000043536	1.58387	si:dkey-86e18.1	si:dkey-86e18.1 [Source:ZFIN;Acc:ZDB-GENE-041014-18]
ENSDARG00000041170	1.58181	aagab	alpha- and gamma-adaptin binding protein [Source:ZFIN;Acc:ZDB-GENE-040718-120]
ENSDARG00000045463	1.57974	rala	v-ral simian leukemia viral oncogene homolog A (ras related) [Source:ZFIN;Acc:ZDB-GENE-040426-1344]
ENSDARG00000014039	1.5788	TDRD15	tudor domain containing 15 [Source:HGNC Symbol;Acc:45037]
ENSDARG00000009885	1.57789	sult3st1	sulfotransferase family 3, cytosolic sulfotransferase 1 [Source:ZFIN;Acc:ZDB-GENE-061207-52]
ENSDARG00000095643	1.57789	si:dkey-253d23.3	si:dkey-253d23.3 [Source:ZFIN;Acc:ZDB-GENE-050208-330]
ENSDARG00000080010	1.57488	adh5	alcohol dehydrogenase 5 [Source:ZFIN;Acc:ZDB-GENE-011003-1]
ENSDARG00000060594	1.57338	hadhab	hydroxyacyl-Coenzyme A dehydrogenase/3-ketoacyl-Coenzyme A thiolase/enoyl-Coenzyme A hydratase, alpha subunit b [Source:ZFIN;Acc:ZDB-GENE-041111-204]
ENSDARG00000079281	1.56628	TESK1 (1 of 2)	testis-specific kinase 1 [Source:HGNC Symbol;Acc:11731]
ENSDARG00000051902	1.56624	prmt7	protein arginine N-methyltransferase 7 [Source:ZFIN;Acc:ZDB-GENE-040426-1560]
ENSDARG00000074540	1.56498	gpr63	G protein-coupled receptor 63 [Source:ZFIN;Acc:ZDB-GENE-110411-183]
ENSDARG00000021370	1.56481	actr6	ARP6 actin-related protein 6 homolog (yeast) [Source:ZFIN;Acc:ZDB-GENE-030131-3543]
ENSDARG00000073926	1.56417	CU655970.1	Uncharacterized protein [Source:UniProtKB/TrEMBL;Acc:E7F371]
ENSDARG00000030340	1.56405	guk1a	guanylate kinase 1a [Source:ZFIN;Acc:ZDB-GENE-040625-130]
ENSDARG00000005791	1.56261	rpl28	ribosomal protein L28 [Source:ZFIN;Acc:ZDB-GENE-040930-10]
ENSDARG00000041623	1.56199	mt2	metallothionein 2 [Source:ZFIN;Acc:ZDB-GENE-030131-4174]
ENSDARG00000043457	1.56177	gapdh	glyceraldehyde-3-phosphate dehydrogenase [Source:ZFIN;Acc:ZDB-GENE-030115-1]
ENSDARG00000018241	1.55953	mfap1	microfibrillar-associated protein 1 [Source:ZFIN;Acc:ZDB-GENE-040426-1075]
ENSDARG00000032575	1.5565	ywhaz	tyrosine 3-monooxygenase/tryptophan 5-monooxygenase activation protein, zeta polypeptide [Source:ZFIN;Acc:ZDB-GENE-030131-8554]
ENSDARG00000059154	1.55534	RRAGC (2 of 2)	Ras-related GTP binding C [Source:HGNC Symbol;Acc:19902]
ENSDARG00000019265	1.55534	ZBTB39	zinc finger and BTB domain containing 39 [Source:HGNC Symbol;Acc:29014]
ENSDARG00000091187	1.55534	UIMC1 (1 of 2)	ubiquitin interaction motif containing 1 [Source:HGNC Symbol;Acc:30298]
ENSDARG00000053020	1.55037	ppp2cb	protein phosphatase 2 (formerly 2A), catalytic subunit, beta isoform [Source:ZFIN;Acc:ZDB-GENE-040426-2487]
ENSDARG00000054907	1.55024	cox7a3	cytochrome c oxidase subunit VIIa polypeptide 3 [Source:ZFIN;Acc:ZDB-GENE-030131-7691]
ENSDARG00000013489	1.54666	GLTSCR2	glioma tumor suppressor candidate region gene 2 [Source:HGNC Symbol;Acc:4333]
ENSDARG00000020363	1.54395	SNRNP25	small nuclear ribonucleoprotein 25kDa (U11/U12) [Source:HGNC Symbol;Acc:14161]
ENSDARG00000087456	1.54334	NDUFB1	NADH dehydrogenase (ubiquinone) 1 beta subcomplex, 1, 7kDa [Source:HGNC Symbol;Acc:7695]
ENSDARG00000042557	1.54028	rnf144ab	ring finger protein 144ab [Source:ZFIN;Acc:ZDB-GENE-040718-486]
ENSDARG00000030537	1.54028	psmc1a	proteasome (prosome, macropain) 26S subunit, ATPase, 1a [Source:ZFIN;Acc:ZDB-GENE-030131-8730]
ENSDARG00000015254	1.53991	fzr1	fizzy/cell division cycle 20 related 1 (Drosophila) [Source:ZFIN;Acc:ZDB-GENE-040426-712]
ENSDARG00000076945	1.53898	dsg2	desmoglein 2 [Source:ZFIN;Acc:ZDB-GENE-030131-7531]
ENSDARG00000054823	1.53839	id3	inhibitor of DNA binding 3 [Source:ZFIN;Acc:ZDB-GENE-020515-1]
ENSDARG00000009607	1.53814	ccnc	cyclin C [Source:ZFIN;Acc:ZDB-GENE-030131-7369]
ENSDARG00000070489	1.53755	si:ch211-154o6.3	si:ch211-154o6.3 [Source:ZFIN;Acc:ZDB-GENE-030131-1030]
ENSDARG00000035776	1.53755	n6amt1	N-6 adenine-specific DNA methyltransferase 1 (putative) [Source:ZFIN;Acc:ZDB-GENE-040718-206]
ENSDARG00000044692	1.53656	eri1	exoribonuclease 1 [Source:ZFIN;Acc:ZDB-GENE-050522-39]
ENSDARG00000093951	1.53453	si:ch211-279l9.7	si:ch211-279l9.7 [Source:ZFIN;Acc:ZDB-GENE-081104-223]
ENSDARG00000087839	1.53081	CU693494.3	Uncharacterized protein [Source:UniProtKB/TrEMBL;Acc:E7F7V9]
ENSDARG00000035167	1.52951	mrpl48	mitochondrial ribosomal protein L48 [Source:ZFIN;Acc:ZDB-GENE-041008-125]
ENSDARG00000070399	1.52918	alg2	asparagine-linked glycosylation 2 homolog (S. cerevisiae, alpha-1,3-mannosyltransferase) [Source:ZFIN;Acc:ZDB-GENE-060502-2]
ENSDARG00000037392	1.52863	med19a	mediator complex subunit 19a [Source:ZFIN;Acc:ZDB-GENE-060929-232]
ENSDARG00000096095	1.5264	buc	bucky ball [Source:ZFIN;Acc:ZDB-GENE-070117-694]
ENSDARG00000021838	1.52556	rps23	ribosomal protein S23 [Source:ZFIN;Acc:ZDB-GENE-080220-50]
ENSDARG00000060316	1.52179	cish	cytokine inducible SH2-containing protein [Source:ZFIN;Acc:ZDB-GENE-050907-1]
ENSDARG00000040546	1.51896	C1H11orf73	chromosome 11 open reading frame 73 [Source:HGNC Symbol;Acc:26938]
ENSDARG00000052701	1.51818	SMPD2 (1 of 2)	sphingomyelin phosphodiesterase 2, neutral membrane (neutral sphingomyelinase) [Source:HGNC Symbol;Acc:11121]
ENSDARG00000006603	1.51779	csrp1a	cysteine and glycine-rich protein 1a [Source:ZFIN;Acc:ZDB-GENE-030909-4]
ENSDARG00000024219	1.51338	CDK5RAP2	CDK5 regulatory subunit associated protein 2 [Source:HGNC Symbol;Acc:18672]
ENSDARG00000040445	1.51283	si:ch211-219a4.3	si:ch211-219a4.3 [Source:ZFIN;Acc:ZDB-GENE-070424-157]
ENSDARG00000045888	1.50438	acat1	acetyl-Coenzyme A acetyltransferase 1 (acetoacetyl Coenzyme A thiolase) [Source:ZFIN;Acc:ZDB-GENE-040808-68]
ENSDARG00000022232	1.4948	ppan	peter pan homolog (Drosophila) [Source:ZFIN;Acc:ZDB-GENE-030114-4]
ENSDARG00000025350	1.49416	prdx2	peroxiredoxin 2 [Source:ZFIN;Acc:ZDB-GENE-030326-2]
ENSDARG00000044437	1.49365	cdca5	cell division cycle associated 5 [Source:ZFIN;Acc:ZDB-GENE-030131-235]
ENSDARG00000046048	1.48971	vapal	VAMP (vesicle-associated membrane protein)-associated protein A, like [Source:ZFIN;Acc:ZDB-GENE-040718-281]
ENSDARG00000019963	1.48894	sfxn1	sideroflexin 1 [Source:ZFIN;Acc:ZDB-GENE-040801-45]
ENSDARG00000030441	1.48841	ppa1b	pyrophosphatase (inorganic) 1b [Source:ZFIN;Acc:ZDB-GENE-050417-375]
ENSDARG00000011564	1.48756	sfpq	splicing factor proline/glutamine rich (polypyrimidine tract binding protein associated) [Source:ZFIN;Acc:ZDB-GENE-040426-2452]
ENSDARG00000045814	1.48684	samm50	sorting and assembly machinery component 50 homolog (S. cerevisiae) [Source:ZFIN;Acc:ZDB-GENE-040426-806]
ENSDARG00000036784	1.4842	commd7	COMM domain containing 7 [Source:ZFIN;Acc:ZDB-GENE-040801-96]
ENSDARG00000034957	1.48307	hddc2	HD domain containing 2 [Source:ZFIN;Acc:ZDB-GENE-050522-394]
ENSDARG00000091528	1.48244	GGT7	gamma-glutamyltransferase 7 [Source:HGNC Symbol;Acc:4259]
ENSDARG00000090402	1.48231	tank	TRAF family member-associated NFKB activator [Source:ZFIN;Acc:ZDB-GENE-060929-308]
ENSDARG00000074599	1.48165	FRMD4B (2 of 2)	FERM domain containing 4B [Source:HGNC Symbol;Acc:24886]
ENSDARG00000007989	1.47362	nedd8	neural precursor cell expressed, developmentally down-regulated 8 [Source:ZFIN;Acc:ZDB-GENE-030616-588]
ENSDARG00000087369	1.47204	si:ch211-198c19.2	si:ch211-198c19.2 [Source:ZFIN;Acc:ZDB-GENE-100922-266]
ENSDARG00000053946	1.4682	dhx38	DEAH (Asp-Glu-Ala-His) box polypeptide 38 [Source:ZFIN;Acc:ZDB-GENE-040426-1144]
ENSDARG00000012656	1.46483	atf6	activating transcription factor 6 [Source:ZFIN;Acc:ZDB-GENE-041014-328]
ENSDARG00000032769	1.4618	SLC38A9	solute carrier family 38, member 9 [Source:HGNC Symbol;Acc:26907]
ENSDARG00000076861	1.45791	tmem79b	transmembrane protein 79b [Source:ZFIN;Acc:ZDB-GENE-120807-1]
ENSDARG00000074444	1.44949	RMI2	RMI2, RecQ mediated genome instability 2, homolog (S. cerevisiae) [Source:HGNC Symbol;Acc:28349]
ENSDARG00000088043	1.4482	CABZ01073424.1	Uncharacterized protein [Source:UniProtKB/TrEMBL;Acc:E7F1K1]
ENSDARG00000028249	1.44311	utp23	UTP23, small subunit (SSU) processome component, homolog (yeast) [Source:ZFIN;Acc:ZDB-GENE-050417-353]
ENSDARG00000061915	1.44311	git2a	G protein-coupled receptor kinase interactor 2a [Source:ZFIN;Acc:ZDB-GENE-060526-267]
ENSDARG00000069538	1.44066	gtf3c4	general transcription factor IIIC, polypeptide 4 [Source:ZFIN;Acc:ZDB-GENE-041008-147]
ENSDARG00000043446	1.44023	efhd1	EF-hand domain family, member D1 [Source:ZFIN;Acc:ZDB-GENE-030131-7461]
ENSDARG00000020798	1.44011	necap1	NECAP endocytosis associated 1 [Source:ZFIN;Acc:ZDB-GENE-040426-1682]
ENSDARG00000019438	1.43939	rnf13	ring finger protein 13 [Source:ZFIN;Acc:ZDB-GENE-040426-772]
ENSDARG00000014943	1.43852	kif23	kinesin family member 23 [Source:ZFIN;Acc:ZDB-GENE-991019-4]
ENSDARG00000002909	1.43742	tjp3	tight junction protein 3 [Source:ZFIN;Acc:ZDB-GENE-030828-10]
ENSDARG00000088507	1.43647	CR382385.1	Uncharacterized protein [Source:UniProtKB/TrEMBL;Acc:E7F8T0]
ENSDARG00000056339	1.43427	STK31	serine/threonine kinase 31 [Source:HGNC Symbol;Acc:11407]
ENSDARG00000036658	1.42986	cab39l	calcium binding protein 39-like [Source:ZFIN;Acc:ZDB-GENE-041114-204]
ENSDARG00000037176	1.42441	ggh	gamma-glutamyl hydrolase (conjugase, folylpolygammaglutamyl hydrolase) [Source:ZFIN;Acc:ZDB-GENE-040426-2615]
ENSDARG00000004297	1.41959	irf2bpl	interferon regulatory factor 2 binding protein-like [Source:ZFIN;Acc:ZDB-GENE-040426-1968]
ENSDARG00000093722	1.41891	zgc:174268	zgc:174268 [Source:ZFIN;Acc:ZDB-GENE-080219-18]
ENSDARG00000003531	1.41873	tcea1	transcription elongation factor A (SII), 1 [Source:ZFIN;Acc:ZDB-GENE-030131-8049]
ENSDARG00000006395	1.41464	rbm25	RNA binding motif protein 25 [Source:ZFIN;Acc:ZDB-GENE-030131-5547]
ENSDARG00000093162	1.40746	si:ch73-112l6.5	si:ch73-112l6.5 [Source:ZFIN;Acc:ZDB-GENE-091204-44]
ENSDARG00000002197	1.40627	pygl	phosphorylase, glycogen; liver (Hers disease, glycogen storage disease type VI) [Source:ZFIN;Acc:ZDB-GENE-041205-1]
ENSDARG00000090053	1.40505	CABZ01072511.1	Uncharacterized protein [Source:UniProtKB/TrEMBL;Acc:E7F7K4]
ENSDARG00000059246	1.40505	hnrnpd	heterogeneous nuclear ribonucleoprotein D [Source:ZFIN;Acc:ZDB-GENE-070424-97]
ENSDARG00000017235	1.40326	eif5a	eukaryotic translation initiation factor 5A [Source:ZFIN;Acc:ZDB-GENE-040426-2229]
ENSDARG00000014340	1.40289	rab11al	RAB11a, member RAS oncogene family, like [Source:ZFIN;Acc:ZDB-GENE-031118-188]
ENSDARG00000086611	1.40284	BCKDHB (1 of 2)	branched chain keto acid dehydrogenase E1, beta polypeptide [Source:HGNC Symbol;Acc:987]
ENSDARG00000038954	1.40049	ctnnbip1	catenin, beta interacting protein 1 [Source:ZFIN;Acc:ZDB-GENE-000906-3]
ENSDARG00000043555	1.39938	tmem30ab	transmembrane protein 30Ab [Source:ZFIN;Acc:ZDB-GENE-030131-5884]
ENSDARG00000040695	1.3989	fkbp14	FK506 binding protein 14 [Source:ZFIN;Acc:ZDB-GENE-040801-210]
ENSDARG00000054313	1.39889	si:ch211-14a17.6	si:ch211-14a17.6 [Source:ZFIN;Acc:ZDB-GENE-030616-589]
ENSDARG00000070355	1.39741	FBXO2	F-box protein 2 [Source:HGNC Symbol;Acc:13581]
ENSDARG00000017809	1.39593	stard3	START domain containing 3 [Source:ZFIN;Acc:ZDB-GENE-001120-2]
ENSDARG00000033548	1.39481	nkiras1	NFKB inhibitor interacting Ras-like 1 [Source:ZFIN;Acc:ZDB-GENE-040718-215]
ENSDARG00000042467	1.39291	tlk1a	tousled-like kinase 1a [Source:ZFIN;Acc:ZDB-GENE-071008-2]
ENSDARG00000077506	1.39163	tjp1a	tight junction protein 1a [Source:ZFIN;Acc:ZDB-GENE-031001-2]
ENSDARG00000017562	1.39037	banp	BTG3 associated nuclear protein [Source:ZFIN;Acc:ZDB-GENE-050522-54]
ENSDARG00000012493	1.38967	senp6a	SUMO1/sentrin specific peptidase 6a [Source:ZFIN;Acc:ZDB-GENE-080204-25]
ENSDARG00000015050	1.38964	calm3b	calmodulin 3b (phosphorylase kinase, delta) [Source:ZFIN;Acc:ZDB-GENE-030131-527]
ENSDARG00000075164	1.38919	im:7148400	im:7148400 [Source:ZFIN;Acc:ZDB-GENE-050309-74]
ENSDARG00000035618	1.38612	COQ5	coenzyme Q5 homolog, methyltransferase (S. cerevisiae) [Source:HGNC Symbol;Acc:28722]
ENSDARG00000038835	1.38592	ppid	peptidylprolyl isomerase D [Source:ZFIN;Acc:ZDB-GENE-040625-34]
ENSDARG00000056648	1.38396	ext2	exostoses (multiple) 2 [Source:ZFIN;Acc:ZDB-GENE-041124-3]
ENSDARG00000018105	1.38159	casq1b	calsequestrin 1b [Source:ZFIN;Acc:ZDB-GENE-060929-1070]
ENSDARG00000067717	1.38144	tomm7	translocase of outer mitochondrial membrane 7 homolog (yeast) [Source:ZFIN;Acc:ZDB-GENE-060825-115]
ENSDARG00000071583	1.38069	gtf3ab	general transcription factor IIIA, b [Source:ZFIN;Acc:ZDB-GENE-030131-7698]
ENSDARG00000022788	1.37785	cops7a	COP9 constitutive photomorphogenic homolog subunit 7A [Source:ZFIN;Acc:ZDB-GENE-030131-8680]
ENSDARG00000095284	1.37709	MDFIC (1 of 2)	MyoD family inhibitor domain containing [Source:HGNC Symbol;Acc:28870]
ENSDARG00000071014	1.37551	s100u	S100 calcium binding protein U [Source:ZFIN;Acc:ZDB-GENE-030131-3121]
ENSDARG00000090478	1.37387	TNFRSF1A (2 of 2)	tumor necrosis factor receptor superfamily, member 1A [Source:HGNC Symbol;Acc:11916]
ENSDARG00000008388	1.3734	mmp14b	matrix metalloproteinase 14b (membrane-inserted) [Source:ZFIN;Acc:ZDB-GENE-030901-2]
ENSDARG00000068179	1.36878	trib2	tribbles homolog 2 (Drosophila) [Source:ZFIN;Acc:ZDB-GENE-091207-3]
ENSDARG00000069461	1.36828	rnaseka	ribonuclease, RNase K a [Source:ZFIN;Acc:ZDB-GENE-060825-301]
ENSDARG00000045565	1.36828	noc4l	nucleolar complex associated 4 homolog (S. cerevisiae) [Source:ZFIN;Acc:ZDB-GENE-050522-98]
ENSDARG00000005191	1.36417	ahcy	S-adenosylhomocysteine hydrolase [Source:ZFIN;Acc:ZDB-GENE-031219-6]
ENSDARG00000032866	1.36274	erh	enhancer of rudimentary homolog (Drosophila) [Source:ZFIN;Acc:ZDB-GENE-990415-57]
ENSDARG00000041260	1.36241	st3gal2	ST3 beta-galactoside alpha-2,3-sialyltransferase 2 [Source:ZFIN;Acc:ZDB-GENE-050419-181]
ENSDARG00000075180	1.36239	tmem14c	transmembrane protein 14C [Source:ZFIN;Acc:ZDB-GENE-060825-156]
ENSDARG00000020596	1.36197	fam73a	family with sequence similarity 73, member A [Source:ZFIN;Acc:ZDB-GENE-041010-193]
ENSDARG00000002077	1.36195	mnat1	menage a trois homolog 1 [Source:ZFIN;Acc:ZDB-GENE-041010-203]
ENSDARG00000074764	1.35474	zgc:171426	zgc:171426 [Source:ZFIN;Acc:ZDB-GENE-080212-2]
ENSDARG00000069135	1.35283	PPP1R15A	protein phosphatase 1, regulatory subunit 15A [Source:HGNC Symbol;Acc:14375]
ENSDARG00000070085	1.35259	mettl6	methyltransferase like 6 [Source:ZFIN;Acc:ZDB-GENE-040426-926]
ENSDARG00000017708	1.35096	lrrc40	leucine rich repeat containing 40 [Source:ZFIN;Acc:ZDB-GENE-030131-6062]
ENSDARG00000043781	1.35022	PSMB10	proteasome (prosome, macropain) subunit, beta type, 10 [Source:HGNC Symbol;Acc:9538]
ENSDARG00000035282	1.34919	emc6	ER membrane protein complex subunit 6 [Source:ZFIN;Acc:ZDB-GENE-030131-9164]
ENSDARG00000093833	1.3477	si:ch73-382f3.1	si:ch73-382f3.1 [Source:ZFIN;Acc:ZDB-GENE-030131-9513]
ENSDARG00000038768	1.34709	mrpl12	mitochondrial ribosomal protein L12 [Source:ZFIN;Acc:ZDB-GENE-050417-187]
ENSDARG00000068903	1.34674	sdad1	SDA1 domain containing 1 [Source:ZFIN;Acc:ZDB-GENE-021213-1]
ENSDARG00000030004	1.34395	ERO1LB	ERO1-like beta (S. cerevisiae) [Source:HGNC Symbol;Acc:14355]
ENSDARG00000059812	1.34395	sin3ab	SIN3 homolog A, transcription regulator (yeast) b [Source:ZFIN;Acc:ZDB-GENE-030131-2066]
ENSDARG00000026902	1.34279	cryzl1	crystallin, zeta (quinone reductase)-like 1 [Source:ZFIN;Acc:ZDB-GENE-040718-378]
ENSDARG00000013839	1.34173	aldh3b1	aldehyde dehydrogenase 3 family, member B1 [Source:ZFIN;Acc:ZDB-GENE-021120-3]
ENSDARG00000026875	1.3416	fam57ba	family with sequence similarity 57, member Ba [Source:ZFIN;Acc:ZDB-GENE-030131-2046]
ENSDARG00000058593	1.34012	sri	sorcin [Source:ZFIN;Acc:ZDB-GENE-040426-1356]
ENSDARG00000096253	1.33689	rogdi	rogdi homolog (Drosophila) [Source:ZFIN;Acc:ZDB-GENE-030131-7582]
ENSDARG00000035987	1.33689	psmg2	proteasome (prosome, macropain) assembly chaperone 2 [Source:ZFIN;Acc:ZDB-GENE-040426-1972]
ENSDARG00000069074	1.33619	cry2a	cryptochrome 2a [Source:ZFIN;Acc:ZDB-GENE-010426-4]
ENSDARG00000017339	1.33356	glulb	glutamate-ammonia ligase (glutamine synthase) b [Source:ZFIN;Acc:ZDB-GENE-030131-8417]
ENSDARG00000076290	1.33055	calrl2	calreticulin, like 2 [Source:ZFIN;Acc:ZDB-GENE-030131-4042]
ENSDARG00000019924	1.32969	cmpk	cytidylate kinase [Source:ZFIN;Acc:ZDB-GENE-040426-2113]
ENSDARG00000034771	1.32961	rab13	RAB13, member RAS oncogene family [Source:ZFIN;Acc:ZDB-GENE-030826-30]
ENSDARG00000070094	1.32859	SYTL1	synaptotagmin-like 1 [Source:HGNC Symbol;Acc:15584]
ENSDARG00000051783	1.32814	rplp0	ribosomal protein, large, P0 [Source:ZFIN;Acc:ZDB-GENE-000629-1]
ENSDARG00000061256	1.32478	FAM195A	family with sequence similarity 195, member A [Source:HGNC Symbol;Acc:14142]
ENSDARG00000074662	1.32115	si:dkey-117m1.3	si:dkey-117m1.3 [Source:ZFIN;Acc:ZDB-GENE-090313-176]
ENSDARG00000017168	1.32096	nr2f1b	nuclear receptor subfamily 2, group F, member 1b [Source:ZFIN;Acc:ZDB-GENE-040426-1438]
ENSDARG00000076568	1.31896	sec61b	Sec61 beta subunit [Source:ZFIN;Acc:ZDB-GENE-040718-260]
ENSDARG00000062868	1.31794	eea1	early endosome antigen 1 [Source:ZFIN;Acc:ZDB-GENE-041111-270]
ENSDARG00000092610	1.31329	lamp1	lysosomal-associated membrane protein 1 [Source:ZFIN;Acc:ZDB-GENE-030131-9303]
ENSDARG00000013382	1.31328	zgc:86607	zgc:86607 [Source:ZFIN;Acc:ZDB-GENE-040625-10]
ENSDARG00000067546	1.31324	FAM109B	family with sequence similarity 109, member B [Source:HGNC Symbol;Acc:27161]
ENSDARG00000015422	1.31029	ppil1	peptidylprolyl isomerase (cyclophilin)-like 1 [Source:ZFIN;Acc:ZDB-GENE-051009-1]
ENSDARG00000062553	1.30933	zgc:136739	zgc:136739 [Source:ZFIN;Acc:ZDB-GENE-060421-7601]
ENSDARG00000005926	1.30651	ak2	adenylate kinase 2 [Source:ZFIN;Acc:ZDB-GENE-030131-512]
ENSDARG00000069476	1.30523	spint2	serine peptidase inhibitor, Kunitz type, 2 [Source:ZFIN;Acc:ZDB-GENE-061013-323]
ENSDARG00000018562	1.30324	cope	coatomer protein complex, subunit epsilon [Source:ZFIN;Acc:ZDB-GENE-041114-59]
ENSDARG00000036629	1.30189	rps14	ribosomal protein S14 [Source:ZFIN;Acc:ZDB-GENE-030131-8631]
ENSDARG00000062258	1.30079	armc8	armadillo repeat containing 8 [Source:ZFIN;Acc:ZDB-GENE-061027-88]
ENSDARG00000017658	1.30039	gmppb	GDP-mannose pyrophosphorylase B [Source:ZFIN;Acc:ZDB-GENE-040801-234]
ENSDARG00000027418	1.29919	trappc4	trafficking protein particle complex 4 [Source:ZFIN;Acc:ZDB-GENE-040426-1734]
ENSDARG00000063661	1.29889	nuak2	NUAK family, SNF1-like kinase, 2 [Source:ZFIN;Acc:ZDB-GENE-050208-563]
ENSDARG00000075445	1.29585	psmb5	proteasome (prosome, macropain) subunit, beta type, 5 [Source:ZFIN;Acc:ZDB-GENE-990415-215]
ENSDARG00000033364	1.29585	zgc:158387	zgc:158387 [Source:ZFIN;Acc:ZDB-GENE-061215-48]
ENSDARG00000021107	1.29524	sf3a2	splicing factor 3a, subunit 2 [Source:ZFIN;Acc:ZDB-GENE-040426-897]
ENSDARG00000033126	1.29477	prkrip1	PRKR interacting protein 1 (IL11 inducible) [Source:ZFIN;Acc:ZDB-GENE-111011-2]
ENSDARG00000043728	1.29452	srek1ip1	SREK1-interacting protein 1 [Source:ZFIN;Acc:ZDB-GENE-051030-24]
ENSDARG00000042708	1.28568	tuba8l	tubulin, alpha 8 like [Source:ZFIN;Acc:ZDB-GENE-030131-9167]
ENSDARG00000032296	1.28484	pomp	proteasome maturation protein [Source:ZFIN;Acc:ZDB-GENE-040801-10]
ENSDARG00000070800	1.2847	zgc:109744	zgc:109744 [Source:ZFIN;Acc:ZDB-GENE-050809-146]
ENSDARG00000054213	1.28341	hectd1	HECT domain containing 1 [Source:ZFIN;Acc:ZDB-GENE-030616-153]
ENSDARG00000004171	1.28069	rabac1	Rab acceptor 1 (prenylated) [Source:ZFIN;Acc:ZDB-GENE-040625-146]
ENSDARG00000074617	1.28033	wfs1b	Wolfram syndrome 1b (wolframin) [Source:ZFIN;Acc:ZDB-GENE-050809-19]
ENSDARG00000057736	1.27786	ano10a	anoctamin 10a [Source:ZFIN;Acc:ZDB-GENE-050913-43]
ENSDARG00000013082	1.2764	uap1l1	UDP-N-acteylglucosamine pyrophosphorylase 1, like 1 [Source:ZFIN;Acc:ZDB-GENE-040426-1056]
ENSDARG00000075172	1.27312	fbxo25	F-box protein 25 [Source:ZFIN;Acc:ZDB-GENE-040801-19]
ENSDARG00000017636	1.27189	RNF167	ring finger protein 167 [Source:HGNC Symbol;Acc:24544]
ENSDARG00000001890	1.27027	STT3B	STT3, subunit of the oligosaccharyltransferase complex, homolog B (S. cerevisiae) [Source:HGNC Symbol;Acc:30611]
ENSDARG00000013804	1.26961	capns1b	calpain, small subunit 1 b [Source:ZFIN;Acc:ZDB-GENE-030131-5206]
ENSDARG00000094977	1.26771	si:ch211-156j22.4	si:ch211-156j22.4 [Source:ZFIN;Acc:ZDB-GENE-030131-1968]
ENSDARG00000009753	1.26606	sf3b14	splicing factor 3B [Source:ZFIN;Acc:ZDB-GENE-040625-36]
ENSDARG00000078675	1.26559	dock7	dedicator of cytokinesis 7 [Source:ZFIN;Acc:ZDB-GENE-050302-15]
ENSDARG00000041243	1.26503	setdb1a	SET domain, bifurcated 1a [Source:ZFIN;Acc:ZDB-GENE-030131-2421]
ENSDARG00000053460	1.2644	si:dkey-283b1.7	si:dkey-283b1.7 [Source:ZFIN;Acc:ZDB-GENE-120215-126]
ENSDARG00000052879	1.2591	zgc:111868	zgc:111868 [Source:ZFIN;Acc:ZDB-GENE-050809-138]
ENSDARG00000036055	1.25738	thap11	THAP domain containing 11 [Source:ZFIN;Acc:ZDB-GENE-040426-2121]
ENSDARG00000001557	1.25624	tomm34	translocase of outer mitochondrial membrane 34 [Source:ZFIN;Acc:ZDB-GENE-030131-2081]
ENSDARG00000068983	1.25576	btbd9	BTB (POZ) domain containing 9 [Source:ZFIN;Acc:ZDB-GENE-040704-39]
ENSDARG00000010603	1.25551	kctd9	potassium channel tetramerisation domain containing 9 [Source:ZFIN;Acc:ZDB-GENE-040718-238]
ENSDARG00000042688	1.25541	bora	bora, aurora kinase A activator [Source:ZFIN;Acc:ZDB-GENE-041114-165]
ENSDARG00000071589	1.2551	ZNF22 (2 of 2)	zinc finger protein 22 [Source:HGNC Symbol;Acc:13012]
ENSDARG00000054259	1.25496	nat10	N-acetyltransferase 10 [Source:ZFIN;Acc:ZDB-GENE-040426-1543]
ENSDARG00000075743	1.25439	MRPL47	mitochondrial ribosomal protein L47 [Source:HGNC Symbol;Acc:16652]
ENSDARG00000077769	1.25111	CITED1	Cbp/p300-interacting transactivator, with Glu/Asp-rich carboxy-terminal domain, 1 [Source:HGNC Symbol;Acc:1986]
ENSDARG00000068013	1.25111	purbb	purine-rich element binding protein Bb [Source:ZFIN;Acc:ZDB-GENE-040426-1478]
ENSDARG00000006112	1.24968	myof	Uncharacterized protein [Source:UniProtKB/TrEMBL;Acc:E7EXL6]
ENSDARG00000089428	1.24887	rab12	RAB12, member RAS oncogene family [Source:ZFIN;Acc:ZDB-GENE-050522-555]
ENSDARG00000078759	1.24722	dna2	DNA replication helicase 2 homolog (yeast) [Source:ZFIN;Acc:ZDB-GENE-090313-71]
ENSDARG00000017606	1.24618	SYS1	SYS1 Golgi-localized integral membrane protein homolog (S. cerevisiae) [Source:HGNC Symbol;Acc:16162]
ENSDARG00000089194	1.2461	TACO1 (2 of 2)	translational activator of mitochondrially encoded cytochrome c oxidase I [Source:HGNC Symbol;Acc:24316]
ENSDARG00000076602	1.2461	PRSS16	protease, serine, 16 (thymus) [Source:HGNC Symbol;Acc:9480]
ENSDARG00000008502	1.24593	pno1	partner of NOB1 homolog (S. cerevisiae) [Source:ZFIN;Acc:ZDB-GENE-040426-1419]
ENSDARG00000055620	1.24567	acad9	acyl-CoA dehydrogenase family, member 9 [Source:ZFIN;Acc:ZDB-GENE-060616-196]
ENSDARG00000031495	1.24499	seta	SET translocation (myeloid leukemia-associated) A [Source:ZFIN;Acc:ZDB-GENE-030131-2221]
ENSDARG00000033965	1.24389	nupl1	nucleoporin like 1 [Source:ZFIN;Acc:ZDB-GENE-040426-2326]
ENSDARG00000036493	1.24331	PRAME	preferentially expressed antigen in melanoma [Source:HGNC Symbol;Acc:9336]
ENSDARG00000042389	1.24284	RPL37A	ribosomal protein L37a [Source:HGNC Symbol;Acc:10348]
ENSDARG00000075677	1.2427	mrpl17	mitochondrial ribosomal protein L17 [Source:ZFIN;Acc:ZDB-GENE-040912-133]
ENSDARG00000060338	1.24003	TRMT12 (1 of 2)	tRNA methyltransferase 12 homolog (S. cerevisiae) [Source:HGNC Symbol;Acc:26091]
ENSDARG00000069521	1.23748	vps29	vacuolar protein sorting 29 (yeast) [Source:ZFIN;Acc:ZDB-GENE-030131-8764]
ENSDARG00000045096	1.23514	ostf1	osteoclast stimulating factor 1 [Source:ZFIN;Acc:ZDB-GENE-040625-157]
ENSDARG00000010181	1.23027	asap2a	ArfGAP with SH3 domain, ankyrin repeat and PH domain 2a [Source:ZFIN;Acc:ZDB-GENE-041210-256]
ENSDARG00000016484	1.22883	dkc1	dyskeratosis congenita 1, dyskerin [Source:ZFIN;Acc:ZDB-GENE-031118-120]
ENSDARG00000030213	1.22824	sap30l	sap30-like [Source:ZFIN;Acc:ZDB-GENE-030131-5287]
ENSDARG00000088123	1.22387	CABZ01070579.1	Uncharacterized protein [Source:UniProtKB/TrEMBL;Acc:E7EZ61]
ENSDARG00000061143	1.22221	tapt1b	transmembrane anterior posterior transformation 1b [Source:ZFIN;Acc:ZDB-GENE-030131-4025]
ENSDARG00000069878	1.22166	nhp2l1a	NHP2 non-histone chromosome protein 2-like 1a (S. cerevisiae) [Source:ZFIN;Acc:ZDB-GENE-040426-879]
ENSDARG00000035741	1.21917	slc25a11	solute carrier family 25 (mitochondrial carrier; oxoglutarate carrier), member 11 [Source:ZFIN;Acc:ZDB-GENE-040625-79]
ENSDARG00000027639	1.21866	zgc:165539	zgc:165539 [Source:ZFIN;Acc:ZDB-GENE-030131-5478]
ENSDARG00000002702	1.21583	surf4	surfeit gene 4 [Source:ZFIN;Acc:ZDB-GENE-040426-1426]
ENSDARG00000052315	1.21553	UBN2 (1 of 2)	ubinuclein 2 [Source:HGNC Symbol;Acc:21931]
ENSDARG00000036625	1.21129	polr2f	polymerase (RNA) II (DNA directed) polypeptide F [Source:ZFIN;Acc:ZDB-GENE-040718-279]
ENSDARG00000091124	1.20594	CABZ01084579.1	Uncharacterized protein [Source:UniProtKB/TrEMBL;Acc:E7F0U9]
ENSDARG00000022579	1.20446	zgc:55733	zgc:55733 [Source:ZFIN;Acc:ZDB-GENE-040426-791]
ENSDARG00000062361	1.2032	PAXBP1	PAX3 and PAX7 binding protein 1 [Source:HGNC Symbol;Acc:13579]
ENSDARG00000093597	1.20092	oip5	opa interacting protein 5 [Source:ZFIN;Acc:ZDB-GENE-090313-328]
ENSDARG00000020298	1.20073	btg2	B-cell translocation gene 2 [Source:ZFIN;Acc:ZDB-GENE-000210-15]
ENSDARG00000060469	1.19749	pik3r4	phosphoinositide-3-kinase, regulatory subunit 4 [Source:ZFIN;Acc:ZDB-GENE-050309-84]
ENSDARG00000076044	1.19737	TRHDE (2 of 2)	thyrotropin-releasing hormone degrading enzyme [Source:HGNC Symbol;Acc:30748]
ENSDARG00000039263	1.19448	zbtb48	zinc finger and BTB domain containing 48 [Source:ZFIN;Acc:ZDB-GENE-030131-4450]
ENSDARG00000069916	1.19416	SGOL1 (1 of 2)	shugoshin-like 1 (S. pombe) [Source:HGNC Symbol;Acc:25088]
ENSDARG00000079015	1.19085	brca2	breast cancer 2, early onset [Source:ZFIN;Acc:ZDB-GENE-060510-3]
ENSDARG00000058154	1.19041	ZNF385C	zinc finger protein 385C [Source:HGNC Symbol;Acc:33722]
ENSDARG00000031506	1.18927	flvcr2b	feline leukemia virus subgroup C cellular receptor family, member 2b [Source:ZFIN;Acc:ZDB-GENE-041210-312]
ENSDARG00000044011	1.18863	xkrx	XK, Kell blood group complex subunit-related, X-linked [Source:ZFIN;Acc:ZDB-GENE-041114-108]
ENSDARG00000007443	1.18669	fbxl18	F-box and leucine-rich repeat protein 18 [Source:ZFIN;Acc:ZDB-GENE-050913-65]
ENSDARG00000055426	1.18562	rwdd2b	RWD domain containing 2B [Source:ZFIN;Acc:ZDB-GENE-041001-119]
ENSDARG00000016903	1.18545	wdr5	WD repeat domain 5 [Source:ZFIN;Acc:ZDB-GENE-040426-2082]
ENSDARG00000076437	1.18523	zgc:163143	zgc:163143 [Source:ZFIN;Acc:ZDB-GENE-070410-143]
ENSDARG00000033361	1.18523	asl	argininosuccinate lyase [Source:ZFIN;Acc:ZDB-GENE-040426-1152]
ENSDARG00000026985	1.18323	lims1	LIM and senescent cell antigen-like domains 1 [Source:ZFIN;Acc:ZDB-GENE-050522-236]
ENSDARG00000070709	1.18288	wu:fi42e03	wu:fi42e03 [Source:ZFIN;Acc:ZDB-GENE-030131-6284]
ENSDARG00000037229	1.18278	denr	density-regulated protein [Source:ZFIN;Acc:ZDB-GENE-040718-450]
ENSDARG00000012051	1.18017	mettl21a	methyltransferase like 21A [Source:ZFIN;Acc:ZDB-GENE-050320-145]
ENSDARG00000017337	1.177	C11H6orf120	chromosome 6 open reading frame 120 [Source:HGNC Symbol;Acc:21247]
ENSDARG00000076155	1.17684	MTPAP	mitochondrial poly(A) polymerase [Source:HGNC Symbol;Acc:25532]
ENSDARG00000038995	1.17577	tsnax	translin-associated factor X [Source:ZFIN;Acc:ZDB-GENE-050913-80]
ENSDARG00000005772	1.17399	tsr2	TSR2, 20S rRNA accumulation, homolog (S. cerevisiae) [Source:ZFIN;Acc:ZDB-GENE-021231-2]
ENSDARG00000042337	1.17336	chrac1	chromatin accessibility complex 1 [Source:ZFIN;Acc:ZDB-GENE-050227-18]
ENSDARG00000079717	1.16762	RBM12B	RNA binding motif protein 12B [Source:HGNC Symbol;Acc:32310]
ENSDARG00000030108	1.16643	sec22ba	SEC22 vesicle trafficking protein homolog B (S. cerevisiae), a [Source:ZFIN;Acc:ZDB-GENE-010724-3]
ENSDARG00000087346	1.16384	RAP1A (2 of 2)	RAP1A, member of RAS oncogene family [Source:HGNC Symbol;Acc:9855]
ENSDARG00000024693	1.16248	lysmd3	LysM, putative peptidoglycan-binding, domain containing 3 [Source:ZFIN;Acc:ZDB-GENE-040625-88]
ENSDARG00000053269	1.16197	slc2a15b	solute carrier family 2 (facilitated glucose transporter), member 15b [Source:ZFIN;Acc:ZDB-GENE-050508-1]
ENSDARG00000017841	1.16145	cand1	cullin-associated and neddylation-dissociated 1 [Source:ZFIN;Acc:ZDB-GENE-040426-2872]
ENSDARG00000033945	1.15986	NOP14	NOP14 nucleolar protein [Source:HGNC Symbol;Acc:16821]
ENSDARG00000044090	1.15948	zmpste24	zinc metallopeptidase, STE24 homolog [Source:ZFIN;Acc:ZDB-GENE-030131-6312]
ENSDARG00000074007	1.15938	wdr4	WD repeat domain 4 [Source:ZFIN;Acc:ZDB-GENE-060810-10]
ENSDARG00000044092	1.1592	atpif1b	ATPase inhibitory factor 1b [Source:ZFIN;Acc:ZDB-GENE-050506-113]
ENSDARG00000035546	1.1592	jmjd7	jumonji domain containing 7 [Source:ZFIN;Acc:ZDB-GENE-050417-86]
ENSDARG00000002339	1.15809	ccdc101	coiled-coil domain containing 101 [Source:ZFIN;Acc:ZDB-GENE-041010-62]
ENSDARG00000013938	1.15805	psmb3	proteasome (prosome, macropain) subunit, beta type, 3 [Source:ZFIN;Acc:ZDB-GENE-040426-2682]
ENSDARG00000036394	1.15749	pop7	processing of precursor 7, ribonuclease P family, [Source:ZFIN;Acc:ZDB-GENE-041010-88]
ENSDARG00000037362	1.15542	scube2	signal peptide, CUB domain, EGF-like 2 [Source:ZFIN;Acc:ZDB-GENE-050302-80]
ENSDARG00000031971	1.15542	kdelc1	KDEL (Lys-Asp-Glu-Leu) containing 1 [Source:ZFIN;Acc:ZDB-GENE-040426-878]
ENSDARG00000077024	1.15532	uba2	ubiquitin-like modifier activating enzyme 2 [Source:ZFIN;Acc:ZDB-GENE-040426-2681]
ENSDARG00000053568	1.15342	pstpip1b	proline-serine-threonine phosphatase interacting protein 1b [Source:ZFIN;Acc:ZDB-GENE-051127-25]
ENSDARG00000003584	1.14963	pla2g7	phospholipase A2, group VII (platelet-activating factor acetylhydrolase, plasma) [Source:ZFIN;Acc:ZDB-GENE-040426-2248]
ENSDARG00000022934	1.14932	arl4aa	ADP-ribosylation factor-like 4aa [Source:ZFIN;Acc:ZDB-GENE-040426-1878]
ENSDARG00000003519	1.14818	aprt	adenine phosphoribosyl transferase [Source:ZFIN;Acc:ZDB-GENE-040426-1492]
ENSDARG00000043972	1.14725	ppp2r3c	protein phosphatase 2, regulatory subunit B'', gamma [Source:ZFIN;Acc:ZDB-GENE-040426-715]
ENSDARG00000070849	1.14721	rps15	ribosomal protein S15 [Source:ZFIN;Acc:ZDB-GENE-030131-9092]
ENSDARG00000043554	1.1469	mrpl40	mitochondrial ribosomal protein L40 [Source:ZFIN;Acc:ZDB-GENE-040912-37]
ENSDARG00000016307	1.14618	mrpl46	mitochondrial ribosomal protein L46 [Source:ZFIN;Acc:ZDB-GENE-040718-224]
ENSDARG00000059951	1.1454	pld6	phospholipase D family, member 6 [Source:ZFIN;Acc:ZDB-GENE-030131-3825]
ENSDARG00000039328	1.1454	CCNDBP1	cyclin D-type binding-protein 1 [Source:HGNC Symbol;Acc:1587]
ENSDARG00000042533	1.1433	gstm	glutathione S-transferase M [Source:ZFIN;Acc:ZDB-GENE-030911-2]
ENSDARG00000054867	1.14233	hibch	3-hydroxyisobutyryl-Coenzyme A hydrolase [Source:ZFIN;Acc:ZDB-GENE-050327-29]
ENSDARG00000043601	1.14157	elof1	elongation factor 1 homolog (S. cerevisiae) [Source:ZFIN;Acc:ZDB-GENE-040426-1385]
ENSDARG00000015343	1.14115	pgd	phosphogluconate hydrogenase [Source:ZFIN;Acc:ZDB-GENE-040426-2807]
ENSDARG00000020334	1.14114	ptpn11a	protein tyrosine phosphatase, non-receptor type 11, a [Source:ZFIN;Acc:ZDB-GENE-030131-5911]
ENSDARG00000013965	1.14003	cul2	cullin 2 [Source:ZFIN;Acc:ZDB-GENE-030131-8032]
ENSDARG00000057805	1.13992	mrpl28	mitochondrial ribosomal protein L28 [Source:ZFIN;Acc:ZDB-GENE-050522-113]
ENSDARG00000031981	1.13974	pcbd1	6-pyruvoyl-tetrahydropterin synthase/dimerization cofactor of hepatocyte nuclear factor 1 alpha (TCF1) [Source:ZFIN;Acc:ZDB-GENE-040426-1787]
ENSDARG00000006288	1.13622	prdm5	PR domain containing 5 [Source:ZFIN;Acc:ZDB-GENE-040708-1]
ENSDARG00000078151	1.13428	GRIK5 (1 of 2)	glutamate receptor, ionotropic, kainate 5 [Source:HGNC Symbol;Acc:4583]
ENSDARG00000021149	1.13416	cbr1l	carbonyl reductase 1-like [Source:ZFIN;Acc:ZDB-GENE-030131-9642]
ENSDARG00000070675	1.13406	fam3a	family with sequence similarity 3, member A [Source:ZFIN;Acc:ZDB-GENE-040426-1772]
ENSDARG00000052073	1.13189	blcap	bladder cancer associated protein [Source:ZFIN;Acc:ZDB-GENE-000330-7]
ENSDARG00000057934	1.13178	cep72	centrosomal protein 72 [Source:ZFIN;Acc:ZDB-GENE-101115-1]
ENSDARG00000006260	1.12896	tuba8l4	tubulin, alpha 8 like 4 [Source:ZFIN;Acc:ZDB-GENE-040426-860]
ENSDARG00000041900	1.1286	chmp5b	charged multivesicular body protein 5b [Source:ZFIN;Acc:ZDB-GENE-040426-1374]
ENSDARG00000092498	1.12843	si:dkeyp-46h3.2	si:dkeyp-46h3.2 [Source:ZFIN;Acc:ZDB-GENE-030131-7351]
ENSDARG00000027899	1.12756	shfm1	split hand/foot malformation (ectrodactyly) type 1 [Source:ZFIN;Acc:ZDB-GENE-030131-988]
ENSDARG00000053291	1.12603	pnrc2	proline-rich nuclear receptor coactivator 2 [Source:ZFIN;Acc:ZDB-GENE-030131-5475]
ENSDARG00000055357	1.125	leo1	Leo1, Paf1/RNA polymerase II complex component, homolog (S. cerevisiae) [Source:ZFIN;Acc:ZDB-GENE-040426-2435]
ENSDARG00000043511	1.12449	prdx6	peroxiredoxin 6 [Source:ZFIN;Acc:ZDB-GENE-040426-1778]
ENSDARG00000045167	1.12416	dlgap5	discs, large (Drosophila) homolog-associated protein 5 [Source:ZFIN;Acc:ZDB-GENE-040912-160]
ENSDARG00000016904	1.12359	bckdk	branched chain alpha-ketoacid dehydrogenase kinase [Source:ZFIN;Acc:ZDB-GENE-021204-1]
ENSDARG00000012222	1.12344	nup35	nucleoporin 35 [Source:ZFIN;Acc:ZDB-GENE-030131-9407]
ENSDARG00000075181	1.12163	crfb16	cytokine receptor family member B16 [Source:ZFIN;Acc:ZDB-GENE-071120-9]
ENSDARG00000056985	1.11891	tpte	transmembrane phosphatase with tensin homology [Source:ZFIN;Acc:ZDB-GENE-030131-5503]
ENSDARG00000086216	1.11713	PRR13	proline rich 13 [Source:HGNC Symbol;Acc:24528]
ENSDARG00000037099	1.11674	IRS2	insulin receptor substrate 2 [Source:HGNC Symbol;Acc:6126]
ENSDARG00000063684	1.11664	ppm1h	protein phosphatase, Mg2+/Mn2+ dependent, 1H [Source:ZFIN;Acc:ZDB-GENE-061027-190]
ENSDARG00000070019	1.11646	TAF15	TAF15 RNA polymerase II, TATA box binding protein (TBP)-associated factor, 68kDa [Source:HGNC Symbol;Acc:11547]
ENSDARG00000041306	1.11628	mrps25	mitochondrial ribosomal protein S25 [Source:ZFIN;Acc:ZDB-GENE-050417-52]
ENSDARG00000039364	1.11221	zgc:113019	zgc:113019 [Source:ZFIN;Acc:ZDB-GENE-050417-449]
ENSDARG00000089700	1.11214	zbtb14	zinc finger and BTB domain containing 14 [Source:ZFIN;Acc:ZDB-GENE-040426-2946]
ENSDARG00000071353	1.11126	AL929007.1	Uncharacterized protein [Source:UniProtKB/TrEMBL;Acc:E7F5B6]
ENSDARG00000058114	1.11126	impad1	inositol monophosphatase domain containing 1 [Source:ZFIN;Acc:ZDB-GENE-051127-23]
ENSDARG00000013711	1.10955	PLIN5	perilipin 5 [Source:HGNC Symbol;Acc:33196]
ENSDARG00000003383	1.10793	asb8	ankyrin repeat and SOCS box-containing 8 [Source:ZFIN;Acc:ZDB-GENE-030131-5411]
ENSDARG00000035023	1.10531	kiaa0907	KIAA0907 protein [Source:ZFIN;Acc:ZDB-GENE-030131-405]
ENSDARG00000040730	1.10526	wdr75	WD repeat domain 75 [Source:ZFIN;Acc:ZDB-GENE-030616-5]
ENSDARG00000056640	1.10434	rpia	ribose 5-phosphate isomerase A (ribose 5-phosphate epimerase) [Source:ZFIN;Acc:ZDB-GENE-041114-24]
ENSDARG00000069790	1.10415	dynll2a	dynein, light chain, LC8-type 2a [Source:ZFIN;Acc:ZDB-GENE-030828-11]
ENSDARG00000003749	1.10335	polb	polymerase (DNA directed), beta [Source:ZFIN;Acc:ZDB-GENE-040830-1]
ENSDARG00000057940	1.10294	dido1	death inducer-obliterator 1 [Source:ZFIN;Acc:ZDB-GENE-030131-6117]
ENSDARG00000009657	1.10213	fgfr1op2	FGFR1 oncogene partner 2 [Source:ZFIN;Acc:ZDB-GENE-030131-7451]
ENSDARG00000027689	1.1011	pold1	polymerase (DNA directed), delta 1, catalytic subunit [Source:ZFIN;Acc:ZDB-GENE-060429-1]
ENSDARG00000042247	1.10038	ppiab	peptidylprolyl isomerase Ab (cyclophilin A) [Source:ZFIN;Acc:ZDB-GENE-030131-7459]
ENSDARG00000017617	1.09828	alg6	asparagine-linked glycosylation 6 homolog (S. cerevisiae, alpha-1,3-glucosyltransferase) [Source:ZFIN;Acc:ZDB-GENE-040808-45]
ENSDARG00000040280	1.09541	FAM84B (2 of 2)	family with sequence similarity 84, member B [Source:HGNC Symbol;Acc:24166]
ENSDARG00000073862	1.09436	ptpn13	protein tyrosine phosphatase, non-receptor type 13 [Source:ZFIN;Acc:ZDB-GENE-070410-72]
ENSDARG00000086747	1.0939	tollip	toll interacting protein [Source:ZFIN;Acc:ZDB-GENE-030131-8820]
ENSDARG00000020169	1.09091	fahd2a	fumarylacetoacetate hydrolase domain containing 2A [Source:ZFIN;Acc:ZDB-GENE-040426-2499]
ENSDARG00000078574	1.09029	SENP1	SUMO1/sentrin specific peptidase 1 [Source:HGNC Symbol;Acc:17927]
ENSDARG00000075090	1.08949	CU467646.1	Uncharacterized protein [Source:UniProtKB/TrEMBL;Acc:E7F3R2]
ENSDARG00000038312	1.08922	rcl1	RNA terminal phosphate cyclase-like 1 [Source:ZFIN;Acc:ZDB-GENE-040930-11]
ENSDARG00000057121	1.08606	C7 (1 of 2)	complement component 7 [Source:HGNC Symbol;Acc:1346]
ENSDARG00000074379	1.08339	knstrn	kinetochore-localized astrin/SPAG5 binding protein [Source:ZFIN;Acc:ZDB-GENE-081022-187]
ENSDARG00000053805	1.08293	trub1	TruB pseudouridine (psi) synthase homolog 1 (E. coli) [Source:ZFIN;Acc:ZDB-GENE-080723-73]
ENSDARG00000027200	1.08177	gabarapl2	GABA(A) receptor-associated protein-like 2 [Source:ZFIN;Acc:ZDB-GENE-040718-336]
ENSDARG00000055743	1.08075	ankrd54	ankyrin repeat domain 54 [Source:ZFIN;Acc:ZDB-GENE-040718-318]
ENSDARG00000074927	1.07792	bub1bb	budding uninhibited by benzimidazoles 1 homolog beta b [Source:ZFIN;Acc:ZDB-GENE-030829-51]
ENSDARG00000014565	1.07778	eif4e1b	eukaryotic translation initiation factor 4e 1b [Source:ZFIN;Acc:ZDB-GENE-980526-127]
ENSDARG00000016864	1.07644	farsb	phenylalanyl-tRNA synthetase, beta subunit [Source:ZFIN;Acc:ZDB-GENE-021206-2]
ENSDARG00000010481	1.07517	bzw1a	basic leucine zipper and W2 domains 1a [Source:ZFIN;Acc:ZDB-GENE-030131-3951]
ENSDARG00000014015	1.07512	zgc:77086	zgc:77086 [Source:ZFIN;Acc:ZDB-GENE-040426-2238]
ENSDARG00000043334	1.07439	ccdc6a	coiled-coil domain containing 6a [Source:ZFIN;Acc:ZDB-GENE-030131-7848]
ENSDARG00000002798	1.07374	cog8	component of oligomeric golgi complex 8 [Source:ZFIN;Acc:ZDB-GENE-050320-74]
ENSDARG00000045373	1.0728	pabpn1	poly(A) binding protein, nuclear 1 [Source:ZFIN;Acc:ZDB-GENE-040426-2401]
ENSDARG00000015161	1.07087	zgc:92664	zgc:92664 [Source:ZFIN;Acc:ZDB-GENE-040718-119]
ENSDARG00000042489	1.07047	prkrira	protein-kinase, interferon-inducible double stranded RNA dependent inhibitor, repressor of (P58 repressor) a [Source:ZFIN;Acc:ZDB-GENE-040426-2045]
ENSDARG00000060001	1.06784	METTL9	methyltransferase like 9 [Source:HGNC Symbol;Acc:24586]
ENSDARG00000000779	1.06769	sly1	suppressor of ypt1 [Source:ZFIN;Acc:ZDB-GENE-030116-3]
ENSDARG00000053382	1.066	cox7c	cytochrome c oxidase, subunit VIIc [Source:ZFIN;Acc:ZDB-GENE-030131-8062]
ENSDARG00000001880	1.06532	stx3a	syntaxin 3A [Source:ZFIN;Acc:ZDB-GENE-040426-1489]
ENSDARG00000057939	1.06177	ythdf3	YTH domain family 3 [Source:ZFIN;Acc:ZDB-GENE-030131-6123]
ENSDARG00000059177	1.06069	tax1bp3	Tax1 (human T-cell leukemia virus type I) binding protein 3 [Source:ZFIN;Acc:ZDB-GENE-040426-2830]
ENSDARG00000070795	1.05971	eaf1	ELL associated factor 1 [Source:ZFIN;Acc:ZDB-GENE-040625-109]
ENSDARG00000023058	1.0582	foxo3a	forkhead box O3A [Source:ZFIN;Acc:ZDB-GENE-050116-1]
ENSDARG00000078725	1.05802	nos1apa	nitric oxide synthase 1 (neuronal) adaptor protein a [Source:ZFIN;Acc:ZDB-GENE-081024-1]
ENSDARG00000004647	1.05792	spice1	spindle and centriole associated protein 1 [Source:ZFIN;Acc:ZDB-GENE-041212-64]
ENSDARG00000055566	1.05433	mastl	microtubule associated serine/threonine kinase-like [Source:ZFIN;Acc:ZDB-GENE-040801-128]
ENSDARG00000089638	1.05339	CU570791.5	Uncharacterized protein [Source:UniProtKB/TrEMBL;Acc:E7EYX1]
ENSDARG00000042642	1.05329	wtap	Wilms tumor 1 associated protein [Source:ZFIN;Acc:ZDB-GENE-030131-5990]
ENSDARG00000057110	1.05105	slc25a1a	solute carrier family 25 (mitochondrial carrier; citrate transporter), member 1a [Source:ZFIN;Acc:ZDB-GENE-040426-1172]
ENSDARG00000075795	1.05043	nol7	nucleolar protein 7 [Source:ZFIN;Acc:ZDB-GENE-030131-9100]
ENSDARG00000051923	1.04979	ccnb1	cyclin B1 [Source:ZFIN;Acc:ZDB-GENE-000406-10]
ENSDARG00000045641	1.04893	fbxl22	F-box and leucine-rich repeat protein 22 [Source:ZFIN;Acc:ZDB-GENE-050227-1]
ENSDARG00000010047	1.04821	neu3.2	sialidase 3.2 [Source:ZFIN;Acc:ZDB-GENE-040801-262]
ENSDARG00000026799	1.04784	suv39h1a	suppressor of variegation 3-9 homolog 1a [Source:ZFIN;Acc:ZDB-GENE-040801-111]
ENSDARG00000093469	1.04722	znf653	zinc finger protein 653 [Source:ZFIN;Acc:ZDB-GENE-071116-3]
ENSDARG00000094107	1.04722	TTF1 (1 of 6)	transcription termination factor, RNA polymerase I [Source:HGNC Symbol;Acc:12397]
ENSDARG00000078785	1.04655	tmem258	transmembrane protein 258 [Source:ZFIN;Acc:ZDB-GENE-040426-1739]
ENSDARG00000003564	1.04585	dohh	deoxyhypusine hydroxylase/monooxygenase [Source:ZFIN;Acc:ZDB-GENE-030131-451]
ENSDARG00000039719	1.03999	mrps26	mitochondrial ribosomal protein S26 [Source:ZFIN;Acc:ZDB-GENE-040718-115]
ENSDARG00000053979	1.03976	bc2	putative breast adenocarcinoma marker [Source:ZFIN;Acc:ZDB-GENE-040426-2922]
ENSDARG00000043607	1.03964	rab3db	RAB3D, member RAS oncogene family, b [Source:ZFIN;Acc:ZDB-GENE-040718-428]
ENSDARG00000035406	1.03953	ttc33	tetratricopeptide repeat domain 33 [Source:ZFIN;Acc:ZDB-GENE-040718-480]
ENSDARG00000030465	1.03948	C18H12orf23	chromosome 12 open reading frame 23 [Source:HGNC Symbol;Acc:28281]
ENSDARG00000068152	1.03918	si:dkey-77f17.1	si:dkey-77f17.1 [Source:ZFIN;Acc:ZDB-GENE-050419-182]
ENSDARG00000006275	1.03907	irf2bp2b	interferon regulatory factor 2 binding protein 2b [Source:ZFIN;Acc:ZDB-GENE-040426-2574]
ENSDARG00000088041	1.03901	si:zfos-2269b6.1	si:zfos-2269b6.1 [Source:ZFIN;Acc:ZDB-GENE-121214-346]
ENSDARG00000069009	1.03486	C8H1orf174	chromosome 1 open reading frame 174 [Source:HGNC Symbol;Acc:27915]
ENSDARG00000039880	1.03432	arpp19b	cAMP-regulated phosphoprotein 19b [Source:ZFIN;Acc:ZDB-GENE-040426-930]
ENSDARG00000042615	1.03281	icln	swelling dependent chloride channel [Source:ZFIN;Acc:ZDB-GENE-990415-259]
ENSDARG00000089663	1.03216	CABZ01028296.1	Uncharacterized protein [Source:UniProtKB/TrEMBL;Acc:E7EZE6]
ENSDARG00000027966	1.03188	ap1s3b	adaptor-related protein complex 1, sigma 3 subunit, b [Source:ZFIN;Acc:ZDB-GENE-040912-62]
ENSDARG00000096365	1.02977	si:ch211-195m9.3	si:ch211-195m9.3 [Source:ZFIN;Acc:ZDB-GENE-120215-210]
ENSDARG00000070746	1.02874	SFT2D2 (2 of 2)	SFT2 domain containing 2 [Source:HGNC Symbol;Acc:25140]
ENSDARG00000026757	1.02796	rnf168	ring finger protein 168 [Source:ZFIN;Acc:ZDB-GENE-030131-6013]
ENSDARG00000015352	1.02655	lsg1	large subunit GTPase 1 homolog (S. cerevisiae) [Source:ZFIN;Acc:ZDB-GENE-030131-2184]
ENSDARG00000003866	1.0248	tm9sf2	transmembrane 9 superfamily member 2 [Source:ZFIN;Acc:ZDB-GENE-030131-6302]
ENSDARG00000020217	1.02319	cpsf4	cleavage and polyadenylation specific factor 4 [Source:ZFIN;Acc:ZDB-GENE-990415-180]
ENSDARG00000078904	1.0224	brd4	bromodomain containing 4 [Source:ZFIN;Acc:ZDB-GENE-030131-267]
ENSDARG00000016138	1.02144	nme6	non-metastatic cells 6, protein expressed in (nucleoside-diphosphate kinase) [Source:ZFIN;Acc:ZDB-GENE-000710-3]
ENSDARG00000004939	1.02132	mtdhb	metadherin b [Source:ZFIN;Acc:ZDB-GENE-090929-2]
ENSDARG00000007387	1.01882	irf2a	interferon regulatory factor 2a [Source:ZFIN;Acc:ZDB-GENE-030131-4135]
ENSDARG00000037177	1.01649	zc3h13	zinc finger CCCH-type containing 13 [Source:ZFIN;Acc:ZDB-GENE-040426-1619]
ENSDARG00000018602	1.0151	rab5aa	RAB5A, member RAS oncogene family, a [Source:ZFIN;Acc:ZDB-GENE-030131-139]
ENSDARG00000069092	1.0121	xrn2	5'-3' exoribonuclease 2 [Source:ZFIN;Acc:ZDB-GENE-040426-2874]
ENSDARG00000038585	1.00918	eif4e2	eukaryotic translation initiation factor 4E family member 2 [Source:ZFIN;Acc:ZDB-GENE-050327-59]
ENSDARG00000070097	1.00468	vimp	VCP-interacting membrane protein [Source:ZFIN;Acc:ZDB-GENE-060804-1]
ENSDARG00000089877	1.0039	C7H4orf48	chromosome 4 open reading frame 48 [Source:HGNC Symbol;Acc:34437]
ENSDARG00000078653	1.00248	ralbp1	ralA binding protein 1 [Source:ZFIN;Acc:ZDB-GENE-040426-2098]
ENSDARG00000088558	1.00158	RBPMS	RNA binding protein with multiple splicing [Source:HGNC Symbol;Acc:19097]
ENSDARG00000057286	1.00087	swap70b	SWAP switching B-cell complex subunit 70b [Source:ZFIN;Acc:ZDB-GENE-030131-3587]
ENSDARG00000009862	0.99886	dcps	mRNA decapping enzyme [Source:ZFIN;Acc:ZDB-GENE-040311-1]
ENSDARG00000086593	0.998014	snip1	Smad nuclear interacting protein [Source:ZFIN;Acc:ZDB-GENE-041026-3]
ENSDARG00000036524	0.994005	PRPSAP1	phosphoribosyl pyrophosphate synthetase-associated protein 1 [Source:HGNC Symbol;Acc:9466]
ENSDARG00000061654	0.991953	WWC3	WWC family member 3 [Source:HGNC Symbol;Acc:29237]
ENSDARG00000009754	0.990543	C11H12orf50	chromosome 12 open reading frame 50 [Source:HGNC Symbol;Acc:26665]
ENSDARG00000057987	0.989557	uba3	ubiquitin-like modifier activating enzyme 3 [Source:ZFIN;Acc:ZDB-GENE-040426-2825]
ENSDARG00000078118	0.989519	fam60al	family with sequence similarity 60, member A, like [Source:ZFIN;Acc:ZDB-GENE-031114-2]
ENSDARG00000052247	0.988773	alkbh4	alkB, alkylation repair homolog 4 (E. coli) [Source:ZFIN;Acc:ZDB-GENE-060526-275]
ENSDARG00000056378	0.988561	ifi30	interferon gamma inducible protein 30 [Source:ZFIN;Acc:ZDB-GENE-030131-8447]
ENSDARG00000090675	0.986528	APBA3	amyloid beta (A4) precursor protein-binding, family A, member 3 [Source:HGNC Symbol;Acc:580]
ENSDARG00000063474	0.98651	arfgef1	ADP-ribosylation factor guanine nucleotide-exchange factor 1(brefeldin A-inhibited) [Source:ZFIN;Acc:ZDB-GENE-030131-108]
ENSDARG00000041304	0.986099	trak1	trafficking protein, kinesin binding 1 [Source:ZFIN;Acc:ZDB-GENE-100922-182]
ENSDARG00000096118	0.986099	ost4	oligosaccharyltransferase 4 homolog (S. cerevisiae) [Source:ZFIN;Acc:ZDB-GENE-110307-1]
ENSDARG00000086911	0.984437	si:dkey-100n23.5	si:dkey-100n23.5 [Source:ZFIN;Acc:ZDB-GENE-070912-347]
ENSDARG00000012871	0.984257	npepl1	aminopeptidase-like 1 [Source:ZFIN;Acc:ZDB-GENE-050417-177]
ENSDARG00000057882	0.983959	arpc3	actin related protein 2/3 complex, subunit 3 [Source:ZFIN;Acc:ZDB-GENE-040625-107]
ENSDARG00000011841	0.98381	atp5l	ATP synthase, H+ transporting, mitochondrial F0 complex, subunit g [Source:ZFIN;Acc:ZDB-GENE-030131-5177]
ENSDARG00000029722	0.983411	hmgb2a	high-mobility group box 2a [Source:ZFIN;Acc:ZDB-GENE-051120-126]
ENSDARG00000003144	0.983222	PXMP2	peroxisomal membrane protein 2, 22kDa [Source:HGNC Symbol;Acc:9716]
ENSDARG00000008480	0.983077	trmt61a	tRNA methyltransferase 61 homolog A (S. cerevisiae) [Source:ZFIN;Acc:ZDB-GENE-040718-5]
ENSDARG00000052167	0.980074	shcbp1	SHC SH2-domain binding protein 1 [Source:ZFIN;Acc:ZDB-GENE-030131-5865]
ENSDARG00000043848	0.979592	sod1	superoxide dismutase 1, soluble [Source:ZFIN;Acc:ZDB-GENE-990415-258]
ENSDARG00000069717	0.977599	capn5a	calpain 5a [Source:ZFIN;Acc:ZDB-GENE-061103-214]
ENSDARG00000003084	0.977541	spire2	spire homolog 2 (Drosophila) [Source:ZFIN;Acc:ZDB-GENE-041114-29]
ENSDARG00000004889	0.975077	aga	aspartylglucosaminidase [Source:ZFIN;Acc:ZDB-GENE-040426-2311]
ENSDARG00000029556	0.973768	kansl3	KAT8 regulatory NSL complex subunit 3 [Source:ZFIN;Acc:ZDB-GENE-050809-132]
ENSDARG00000007180	0.972241	slc30a4	solute carrier family 30 (zinc transporter), member 4 [Source:ZFIN;Acc:ZDB-GENE-040426-1408]
ENSDARG00000055973	0.967827	zar1l	zygote arrest 1-like [Source:ZFIN;Acc:ZDB-GENE-060810-119]
ENSDARG00000004874	0.967734	spata6l	spermatogenesis associated 6-like [Source:ZFIN;Acc:ZDB-GENE-040426-1369]
ENSDARG00000039754	0.967665	xpc	xeroderma pigmentosum, complementation group C [Source:ZFIN;Acc:ZDB-GENE-030131-8461]
ENSDARG00000042508	0.962579	ubr3	ubiquitin protein ligase E3 component n-recognin 3 [Source:ZFIN;Acc:ZDB-GENE-030131-1473]
ENSDARG00000007737	0.96039	zyg11	zyg-11 homolog (C. elegans) [Source:ZFIN;Acc:ZDB-GENE-041014-17]
ENSDARG00000096306	0.959307	LRRC41	leucine rich repeat containing 41 [Source:HGNC Symbol;Acc:16917]
ENSDARG00000060348	0.959145	map3k3	mitogen-activated protein kinase kinase kinase 3 [Source:ZFIN;Acc:ZDB-GENE-070910-1]
ENSDARG00000090697	0.957522	eif3ea	eukaryotic translation initiation factor 3, subunit E, a [Source:ZFIN;Acc:ZDB-GENE-030131-3827]
ENSDARG00000042729	0.957429	kdm4b	lysine (K)-specific demethylase 4B [Source:ZFIN;Acc:ZDB-GENE-060503-664]
ENSDARG00000042401	0.957075	derl2	Der1-like domain family, member 2 [Source:ZFIN;Acc:ZDB-GENE-050522-90]
ENSDARG00000026577	0.956984	cdk2	cyclin-dependent kinase 2 [Source:ZFIN;Acc:ZDB-GENE-040426-2741]
ENSDARG00000070463	0.956141	E2F3	E2F transcription factor 3 [Source:HGNC Symbol;Acc:3115]
ENSDARG00000029911	0.955006	casc3	cancer susceptibility candidate 3 [Source:ZFIN;Acc:ZDB-GENE-040308-2]
ENSDARG00000079220	0.954728	wdr20b	WD repeat domain 20b [Source:ZFIN;Acc:ZDB-GENE-041014-234]
ENSDARG00000076223	0.953737	SERP1	stress-associated endoplasmic reticulum protein 1 [Source:HGNC Symbol;Acc:10759]
ENSDARG00000006392	0.953093	exosc9	exosome component 9 [Source:ZFIN;Acc:ZDB-GENE-041010-180]
ENSDARG00000060068	0.952821	fam98b	family with sequence similarity 98, member B [Source:ZFIN;Acc:ZDB-GENE-061201-63]
ENSDARG00000009208	0.952345	prkcda	protein kinase C, delta a [Source:ZFIN;Acc:ZDB-GENE-030131-6503]
ENSDARG00000002994	0.949964	itpkca	inositol 1,4,5-trisphosphate 3-kinase Ca [Source:ZFIN;Acc:ZDB-GENE-030131-6009]
ENSDARG00000031929	0.949856	stard10	START domain containing 10 [Source:ZFIN;Acc:ZDB-GENE-040426-963]
ENSDARG00000087529	0.949152	ANKLE1	ankyrin repeat and LEM domain containing 1 [Source:HGNC Symbol;Acc:26812]
ENSDARG00000058831	0.947939	ptges3b	prostaglandin E synthase 3b (cytosolic) [Source:ZFIN;Acc:ZDB-GENE-040625-144]
ENSDARG00000027310	0.94788	BX004812.1	Uncharacterized protein [Source:UniProtKB/TrEMBL;Acc:E7EZF4]
ENSDARG00000038222	0.947664	tyw3	tRNA-yW synthesizing protein 3 homolog (S. cerevisiae) [Source:ZFIN;Acc:ZDB-GENE-040718-355]
ENSDARG00000021945	0.943236	ddx23	DEAD (Asp-Glu-Ala-Asp) box polypeptide 23 [Source:ZFIN;Acc:ZDB-GENE-030131-6215]
ENSDARG00000041708	0.943164	csrp2bp	cysteine and glycine-rich protein 2 binding protein [Source:ZFIN;Acc:ZDB-GENE-040718-452]
ENSDARG00000025033	0.94302	stx5a	syntaxin 5A [Source:ZFIN;Acc:ZDB-GENE-040718-18]
ENSDARG00000055472	0.942988	nubp1	nucleotide binding protein 1 (MinD homolog, E. coli) [Source:ZFIN;Acc:ZDB-GENE-050417-471]
ENSDARG00000055797	0.942515	cnpy4	canopy4 [Source:ZFIN;Acc:ZDB-GENE-060315-5]
ENSDARG00000034897	0.942252	rps10	ribosomal protein S10 [Source:ZFIN;Acc:ZDB-GENE-040426-1481]
ENSDARG00000013312	0.942163	cadps2	Ca2+-dependent activator protein for secretion 2 [Source:ZFIN;Acc:ZDB-GENE-030903-1]
ENSDARG00000014915	0.941775	ndufab1b	NADH dehydrogenase (ubiquinone) 1, alpha/beta subcomplex, 1b [Source:ZFIN;Acc:ZDB-GENE-030131-4437]
ENSDARG00000003235	0.940725	nup88	nucleoporin 88 [Source:ZFIN;Acc:ZDB-GENE-050522-297]
ENSDARG00000016999	0.940489	lin28a	lin-28 homolog A (C. elegans) [Source:ZFIN;Acc:ZDB-GENE-040426-747]
ENSDARG00000034768	0.939693	phf3	PHD finger protein 3 [Source:ZFIN;Acc:ZDB-GENE-090313-207]
ENSDARG00000001637	0.939109	CU695232.1	Uncharacterized protein [Source:UniProtKB/TrEMBL;Acc:E7EXQ5]
ENSDARG00000058605	0.935385	vsig10	V-set and immunoglobulin domain containing 10 [Source:ZFIN;Acc:ZDB-GENE-030131-7476]
ENSDARG00000031985	0.932537	ppp2r4	protein phosphatase 2A activator, regulatory subunit 4 [Source:ZFIN;Acc:ZDB-GENE-040801-11]
ENSDARG00000002894	0.932328	aven	apoptosis, caspase activation inhibitor [Source:ZFIN;Acc:ZDB-GENE-041001-171]
ENSDARG00000057562	0.930311	polr3c	polymerase (RNA) III (DNA directed) polypeptide C [Source:ZFIN;Acc:ZDB-GENE-040426-992]
ENSDARG00000055470	0.928391	cdc16	cell division cycle 16 homolog (S. cerevisiae) [Source:ZFIN;Acc:ZDB-GENE-051113-132]
ENSDARG00000026484	0.928352	rab15	RAB15, member RAS oncogene family [Source:ZFIN;Acc:ZDB-GENE-040718-2]
ENSDARG00000040277	0.928125	fbxo32	F-box protein 32 [Source:ZFIN;Acc:ZDB-GENE-040426-1040]
ENSDARG00000012295	0.926236	bcs1l	BCS1-like (yeast) [Source:ZFIN;Acc:ZDB-GENE-040426-938]
ENSDARG00000016649	0.926236	akr7a3	aldo-keto reductase family 7, member A3 (aflatoxin aldehyde reductase) [Source:ZFIN;Acc:ZDB-GENE-040718-62]
ENSDARG00000043006	0.923213	gnav1	guanine nucleotide binding protein (G protein) alpha v1 [Source:ZFIN;Acc:ZDB-GENE-081031-92]
ENSDARG00000037061	0.922856	aldh9a1b	aldehyde dehydrogenase 9 family, member A1b [Source:ZFIN;Acc:ZDB-GENE-040120-5]
ENSDARG00000059556	0.918783	RECQL5	Uncharacterized protein [Source:UniProtKB/TrEMBL;Acc:F1QK65]
ENSDARG00000057995	0.918171	arl15b	ADP-ribosylation factor-like 15b [Source:ZFIN;Acc:ZDB-GENE-080813-2]
ENSDARG00000007976	0.917176	si:ch211-220f16.2	si:ch211-220f16.2 [Source:ZFIN;Acc:ZDB-GENE-070912-199]
ENSDARG00000068289	0.916442	EIF3K	eukaryotic translation initiation factor 3, subunit K [Source:HGNC Symbol;Acc:24656]
ENSDARG00000009266	0.913884	uevld	UEV and lactate/malate dehyrogenase domains [Source:ZFIN;Acc:ZDB-GENE-040801-138]
ENSDARG00000019732	0.912131	mtch2	mitochondrial carrier homolog 2 [Source:ZFIN;Acc:ZDB-GENE-991008-9]
ENSDARG00000012827	0.910092	mettl3	methyltransferase like 3 [Source:ZFIN;Acc:ZDB-GENE-030131-9498]
ENSDARG00000075446	0.908494	naa25	N(alpha)-acetyltransferase 25, NatB auxiliary subunit [Source:ZFIN;Acc:ZDB-GENE-041111-190]
ENSDARG00000086988	0.907751	wu:fc26g07	wu:fc26g07 [Source:ZFIN;Acc:ZDB-GENE-030131-3087]
ENSDARG00000075129	0.907369	mrps11	mitochondrial ribosomal protein S11 [Source:ZFIN;Acc:ZDB-GENE-040724-84]
ENSDARG00000092158	0.90713	cbx3b	chromobox homolog 3b [Source:ZFIN;Acc:ZDB-GENE-070628-2]
ENSDARG00000037154	0.904643	hivep3b	human immunodeficiency virus type I enhancer binding protein 3b [Source:ZFIN;Acc:ZDB-GENE-100922-42]
ENSDARG00000003769	0.903332	tada2b	transcriptional adaptor 2 (ADA2 homolog, yeast)-beta [Source:ZFIN;Acc:ZDB-GENE-050522-557]
ENSDARG00000011157	0.900059	arhgef18a	rho/rac guanine nucleotide exchange factor (GEF) 18a [Source:ZFIN;Acc:ZDB-GENE-040516-14]
ENSDARG00000038228	0.899119	sepw2a	selenoprotein W, 2a [Source:ZFIN;Acc:ZDB-GENE-030428-1]
ENSDARG00000057011	0.898208	dpm1	dolichyl-phosphate mannosyltransferase polypeptide 1, catalytic subunit [Source:ZFIN;Acc:ZDB-GENE-040801-115]
ENSDARG00000022378	0.895911	mtmr1b	myotubularin related protein 1b [Source:ZFIN;Acc:ZDB-GENE-050327-48]
ENSDARG00000008983	0.890608	sh3glb2a	SH3-domain GRB2-like endophilin B2a [Source:ZFIN;Acc:ZDB-GENE-061201-8]
ENSDARG00000016717	0.888697	gcsha	glycine cleavage system protein H (aminomethyl carrier), a [Source:ZFIN;Acc:ZDB-GENE-050320-18]
ENSDARG00000015922	0.888242	zgc:153952	zgc:153952 [Source:ZFIN;Acc:ZDB-GENE-061103-427]
ENSDARG00000088171	0.887304	C25H1orf51 (2 of 2)	chromosome 1 open reading frame 51 [Source:HGNC Symbol;Acc:25200]
ENSDARG00000069968	0.886719	pcsk7	proprotein convertase subtilisin/kexin type 7 [Source:ZFIN;Acc:ZDB-GENE-030131-7293]
ENSDARG00000020840	0.886236	mcrs1	microspherule protein 1 [Source:ZFIN;Acc:ZDB-GENE-040426-2434]
ENSDARG00000023878	0.885993	stk24b	serine/threonine kinase 24b (STE20 homolog, yeast) [Source:ZFIN;Acc:ZDB-GENE-040426-2841]
ENSDARG00000025953	0.884141	rhoq	ras homolog gene family, member Q [Source:ZFIN;Acc:ZDB-GENE-030131-5721]
ENSDARG00000022415	0.881727	CR293507.1	Uncharacterized protein [Source:UniProtKB/TrEMBL;Acc:E7FBT4]
ENSDARG00000026908	0.880461	tmed2	transmembrane emp24 domain trafficking protein 2 [Source:ZFIN;Acc:ZDB-GENE-030131-269]
ENSDARG00000076526	0.880318	gar1	GAR1 ribonucleoprotein homolog (yeast) [Source:ZFIN;Acc:ZDB-GENE-040426-893]
ENSDARG00000036212	0.880168	tbc1d5	TBC1 domain family, member 5 [Source:ZFIN;Acc:ZDB-GENE-040426-1197]
ENSDARG00000067658	0.876897	BX470189.1	Uncharacterized protein [Source:UniProtKB/TrEMBL;Acc:A3KNX7]
ENSDARG00000087439	0.874908	ZNF784	zinc finger protein 784 [Source:HGNC Symbol;Acc:33111]
ENSDARG00000012499	0.874345	per1b	period homolog 1b (Drosophila) [Source:ZFIN;Acc:ZDB-GENE-040419-1]
ENSDARG00000043593	0.873334	rapgef1a	Rap guanine nucleotide exchange factor (GEF) 1a [Source:ZFIN;Acc:ZDB-GENE-081105-26]
ENSDARG00000077317	0.872925	CR749182.1	Uncharacterized protein [Source:UniProtKB/TrEMBL;Acc:E7EYK3]
ENSDARG00000074254	0.871844	abcb6b	ATP-binding cassette, sub-family B (MDR/TAP), member 6b [Source:ZFIN;Acc:ZDB-GENE-070912-584]
ENSDARG00000003382	0.871051	cwc25	CWC25 spliceosome-associated protein homolog (S. cerevisiae) [Source:ZFIN;Acc:ZDB-GENE-040426-2817]
ENSDARG00000074676	0.870318	rprd2b	regulation of nuclear pre-mRNA domain containing 2b [Source:ZFIN;Acc:ZDB-GENE-110719-1]
ENSDARG00000062977	0.867833	samd13	sterile alpha motif domain containing 13 [Source:ZFIN;Acc:ZDB-GENE-060929-676]
ENSDARG00000026682	0.867759	zgc:101583	zgc:101583 [Source:ZFIN;Acc:ZDB-GENE-041212-75]
ENSDARG00000005897	0.867759	dera	2-deoxyribose-5-phosphate aldolase homolog (C. elegans) [Source:ZFIN;Acc:ZDB-GENE-041010-200]
ENSDARG00000008551	0.867147	pole3	polymerase (DNA directed), epsilon 3 (p17 subunit) [Source:ZFIN;Acc:ZDB-GENE-040426-1773]
ENSDARG00000086100	0.866993	CABZ01055500.1	Uncharacterized protein [Source:UniProtKB/TrEMBL;Acc:E7EXS9]
ENSDARG00000061774	0.865992	mbd3a	methyl-CpG binding domain protein 3a [Source:ZFIN;Acc:ZDB-GENE-030131-9077]
ENSDARG00000043336	0.863541	exosc7	exosome component 7 [Source:ZFIN;Acc:ZDB-GENE-050417-47]
ENSDARG00000026448	0.863303	med29	mediator complex subunit 29 [Source:ZFIN;Acc:ZDB-GENE-021217-1]
ENSDARG00000038239	0.862987	tnpo2	transportin 2 (importin 3, karyopherin beta 2b) [Source:ZFIN;Acc:ZDB-GENE-040822-16]
ENSDARG00000005382	0.862567	prdm9	PR domain containing 9 [Source:ZFIN;Acc:ZDB-GENE-040426-1319]
ENSDARG00000011925	0.862313	spns1	spinster homolog 1 (Drosophila) [Source:ZFIN;Acc:ZDB-GENE-020228-1]
ENSDARG00000043296	0.862129	irf6	interferon regulatory factor 6 [Source:ZFIN;Acc:ZDB-GENE-040426-1137]
ENSDARG00000062266	0.862046	edc4	enhancer of mRNA decapping 4 [Source:ZFIN;Acc:ZDB-GENE-030131-5032]
ENSDARG00000035679	0.860887	si:rp71-45k5.4	si:rp71-45k5.4 [Source:ZFIN;Acc:ZDB-GENE-060503-941]
ENSDARG00000069758	0.860855	RBM44	RNA binding motif protein 44 [Source:HGNC Symbol;Acc:24756]
ENSDARG00000006003	0.859361	mycl1a	v-myc myelocytomatosis viral oncogene homolog 1, lung carcinoma derived (avian) a [Source:ZFIN;Acc:ZDB-GENE-040426-2439]
ENSDARG00000010437	0.859351	fam46c	family with sequence similarity 46, member C [Source:ZFIN;Acc:ZDB-GENE-030131-5365]
ENSDARG00000074308	0.859034	fam211ba	family with sequence similarity 211, member Ba [Source:ZFIN;Acc:ZDB-GENE-081104-225]
ENSDARG00000013928	0.857815	plekhb2	pleckstrin homology domain containing, family B (evectins) member 2 [Source:ZFIN;Acc:ZDB-GENE-040426-754]
ENSDARG00000037559	0.856929	uba1	ubiquitin-like modifier activating enzyme 1 [Source:ZFIN;Acc:ZDB-GENE-040426-2009]
ENSDARG00000031915	0.855928	hif1an	hypoxia-inducible factor 1, alpha subunit inhibitor [Source:ZFIN;Acc:ZDB-GENE-030826-19]
ENSDARG00000038099	0.855774	gskip	gsk3b interacting protein [Source:ZFIN;Acc:ZDB-GENE-040426-2777]
ENSDARG00000025522	0.855376	sgk1	serum/glucocorticoid regulated kinase 1 [Source:ZFIN;Acc:ZDB-GENE-030131-2860]
ENSDARG00000087348	0.85457	PPP4R1 (2 of 2)	protein phosphatase 4, regulatory subunit 1 [Source:HGNC Symbol;Acc:9320]
ENSDARG00000041450	0.854478	rab11a	RAB11a, member RAS oncogene family [Source:ZFIN;Acc:ZDB-GENE-041114-53]
ENSDARG00000058467	0.851186	prpf40a	PRP40 pre-mRNA processing factor 40 homolog A (yeast) [Source:ZFIN;Acc:ZDB-GENE-030131-274]
ENSDARG00000030789	0.850918	ddx18	DEAD (Asp-Glu-Ala-Asp) box polypeptide 18 [Source:ZFIN;Acc:ZDB-GENE-030131-9685]
ENSDARG00000089426	0.848903	nop10	NOP10 ribonucleoprotein homolog (yeast) [Source:ZFIN;Acc:ZDB-GENE-041007-4]
ENSDARG00000071009	0.848408	KIF20B	kinesin family member 20B [Source:HGNC Symbol;Acc:7212]
ENSDARG00000026185	0.848231	ccdc94	coiled-coil domain containing 94 [Source:ZFIN;Acc:ZDB-GENE-040426-841]
ENSDARG00000031560	0.847284	srpk1b	serine/arginine-rich protein specific kinase 1b [Source:ZFIN;Acc:ZDB-GENE-070112-2292]
ENSDARG00000068978	0.845882	glo1	glyoxalase 1 [Source:ZFIN;Acc:ZDB-GENE-030722-9]
ENSDARG00000055889	0.845851	zgc:153215	zgc:153215 [Source:ZFIN;Acc:ZDB-GENE-061103-58]
ENSDARG00000070475	0.844278	khdrbs1b	KH domain containing, RNA binding, signal transduction associated 1b [Source:ZFIN;Acc:ZDB-GENE-040426-2344]
ENSDARG00000070618	0.844089	tatdn2	TatD DNase domain containing 2 [Source:ZFIN;Acc:ZDB-GENE-081022-51]
ENSDARG00000077494	0.843683	SLX1A	SLX1 structure-specific endonuclease subunit homolog A (S. cerevisiae) [Source:HGNC Symbol;Acc:20922]
ENSDARG00000007354	0.843602	pdia3	protein disulfide isomerase family A, member 3 [Source:ZFIN;Acc:ZDB-GENE-031002-9]
ENSDARG00000069082	0.843369	rnmtl1b	RNA methyltransferase like 1b [Source:ZFIN;Acc:ZDB-GENE-030131-158]
ENSDARG00000040121	0.843369	psma2	proteasome (prosome, macropain) subunit, alpha type, 2 [Source:ZFIN;Acc:ZDB-GENE-050522-479]
ENSDARG00000011961	0.843047	csrp2	cysteine and glycine-rich protein 2 [Source:ZFIN;Acc:ZDB-GENE-040426-1863]
ENSDARG00000075092	0.842984	sc:d808	sc:d808 [Source:ZFIN;Acc:ZDB-GENE-080303-19]
ENSDARG00000004270	0.842423	atl3	atlastin 3 [Source:ZFIN;Acc:ZDB-GENE-041010-109]
ENSDARG00000016393	0.842274	arf1l	ADP-ribosylation factor 1 like [Source:ZFIN;Acc:ZDB-GENE-030131-5234]
ENSDARG00000044751	0.841922	ddt	D-dopachrome tautomerase [Source:ZFIN;Acc:ZDB-GENE-040625-160]
ENSDARG00000038237	0.841407	TBC1D12 (2 of 2)	TBC1 domain family, member 12 [Source:HGNC Symbol;Acc:29082]
ENSDARG00000021521	0.840849	rgs14a	regulator of G-protein signaling 14a [Source:ZFIN;Acc:ZDB-GENE-030131-5579]
ENSDARG00000021097	0.840625	nelfcd	TH1-like (Drosophila) [Source:ZFIN;Acc:ZDB-GENE-040426-720]
ENSDARG00000034825	0.840102	uspl1	ubiquitin specific peptidase like 1 [Source:ZFIN;Acc:ZDB-GENE-040930-7]
ENSDARG00000073797	0.838686	rrn3	RRN3 RNA polymerase I transcription factor homolog (S. cerevisiae) [Source:ZFIN;Acc:ZDB-GENE-080225-1]
ENSDARG00000071219	0.838554	pik3r3a	phosphoinositide-3-kinase, regulatory subunit 3a (gamma) [Source:ZFIN;Acc:ZDB-GENE-040426-1978]
ENSDARG00000031044	0.838451	lipg	lipase, endothelial [Source:ZFIN;Acc:ZDB-GENE-040426-699]
ENSDARG00000038213	0.835386	slc35b1	solute carrier family 35, member B1 [Source:ZFIN;Acc:ZDB-GENE-040912-148]
ENSDARG00000052462	0.83349	pisd	phosphatidylserine decarboxylase [Source:ZFIN;Acc:ZDB-GENE-061215-46]
ENSDARG00000043081	0.830845	ctsz	cathepsin Z [Source:ZFIN;Acc:ZDB-GENE-041010-139]
ENSDARG00000071082	0.828566	p4ha1b	prolyl 4-hydroxylase, alpha polypeptide I b [Source:ZFIN;Acc:ZDB-GENE-030131-4089]
ENSDARG00000075362	0.82849	dfnb31a	deafness, autosomal recessive 31a [Source:ZFIN;Acc:ZDB-GENE-091118-27]
ENSDARG00000055757	0.828302	tmem9	transmembrane protein 9 [Source:ZFIN;Acc:ZDB-GENE-030131-6083]
ENSDARG00000016783	0.824282	srsf6b	serine/arginine-rich splicing factor 6b [Source:ZFIN;Acc:ZDB-GENE-041219-1]
ENSDARG00000017844	0.823422	copz1	coatomer protein complex, subunit zeta 1 [Source:ZFIN;Acc:ZDB-GENE-000406-6]
ENSDARG00000009214	0.82332	tmem180	transmembrane protein 180 [Source:ZFIN;Acc:ZDB-GENE-041212-83]
ENSDARG00000071670	0.823279	tma7	translational machinery associated 7 homolog (S. cerevisiae) [Source:ZFIN;Acc:ZDB-GENE-061027-176]
ENSDARG00000007216	0.822101	abce1	ATP-binding cassette, sub-family E (OABP), member 1 [Source:ZFIN;Acc:ZDB-GENE-040426-1995]
ENSDARG00000078585	0.822095	mon1a	MON1 homolog A (yeast) [Source:ZFIN;Acc:ZDB-GENE-070615-6]
ENSDARG00000038215	0.821117	spop	speckle-type POZ protein [Source:ZFIN;Acc:ZDB-GENE-040426-1378]
ENSDARG00000031228	0.820752	podxl	podocalyxin-like [Source:ZFIN;Acc:ZDB-GENE-030131-2805]
ENSDARG00000025612	0.820005	tor2a	torsin family 2, member A [Source:ZFIN;Acc:ZDB-GENE-050913-60]
ENSDARG00000071573	0.817368	LSM5	LSM5 homolog, U6 small nuclear RNA associated (S. cerevisiae) [Source:HGNC Symbol;Acc:17162]
ENSDARG00000063626	0.816335	ddx21	DEAD (Asp-Glu-Ala-Asp) box polypeptide 21 [Source:ZFIN;Acc:ZDB-GENE-031113-10]
ENSDARG00000054999	0.814512	zgc:66475	zgc:66475 [Source:ZFIN;Acc:ZDB-GENE-040426-1644]
ENSDARG00000016691	0.811753	cd9b	CD9 antigen, b [Source:ZFIN;Acc:ZDB-GENE-040426-2768]
ENSDARG00000035084	0.808628	rab18b	RAB18B, member RAS oncogene family [Source:ZFIN;Acc:ZDB-GENE-040801-185]
ENSDARG00000016318	0.807448	med7	mediator complex subunit 7 [Source:ZFIN;Acc:ZDB-GENE-030131-4823]
ENSDARG00000046141	0.806378	C8H12orf43	chromosome 12 open reading frame 43 [Source:HGNC Symbol;Acc:25719]
ENSDARG00000059304	0.805596	chchd2	coiled-coil-helix-coiled-coil-helix domain containing 2 [Source:ZFIN;Acc:ZDB-GENE-040426-1737]
ENSDARG00000056008	0.805282	atp5g1	ATP synthase, H+ transporting, mitochondrial Fo complex, subunit C1 (subunit 9) [Source:ZFIN;Acc:ZDB-GENE-040426-1966]
ENSDARG00000068894	0.801313	nrip1b	nuclear receptor interacting protein 1b [Source:ZFIN;Acc:ZDB-GENE-030131-4173]
ENSDARG00000022418	0.799678	faf1	Fas associated factor 1 [Source:ZFIN;Acc:ZDB-GENE-040426-2863]
ENSDARG00000037259	0.798577	ndufb6	NADH dehydrogenase (ubiquinone) 1 beta subcomplex, 6 [Source:ZFIN;Acc:ZDB-GENE-040426-1781]
ENSDARG00000036541	0.798492	rhbdf1	rhomboid 5 homolog 1 (Drosophila) [Source:ZFIN;Acc:ZDB-GENE-040704-75]
ENSDARG00000015889	0.797297	zc3h15	zinc finger CCCH-type containing 15 [Source:ZFIN;Acc:ZDB-GENE-030131-6239]
ENSDARG00000036147	0.796257	ano5b	anoctamin 5b [Source:ZFIN;Acc:ZDB-GENE-061215-108]
ENSDARG00000026967	0.796257	ap2s1	adaptor-related protein complex 2, sigma 1 subunit [Source:ZFIN;Acc:ZDB-GENE-040426-2174]
ENSDARG00000007943	0.795148	gabpb2a	GA repeat binding protein, beta 2a [Source:ZFIN;Acc:ZDB-GENE-030131-5733]
ENSDARG00000045790	0.794454	C4H12orf66	chromosome 12 open reading frame 66 [Source:HGNC Symbol;Acc:26517]
ENSDARG00000028721	0.793434	mapk14b	mitogen-activated protein kinase 14b [Source:ZFIN;Acc:ZDB-GENE-021007-1]
ENSDARG00000027345	0.79207	mpzl2b	myelin protein zero-like 2b [Source:ZFIN;Acc:ZDB-GENE-030131-8774]
ENSDARG00000075892	0.791065	bag6	BCL2-associated athanogene 6 [Source:ZFIN;Acc:ZDB-GENE-010501-5]
ENSDARG00000053619	0.789987	sra1	steroid receptor RNA activator 1 [Source:ZFIN;Acc:ZDB-GENE-040625-6]
ENSDARG00000008224	0.787481	vps35	vacuolar protein sorting 35 (yeast) [Source:ZFIN;Acc:ZDB-GENE-030131-2042]
ENSDARG00000032117	0.787146	ddx1	DEAD (Asp-Glu-Ala-Asp) box polypeptide 1 [Source:ZFIN;Acc:ZDB-GENE-041001-215]
ENSDARG00000060796	0.785465	slc20a2	solute carrier family 20 (phosphate transporter), member 2 [Source:ZFIN;Acc:ZDB-GENE-060929-828]
ENSDARG00000070722	0.785093	btf3l4	basic transcription factor 3-like 4 [Source:ZFIN;Acc:ZDB-GENE-040426-1650]
ENSDARG00000077664	0.785067	zgc:110239	zgc:110239 [Source:ZFIN;Acc:ZDB-GENE-050417-107]
ENSDARG00000056601	0.784392	plekha3	pleckstrin homology domain containing, family A (phosphoinositide binding specific) member 3 [Source:ZFIN;Acc:ZDB-GENE-040426-1252]
ENSDARG00000008383	0.782867	arpc1a	actin related protein 2/3 complex, subunit 1A [Source:ZFIN;Acc:ZDB-GENE-040116-1]
ENSDARG00000063686	0.781668	xrcc6bp1	XRCC6 binding protein 1 [Source:ZFIN;Acc:ZDB-GENE-070410-102]
ENSDARG00000068182	0.781499	crb3b	crumbs homolog 3b [Source:ZFIN;Acc:ZDB-GENE-060610-3]
ENSDARG00000052142	0.778764	ACVR1B (1 of 2)	activin A receptor, type IB [Source:HGNC Symbol;Acc:172]
ENSDARG00000043371	0.777238	mdh2	malate dehydrogenase 2, NAD (mitochondrial) [Source:ZFIN;Acc:ZDB-GENE-040426-2143]
ENSDARG00000008803	0.775761	marcksb	myristoylated alanine rich protein kinase C substrate b [Source:ZFIN;Acc:ZDB-GENE-030131-1921]
ENSDARG00000037892	0.773835	psmc3ip	PSMC3 interacting protein [Source:ZFIN;Acc:ZDB-GENE-040625-125]
ENSDARG00000076169	0.772768	pold3	polymerase (DNA-directed), delta 3, accessory subunit [Source:ZFIN;Acc:ZDB-GENE-060512-59]
ENSDARG00000076662	0.770608	NFX1	nuclear transcription factor, X-box binding 1 [Source:HGNC Symbol;Acc:7803]
ENSDARG00000013623	0.770207	vdac2	voltage-dependent anion channel 2 [Source:ZFIN;Acc:ZDB-GENE-030131-845]
ENSDARG00000009735	0.768994	gigfy2	GRB10 interacting GYF protein 2 [Source:ZFIN;Acc:ZDB-GENE-050706-185]
ENSDARG00000040344	0.767128	h1m	linker histone H1M [Source:ZFIN;Acc:ZDB-GENE-030131-5614]
ENSDARG00000053047	0.765743	eif2s2	eukaryotic translation initiation factor 2, subunit 2 beta [Source:ZFIN;Acc:ZDB-GENE-030131-3085]
ENSDARG00000075211	0.764834	chd7	chromodomain helicase DNA binding protein 7 [Source:ZFIN;Acc:ZDB-GENE-070912-179]
ENSDARG00000017696	0.764765	diexf	digestive organ expansion factor homolog [Source:ZFIN;Acc:ZDB-GENE-021217-2]
ENSDARG00000069850	0.763645	C9H2orf15	chromosome 2 open reading frame 15 [Source:HGNC Symbol;Acc:28436]
ENSDARG00000008859	0.763266	mylipa	myosin regulatory light chain interacting protein a [Source:ZFIN;Acc:ZDB-GENE-030131-7831]
ENSDARG00000023160	0.762653	snrnp40	small nuclear ribonucleoprotein 40 (U5) [Source:ZFIN;Acc:ZDB-GENE-040426-978]
ENSDARG00000040553	0.759884	TMEM97	transmembrane protein 97 [Source:HGNC Symbol;Acc:28106]
ENSDARG00000093003	0.759467	acy3.1	aspartoacylase (aminocyclase) 3.1 [Source:ZFIN;Acc:ZDB-GENE-040718-345]
ENSDARG00000075837	0.758992	si:dkey-1d7.3	si:dkey-1d7.3 [Source:ZFIN;Acc:ZDB-GENE-091118-46]
ENSDARG00000058041	0.75881	ndufa8	NADH dehydrogenase (ubiquinone) 1 alpha subcomplex, 8 [Source:ZFIN;Acc:ZDB-GENE-040426-1688]
ENSDARG00000040128	0.758762	hint1	histidine triad nucleotide binding protein 1 [Source:ZFIN;Acc:ZDB-GENE-040927-8]
ENSDARG00000016153	0.757333	dag1	dystroglycan 1 [Source:ZFIN;Acc:ZDB-GENE-021223-1]
ENSDARG00000060041	0.756977	LIG1	ligase I, DNA, ATP-dependent [Source:HGNC Symbol;Acc:6598]
ENSDARG00000086463	0.756261	KLHL9	kelch-like family member 9 [Source:HGNC Symbol;Acc:18732]
ENSDARG00000046132	0.755018	dynlt3	dynein, light chain, Tctex-type 3 [Source:ZFIN;Acc:ZDB-GENE-040927-24]
ENSDARG00000002467	0.75451	rdh14b	retinol dehydrogenase 14b (all-trans/9-cis/11-cis) [Source:ZFIN;Acc:ZDB-GENE-030131-6605]
ENSDARG00000015989	0.752251	zdhhc16b	zinc finger, DHHC domain containing 16b [Source:ZFIN;Acc:ZDB-GENE-040426-1301]
ENSDARG00000020448	0.749907	adi1	acireductone dioxygenase 1 [Source:ZFIN;Acc:ZDB-GENE-030131-2799]
ENSDARG00000039910	0.748566	rbm42	RNA binding motif protein 42 [Source:ZFIN;Acc:ZDB-GENE-040809-2]
ENSDARG00000010531	0.747145	scamp4	secretory carrier membrane protein 4 [Source:ZFIN;Acc:ZDB-GENE-050913-40]
ENSDARG00000009806	0.745272	smfn	small fragment nuclease [Source:ZFIN;Acc:ZDB-GENE-040426-1709]
ENSDARG00000044440	0.74472	WDR48 (3 of 3)	WD repeat domain 48 [Source:HGNC Symbol;Acc:30914]
ENSDARG00000018119	0.743054	cox5ab	cytochrome c oxidase subunit Vab [Source:ZFIN;Acc:ZDB-GENE-030131-5162]
ENSDARG00000069672	0.742842	tyw5	tRNA-yW synthesizing protein 5 [Source:ZFIN;Acc:ZDB-GENE-060929-894]
ENSDARG00000005544	0.742492	btbd3a	BTB (POZ) domain containing 3a [Source:ZFIN;Acc:ZDB-GENE-090312-7]
ENSDARG00000052423	0.742424	ppp1r12c	protein phosphatase 1, regulatory subunit 12C [Source:ZFIN;Acc:ZDB-GENE-010724-11]
ENSDARG00000030573	0.742193	nudt1	nudix (nucleoside diphosphate linked moiety X)-type motif 1 [Source:ZFIN;Acc:ZDB-GENE-040426-2757]
ENSDARG00000045620	0.741092	nans	N-acetylneuraminic acid synthase [Source:ZFIN;Acc:ZDB-GENE-030131-1500]
ENSDARG00000012192	0.740962	cant1a	calcium activated nucleotidase 1a [Source:ZFIN;Acc:ZDB-GENE-040426-2441]
ENSDARG00000019326	0.740867	prpsap2	phosphoribosyl pyrophosphate synthetase-associated protein 2 [Source:ZFIN;Acc:ZDB-GENE-040426-2077]
ENSDARG00000070278	0.740039	mettl14	methyltransferase like 14 [Source:ZFIN;Acc:ZDB-GENE-040426-2328]
ENSDARG00000036489	0.739385	MAF1	MAF1 homolog (S. cerevisiae) [Source:HGNC Symbol;Acc:24966]
ENSDARG00000004046	0.738137	phf6	PHD finger protein 6 [Source:ZFIN;Acc:ZDB-GENE-030131-5278]
ENSDARG00000035043	0.736645	pfdn5	prefoldin 5 [Source:ZFIN;Acc:ZDB-GENE-030131-6858]
ENSDARG00000042551	0.735116	mboat2b	membrane bound O-acyltransferase domain containing 2b [Source:ZFIN;Acc:ZDB-GENE-041001-185]
ENSDARG00000039887	0.734186	C1QBP	complement component 1, q subcomponent binding protein [Source:HGNC Symbol;Acc:1243]
ENSDARG00000051986	0.734048	ndufs8a	NADH dehydrogenase (ubiquinone) Fe-S protein 8a [Source:ZFIN;Acc:ZDB-GENE-040426-2153]
ENSDARG00000018989	0.731696	hspa4b	heat shock protein 4b [Source:ZFIN;Acc:ZDB-GENE-030131-6018]
ENSDARG00000014171	0.731655	bloc1s1	biogenesis of lysosome-related organelles complex-1, subunit 1 [Source:ZFIN;Acc:ZDB-GENE-050208-569]
ENSDARG00000021550	0.729534	rad23b	RAD23 homolog B (S. cerevisiae) [Source:ZFIN;Acc:ZDB-GENE-040426-1487]
ENSDARG00000068995	0.728848	zgc:101846	zgc:101846 [Source:ZFIN;Acc:ZDB-GENE-041010-42]
ENSDARG00000011583	0.728813	cry1b	cryptochrome 1b [Source:ZFIN;Acc:ZDB-GENE-010426-3]
ENSDARG00000095241	0.728056	myb	myeloblastosis oncogene [Source:ZFIN;Acc:ZDB-GENE-980526-529]
ENSDARG00000057853	0.72795	atp6v0ca	ATPase, H+ transporting, lysosomal, V0 subunit c, a [Source:ZFIN;Acc:ZDB-GENE-020419-23]
ENSDARG00000016399	0.72776	riok1	RIO kinase 1 (yeast) [Source:ZFIN;Acc:ZDB-GENE-040426-1927]
ENSDARG00000045847	0.727601	si:ch211-214j24.10	si:ch211-214j24.10 [Source:ZFIN;Acc:ZDB-GENE-030131-6301]
ENSDARG00000070433	0.727456	vps18	vacuolar protein sorting protein 18 [Source:ZFIN;Acc:ZDB-GENE-020419-33]
ENSDARG00000088246	0.727356	thoc1	THO complex 1 [Source:ZFIN;Acc:ZDB-GENE-030826-9]
ENSDARG00000042120	0.725792	C20H1orf112	chromosome 1 open reading frame 112 [Source:HGNC Symbol;Acc:25565]
ENSDARG00000025174	0.725174	HABP4	hyaluronan binding protein 4 [Source:HGNC Symbol;Acc:17062]
ENSDARG00000014763	0.725109	arf2	ADP-ribosylation factor 2 [Source:ZFIN;Acc:ZDB-GENE-040122-4]
ENSDARG00000040163	0.724797	prim1	primase polypeptide 1 [Source:ZFIN;Acc:ZDB-GENE-990603-6]
ENSDARG00000034080	0.724554	plcd1b	phospholipase C, delta 1b [Source:ZFIN;Acc:ZDB-GENE-030131-9435]
ENSDARG00000009436	0.724139	ubxn7	UBX domain protein 7 [Source:ZFIN;Acc:ZDB-GENE-040704-8]
ENSDARG00000076755	0.721465	ap5s1	adaptor-related protein complex 5, sigma 1 subunit [Source:ZFIN;Acc:ZDB-GENE-090313-184]
ENSDARG00000056338	0.720654	szrd1	SUZ RNA binding domain containing 1 [Source:ZFIN;Acc:ZDB-GENE-050522-55]
ENSDARG00000032458	0.720331	mark2b	MAP/microtubule affinity-regulating kinase 2b [Source:ZFIN;Acc:ZDB-GENE-080215-4]
ENSDARG00000004851	0.71979	hinfp	histone H4 transcription factor [Source:ZFIN;Acc:ZDB-GENE-040426-2764]
ENSDARG00000016496	0.715803	cdk8	cyclin-dependent kinase 8 [Source:ZFIN;Acc:ZDB-GENE-030903-2]
ENSDARG00000021849	0.71528	si:dkey-256h2.1	si:dkey-256h2.1 [Source:ZFIN;Acc:ZDB-GENE-030131-9466]
ENSDARG00000075347	0.714605	chfr	checkpoint with forkhead and ring finger domains, E3 ubiquitin protein ligase [Source:ZFIN;Acc:ZDB-GENE-030131-3522]
ENSDARG00000021569	0.714567	gdap2	ganglioside induced differentiation associated protein 2 [Source:ZFIN;Acc:ZDB-GENE-040912-31]
ENSDARG00000025500	0.713735	mtx1a	metaxin 1a [Source:ZFIN;Acc:ZDB-GENE-060606-2]
ENSDARG00000035706	0.713203	CT583658.1	Uncharacterized protein [Source:UniProtKB/TrEMBL;Acc:F1Q4R1]
ENSDARG00000079482	0.712953	GID4	GID complex subunit 4, VID24 homolog (S. cerevisiae) [Source:HGNC Symbol;Acc:28453]
ENSDARG00000009771	0.712902	ppme1	protein phosphatase methylesterase 1 [Source:ZFIN;Acc:ZDB-GENE-030131-7064]
ENSDARG00000015824	0.712898	lemd3	LEM domain containing 3 [Source:ZFIN;Acc:ZDB-GENE-030131-490]
ENSDARG00000007179	0.712718	sash1a	SAM and SH3 domain containing 1a [Source:ZFIN;Acc:ZDB-GENE-030131-9960]
ENSDARG00000038518	0.710813	snap29	synaptosomal-associated protein 29 [Source:ZFIN;Acc:ZDB-GENE-041111-226]
ENSDARG00000061929	0.709526	FAM168B	family with sequence similarity 168, member B [Source:HGNC Symbol;Acc:27016]
ENSDARG00000087048	0.708765	si:dkey-165n16.1	si:dkey-165n16.1 [Source:ZFIN;Acc:ZDB-GENE-100922-224]
ENSDARG00000004806	0.707836	grwd1	glutamate-rich WD repeat containing 1 [Source:ZFIN;Acc:ZDB-GENE-030131-9844]
ENSDARG00000008278	0.70753	rcor2	REST corepressor 2 [Source:ZFIN;Acc:ZDB-GENE-040426-1812]
ENSDARG00000034480	0.707028	gnb4b	guanine nucleotide binding protein (G protein), beta polypeptide 4b [Source:ZFIN;Acc:ZDB-GENE-041114-167]
ENSDARG00000073787	0.706903	CU075911.1	Uncharacterized protein [Source:UniProtKB/TrEMBL;Acc:F1QV81]
ENSDARG00000045294	0.70495	SH3GLB1 (1 of 2)	SH3-domain GRB2-like endophilin B1 [Source:HGNC Symbol;Acc:10833]
ENSDARG00000052371	0.70493	higd2a	HIG1 hypoxia inducible domain family, member 2A [Source:ZFIN;Acc:ZDB-GENE-050417-119]
ENSDARG00000016743	0.704527	angel2	angel homolog 2 (Drosophila) [Source:ZFIN;Acc:ZDB-GENE-030131-6498]
ENSDARG00000025820	0.703486	chek2	CHK2 checkpoint homolog (S. pombe) [Source:ZFIN;Acc:ZDB-GENE-030131-8942]
ENSDARG00000004937	0.703174	skp2	S-phase kinase-associated protein 2 (p45) [Source:ZFIN;Acc:ZDB-GENE-030219-158]
ENSDARG00000011125	0.702929	snrpb	small nuclear ribonucleoprotein polypeptides B and B1 [Source:ZFIN;Acc:ZDB-GENE-040426-1819]
ENSDARG00000020039	0.702696	MAD2L1BP	MAD2L1 binding protein [Source:HGNC Symbol;Acc:21059]
ENSDARG00000018574	0.700733	sf3b4	splicing factor 3b, subunit 4 [Source:ZFIN;Acc:ZDB-GENE-020419-22]
ENSDARG00000040396	0.700121	bcl7bb	B-cell CLL/lymphoma 7B, b [Source:ZFIN;Acc:ZDB-GENE-010328-17]
ENSDARG00000088440	0.697788	ssh2a	slingshot homolog 2a (Drosophila) [Source:ZFIN;Acc:ZDB-GENE-030131-3810]
ENSDARG00000022260	0.697121	FEZ2 (1 of 2)	fasciculation and elongation protein zeta 2 (zygin II) [Source:HGNC Symbol;Acc:3660]
ENSDARG00000043886	0.696662	paf1	paf1, RNA polymerase II associated factor, homolog (S. cerevisiae) [Source:ZFIN;Acc:ZDB-GENE-050506-101]
ENSDARG00000029358	0.696341	e2f4	E2F transcription factor 4 [Source:ZFIN;Acc:ZDB-GENE-040426-2773]
ENSDARG00000018423	0.695245	sulf2	sulfatase 2 [Source:ZFIN;Acc:ZDB-GENE-040426-759]
ENSDARG00000029071	0.695133	creld2	cysteine-rich with EGF-like domains 2 [Source:ZFIN;Acc:ZDB-GENE-040426-1626]
ENSDARG00000077037	0.694869	txlna	taxilin alpha [Source:ZFIN;Acc:ZDB-GENE-030131-2900]
ENSDARG00000045146	0.692858	tomm22	translocase of outer mitochondrial membrane 22 homolog (yeast) [Source:ZFIN;Acc:ZDB-GENE-030131-9810]
ENSDARG00000003952	0.688065	pfn2	profilin 2 [Source:ZFIN;Acc:ZDB-GENE-040115-4]
ENSDARG00000059657	0.686561	mks1	Meckel syndrome, type 1 [Source:ZFIN;Acc:ZDB-GENE-030131-3813]
ENSDARG00000018627	0.686541	arl5a	ADP-ribosylation factor-like 5A [Source:ZFIN;Acc:ZDB-GENE-040718-28]
ENSDARG00000059423	0.685932	prune2	prune homolog 2 (Drosophila) [Source:ZFIN;Acc:ZDB-GENE-050309-222]
ENSDARG00000063914	0.685845	mt-nd3	NADH dehydrogenase 3, mitochondrial [Source:ZFIN;Acc:ZDB-GENE-011205-9]
ENSDARG00000054786	0.685378	faah2b	fatty acid amide hydrolase 2b [Source:ZFIN;Acc:ZDB-GENE-061027-358]
ENSDARG00000061414	0.684498	slx4	SLX4 structure-specific endonuclease subunit homolog (S. cerevisiae) [Source:ZFIN;Acc:ZDB-GENE-050208-359]
ENSDARG00000091150	0.68432	MKI67	antigen identified by monoclonal antibody Ki-67 [Source:HGNC Symbol;Acc:7107]
ENSDARG00000006900	0.683832	impdh2	IMP (inosine monophosphate) dehydrogenase 2 [Source:ZFIN;Acc:ZDB-GENE-030114-5]
ENSDARG00000026109	0.680573	slc48a1b	solute carrier family 48 (heme transporter), member 1b [Source:ZFIN;Acc:ZDB-GENE-030131-8226]
ENSDARG00000044902	0.680454	atp2b4	ATPase, Ca++ transporting, plasma membrane 4 [Source:ZFIN;Acc:ZDB-GENE-061027-60]
ENSDARG00000012981	0.68001	osbpl7	oxysterol binding protein-like 7 [Source:ZFIN;Acc:ZDB-GENE-041010-212]
ENSDARG00000054264	0.679264	cog4	component of oligomeric golgi complex 4 [Source:ZFIN;Acc:ZDB-GENE-060312-33]
ENSDARG00000003973	0.678011	CHORDC1 (1 of 2)	cysteine and histidine-rich domain (CHORD) containing 1 [Source:HGNC Symbol;Acc:14525]
ENSDARG00000058728	0.677288	nudt2	nudix (nucleoside diphosphate linked moiety X)-type motif 2 [Source:ZFIN;Acc:ZDB-GENE-040718-7]
ENSDARG00000078500	0.676113	dap3	death associated protein 3 [Source:ZFIN;Acc:ZDB-GENE-051129-2]
ENSDARG00000014692	0.675821	znf622	zinc finger protein 622 [Source:ZFIN;Acc:ZDB-GENE-050927-1]
ENSDARG00000038789	0.675296	tmem53	transmembrane protein 53 [Source:ZFIN;Acc:ZDB-GENE-040718-384]
ENSDARG00000045940	0.675188	lsm12b	LSM12 homolog b (S. cerevisiae) [Source:ZFIN;Acc:ZDB-GENE-040426-2164]
ENSDARG00000076324	0.674419	lmtk2	lemur tyrosine kinase 2 [Source:ZFIN;Acc:ZDB-GENE-100812-11]
ENSDARG00000069241	0.67418	ttc32	tetratricopeptide repeat domain 32 [Source:ZFIN;Acc:ZDB-GENE-041014-158]
ENSDARG00000034443	0.672673	mpped2	metallophosphoesterase domain containing 2 [Source:ZFIN;Acc:ZDB-GENE-030131-8903]
ENSDARG00000032970	0.672459	cox4i1	cytochrome c oxidase subunit IV isoform 1 [Source:ZFIN;Acc:ZDB-GENE-030131-5175]
ENSDARG00000006477	0.672219	ddi2	DNA-damage inducible protein 2 [Source:ZFIN;Acc:ZDB-GENE-031030-15]
ENSDARG00000007813	0.672005	RNPEPL1	arginyl aminopeptidase (aminopeptidase B)-like 1 [Source:HGNC Symbol;Acc:10079]
ENSDARG00000026829	0.671254	cotl1	coactosin-like 1 (Dictyostelium) [Source:ZFIN;Acc:ZDB-GENE-030131-8325]
ENSDARG00000045874	0.670816	yeats4	YEATS domain containing 4 [Source:ZFIN;Acc:ZDB-GENE-040718-252]
ENSDARG00000018698	0.670782	carm1	coactivator-associated arginine methyltransferase 1 [Source:ZFIN;Acc:ZDB-GENE-040724-77]
ENSDARG00000042894	0.670702	tyms	thymidylate synthase [Source:ZFIN;Acc:ZDB-GENE-040426-59]
ENSDARG00000060495	0.669593	CPEB4 (1 of 3)	cytoplasmic polyadenylation element binding protein 4 [Source:HGNC Symbol;Acc:21747]
ENSDARG00000008153	0.669042	serinc5	serine incorporator 5 [Source:ZFIN;Acc:ZDB-GENE-040426-2918]
ENSDARG00000069298	0.66893	osbpl9	oxysterol binding protein-like 9 [Source:ZFIN;Acc:ZDB-GENE-061110-103]
ENSDARG00000078075	0.666609	C6H6orf106	chromosome 6 open reading frame 106 [Source:HGNC Symbol;Acc:21215]
ENSDARG00000035131	0.664332	surf4l	surfeit gene 4, like [Source:ZFIN;Acc:ZDB-GENE-040718-172]
ENSDARG00000026801	0.664104	stau2	staufen, RNA binding protein, homolog 2 (Drosophila) [Source:ZFIN;Acc:ZDB-GENE-040426-687]
ENSDARG00000013881	0.663688	pi4k2b	phosphatidylinositol 4-kinase type 2 beta [Source:ZFIN;Acc:ZDB-GENE-070112-990]
ENSDARG00000008904	0.663601	smarca2	SWI/SNF related, matrix associated, actin dependent regulator of chromatin, subfamily a, member 2 [Source:ZFIN;Acc:ZDB-GENE-030131-5964]
ENSDARG00000023821	0.660387	C2CD2	C2 calcium-dependent domain containing 2 [Source:HGNC Symbol;Acc:1266]
ENSDARG00000057321	0.660356	tut1	terminal uridylyl transferase 1, U6 snRNA-specific [Source:ZFIN;Acc:ZDB-GENE-050706-68]
ENSDARG00000007901	0.659405	crnkl1	crooked neck pre-mRNA splicing factor-like 1 (Drosophila) [Source:ZFIN;Acc:ZDB-GENE-040426-694]
ENSDARG00000037773	0.659335	rybpa	RING1 and YY1 binding protein a [Source:ZFIN;Acc:ZDB-GENE-030424-3]
ENSDARG00000017835	0.657825	brf1a	BRF1 homolog, subunit of RNA polymerase III transcription initiation factor IIIBa [Source:ZFIN;Acc:ZDB-GENE-030131-6334]
ENSDARG00000070643	0.65761	tmem39a	transmembrane protein 39A [Source:ZFIN;Acc:ZDB-GENE-030131-1928]
ENSDARG00000056258	0.657147	cdc27	cell division cycle 27 [Source:ZFIN;Acc:ZDB-GENE-990706-2]
ENSDARG00000037188	0.656545	rpa2	replication protein A2 [Source:ZFIN;Acc:ZDB-GENE-010131-3]
ENSDARG00000063924	0.654318	mt-cyb	cytochrome b, mitochondrial [Source:ZFIN;Acc:ZDB-GENE-011205-17]
ENSDARG00000039641	0.65388	rpl26	ribosomal protein L26 [Source:ZFIN;Acc:ZDB-GENE-040426-2117]
ENSDARG00000006553	0.653559	rras	related RAS viral (r-ras) oncogene homolog [Source:ZFIN;Acc:ZDB-GENE-041010-217]
ENSDARG00000070686	0.649598	cdipt	CDP-diacylglycerol--inositol 3-phosphatidyltransferase (phosphatidylinositol synthase) [Source:ZFIN;Acc:ZDB-GENE-040426-2536]
ENSDARG00000006494	0.646931	asb7	ankyrin repeat and SOCS box-containing 7 [Source:ZFIN;Acc:ZDB-GENE-040426-2429]
ENSDARG00000074248	0.646731	tmem237b	transmembrane protein 237b [Source:ZFIN;Acc:ZDB-GENE-040912-63]
ENSDARG00000055092	0.646661	por	P450 (cytochrome) oxidoreductase [Source:ZFIN;Acc:ZDB-GENE-050809-121]
ENSDARG00000043640	0.645964	cenpn	centromere protein N [Source:ZFIN;Acc:ZDB-GENE-030616-408]
ENSDARG00000014428	0.644798	ppp2r5d	protein phosphatase 2, regulatory subunit B', delta [Source:ZFIN;Acc:ZDB-GENE-040426-2568]
ENSDARG00000011127	0.644494	ahsa1l	AHA1, activator of heat shock protein ATPase homolog 1, like [Source:ZFIN;Acc:ZDB-GENE-030131-664]
ENSDARG00000033957	0.64432	trmt44	tRNA methyltransferase 44 homolog (S. cerevisiae) [Source:ZFIN;Acc:ZDB-GENE-041010-189]
ENSDARG00000055930	0.643729	zc3h7b	zinc finger CCCH-type containing 7B [Source:ZFIN;Acc:ZDB-GENE-080208-7]
ENSDARG00000004325	0.643277	casp9	caspase 9, apoptosis-related cysteine protease [Source:ZFIN;Acc:ZDB-GENE-030825-5]
ENSDARG00000070098	0.642903	C1H10orf12	chromosome 10 open reading frame 12 [Source:HGNC Symbol;Acc:23420]
ENSDARG00000069428	0.642163	zgc:158856	zgc:158856 [Source:ZFIN;Acc:ZDB-GENE-070112-1722]
ENSDARG00000019195	0.642126	vps9d1	VPS9 domain containing 1 [Source:ZFIN;Acc:ZDB-GENE-050306-57]
ENSDARG00000069324	0.641642	vps53	vacuolar protein sorting 53 homolog (S. cerevisiae) [Source:ZFIN;Acc:ZDB-GENE-041114-199]
ENSDARG00000001897	0.640951	man2b1	mannosidase, alpha, class 2B, member 1 [Source:ZFIN;Acc:ZDB-GENE-050327-52]
ENSDARG00000044255	0.639664	rbm18	RNA binding motif protein 18 [Source:ZFIN;Acc:ZDB-GENE-040426-1764]
ENSDARG00000001313	0.637652	g2e3	G2/M-phase specific E3 ubiquitin ligase [Source:ZFIN;Acc:ZDB-GENE-030616-400]
ENSDARG00000031439	0.636347	glrx3	glutaredoxin 3 [Source:ZFIN;Acc:ZDB-GENE-041010-22]
ENSDARG00000040081	0.635431	zgc:66432	zgc:66432 [Source:ZFIN;Acc:ZDB-GENE-030131-5827]
ENSDARG00000032951	0.634764	nrbp2	nuclear receptor binding protein 2 [Source:ZFIN;Acc:ZDB-GENE-070713-4]
ENSDARG00000044938	0.634344	cbx2	chromobox homolog 2 (Drosophila Pc class) [Source:ZFIN;Acc:ZDB-GENE-030131-5502]
ENSDARG00000041830	0.634064	tsn	translin [Source:ZFIN;Acc:ZDB-GENE-030131-6039]
ENSDARG00000044596	0.633666	pgap2	post-GPI attachment to proteins 2 [Source:ZFIN;Acc:ZDB-GENE-050320-119]
ENSDARG00000039913	0.633339	tmem147	transmembrane protein 147 [Source:ZFIN;Acc:ZDB-GENE-040718-187]
ENSDARG00000040179	0.633088	zgc:101562	zgc:101562 [Source:ZFIN;Acc:ZDB-GENE-041010-74]
ENSDARG00000015344	0.631312	klhl8	kelch-like 8 (Drosophila) [Source:ZFIN;Acc:ZDB-GENE-070209-226]
ENSDARG00000023858	0.629735	ccdc174	coiled-coil domain containing 174 [Source:ZFIN;Acc:ZDB-GENE-050320-54]
ENSDARG00000035273	0.628996	TMTC2 (1 of 2)	transmembrane and tetratricopeptide repeat containing 2 [Source:HGNC Symbol;Acc:25440]
ENSDARG00000035558	0.628335	gps2	G protein pathway suppressor 2 [Source:ZFIN;Acc:ZDB-GENE-040426-1176]
ENSDARG00000055639	0.628142	ruvbl2	RuvB-like 2 (E. coli) [Source:ZFIN;Acc:ZDB-GENE-030109-1]
ENSDARG00000090337	0.628075	pprc1	peroxisome proliferator-activated receptor gamma, coactivator-related 1 [Source:ZFIN;Acc:ZDB-GENE-030131-9858]
ENSDARG00000037109	0.62794	pwp2h	PWP2 periodic tryptophan protein homolog (yeast) [Source:ZFIN;Acc:ZDB-GENE-021031-3]
ENSDARG00000076486	0.627698	acp1	acid phosphatase 1, soluble [Source:ZFIN;Acc:ZDB-GENE-050327-12]
ENSDARG00000073961	0.627334	CYSTM1	cysteine-rich transmembrane module containing 1 [Source:HGNC Symbol;Acc:30239]
ENSDARG00000032725	0.627131	rps27a	ribosomal protein S27a [Source:ZFIN;Acc:ZDB-GENE-030131-10018]
ENSDARG00000042671	0.626926	C2H1orf27	chromosome 1 open reading frame 27 [Source:HGNC Symbol;Acc:24299]
ENSDARG00000073710	0.626711	usp7	ubiquitin specific peptidase 7 (herpes virus-associated) [Source:ZFIN;Acc:ZDB-GENE-030131-3656]
ENSDARG00000051854	0.626458	cdt1	chromatin licensing and DNA replication factor 1 [Source:ZFIN;Acc:ZDB-GENE-070111-1]
ENSDARG00000042975	0.62486	auh	AU RNA binding protein/enoyl-Coenzyme A hydratase [Source:ZFIN;Acc:ZDB-GENE-040801-95]
ENSDARG00000062335	0.6241	nudt14	nudix (nucleoside diphosphate linked moiety X)-type motif 14 [Source:ZFIN;Acc:ZDB-GENE-041014-254]
ENSDARG00000057691	0.620986	srsf1a	serine/arginine-rich splicing factor 1a [Source:ZFIN;Acc:ZDB-GENE-040426-1950]
ENSDARG00000067982	0.619693	gpr107	G protein-coupled receptor 107 [Source:ZFIN;Acc:ZDB-GENE-061103-130]
ENSDARG00000036990	0.616728	dctd	dCMP deaminase [Source:ZFIN;Acc:ZDB-GENE-050417-116]
ENSDARG00000053950	0.613754	lin37	lin-37 homolog (C. elegans) [Source:ZFIN;Acc:ZDB-GENE-050417-446]
ENSDARG00000041607	0.613555	eif4ebp3l	eukaryotic translation initiation factor 4E binding protein 3, like [Source:ZFIN;Acc:ZDB-GENE-030826-26]
ENSDARG00000088772	0.6133	BX548000.3	Uncharacterized protein [Source:UniProtKB/TrEMBL;Acc:E7EZU9]
ENSDARG00000075485	0.61292	klc2	kinesin light chain 2 [Source:ZFIN;Acc:ZDB-GENE-030131-2670]
ENSDARG00000057707	0.611984	zgc:66443	zgc:66443 [Source:ZFIN;Acc:ZDB-GENE-040426-2945]
ENSDARG00000038000	0.611163	crls1	cardiolipin synthase 1 [Source:ZFIN;Acc:ZDB-GENE-040426-2519]
ENSDARG00000077822	0.611001	PMF1	polyamine-modulated factor 1 [Source:HGNC Symbol;Acc:9112]
ENSDARG00000079512	0.608776	fam193b	family with sequence similarity 193, member B [Source:ZFIN;Acc:ZDB-GENE-111102-1]
ENSDARG00000002215	0.606951	rtca	RNA 3'-terminal phosphate cyclase [Source:ZFIN;Acc:ZDB-GENE-030131-9687]
ENSDARG00000092609	0.603631	aup1	ancient ubiquitous protein 1 [Source:ZFIN;Acc:ZDB-GENE-030131-3375]
ENSDARG00000007045	0.601873	CNOT4 (2 of 2)	CCR4-NOT transcription complex, subunit 4 [Source:HGNC Symbol;Acc:7880]
ENSDARG00000002479	0.600969	ercc6l	excision repair cross-complementing rodent repair deficiency, complementation group 6-like [Source:ZFIN;Acc:ZDB-GENE-060531-56]
ENSDARG00000020048	0.600576	map1lc3b	microtubule-associated protein 1 light chain 3 beta [Source:ZFIN;Acc:ZDB-GENE-030131-1145]
ENSDARG00000026198	0.59987	enoph1	enolase-phosphatase 1 [Source:ZFIN;Acc:ZDB-GENE-040704-73]
ENSDARG00000002128	0.59782	cwf19l1	CWF19-like 1, cell cycle control [Source:ZFIN;Acc:ZDB-GENE-031204-5]
ENSDARG00000011186	0.595645	zfpl1	zinc finger protein-like 1 [Source:ZFIN;Acc:ZDB-GENE-040426-1255]
ENSDARG00000032532	0.595205	arpp19a	cAMP-regulated phosphoprotein 19a [Source:ZFIN;Acc:ZDB-GENE-040426-1281]
ENSDARG00000040510	0.594472	ca15b	carbonic anhydrase XV b [Source:ZFIN;Acc:ZDB-GENE-040426-2222]
ENSDARG00000074757	0.59303	arv1	ARV1 homolog (S. cerevisiae) [Source:ZFIN;Acc:ZDB-GENE-080204-35]
ENSDARG00000045342	0.590799	si:ch211-140b10.6	si:ch211-140b10.6 [Source:ZFIN;Acc:ZDB-GENE-091204-382]
ENSDARG00000061505	0.589768	MRPS9	mitochondrial ribosomal protein S9 [Source:HGNC Symbol;Acc:14501]
ENSDARG00000056347	0.589423	rab3aa	RAB3A, member RAS oncogene family, a [Source:ZFIN;Acc:ZDB-GENE-040801-2]
