# Supplementary material for: Uracil-DNA Glycosylase Is Involved in DNA Demethylation and Required for Embryonic Development in the Zebrafish Embryo
Source: J Biol Chem. 2014 Apr 16;289(22):15463–73. doi: 10.1074/jbc.M114.561019 (PMC4140902; doi:10.1074/jbc.M114.561019)
Supplement: Supplemental Data [file supp_M114.561019_jbc.M114.561019-3.xls]

## Sheet: Sheet1
Table S3.Down-regulated genes in unga-mcherry overexpressing embryos compared to mcherry-overexpressing embryos at 256-cell stage.
Ensembl Gene ID	log2 Ratio(unga_256/mch_256)	Associated Gene Name	Description
ENSDARG00000089331	-10.043	CABZ01117575.1	5-hydroxyisourate hydrolase-like [Source:RefSeq peptide;Acc:NP_001186950]
ENSDARG00000004627	-9.89178	panx3	pannexin 3 [Source:ZFIN;Acc:ZDB-GENE-091204-114]
ENSDARG00000036092	-9.56224	acn9	ACN9 homolog (S. cerevisiae) [Source:ZFIN;Acc:ZDB-GENE-041010-94]
ENSDARG00000075954	-9.09011	serpinh1a	serpin peptidase inhibitor, clade H (heat shock protein 47), member 1a [Source:ZFIN;Acc:ZDB-GENE-080219-21]
ENSDARG00000054456	-9.04439	CLIP3	CAP-GLY domain containing linker protein 3 [Source:HGNC Symbol;Acc:24314]
ENSDARG00000010957	-9.04439	mpp2b	membrane protein, palmitoylated 2b (MAGUK p55 subfamily member 2b) [Source:ZFIN;Acc:ZDB-GENE-040704-70]
ENSDARG00000074866	-9.04439	ptpn5	protein tyrosine phosphatase, non-receptor type 5 [Source:ZFIN;Acc:ZDB-GENE-101028-3]
ENSDARG00000012340	-8.94251	ptpn11b	protein tyrosine phosphatase, non-receptor type 11, b [Source:ZFIN;Acc:ZDB-GENE-040426-1158]
ENSDARG00000023174	-8.89178	fez1	fasciculation and elongation protein zeta 1 (zygin I) [Source:ZFIN;Acc:ZDB-GENE-040426-2723]
ENSDARG00000077740	-8.83605	b3galtlb	beta 1,3-galactosyltransferase-like b [Source:ZFIN;Acc:ZDB-GENE-091204-128]
ENSDARG00000022560	-8.59619	clcnk	chloride channel K [Source:ZFIN;Acc:ZDB-GENE-040426-1379]
ENSDARG00000017128	-8.52748	MYOF	Uncharacterized protein [Source:UniProtKB/TrEMBL;Acc:E7EXL6]
ENSDARG00000058871	-8.52748	FBXW12	F-box and WD repeat domain containing 12 [Source:HGNC Symbol;Acc:20729]
ENSDARG00000009689	-8.45943	daam1b	dishevelled associated activator of morphogenesis 1b [Source:ZFIN;Acc:ZDB-GENE-030131-4212]
ENSDARG00000073847	-8.30834	rbm15	RNA binding motif protein 15 [Source:ZFIN;Acc:ZDB-GENE-041008-192]
ENSDARG00000091127	-8.30834	klf15	Kruppel-like factor 15 [Source:ZFIN;Acc:ZDB-GENE-030131-7844]
ENSDARG00000074014	-8.30834	zgc:194275	zgc:194275 [Source:ZFIN;Acc:ZDB-GENE-081022-92]
ENSDARG00000056030	-8.224	hoxb7a	homeo box B7a [Source:ZFIN;Acc:ZDB-GENE-000329-2]
ENSDARG00000023546	-8.224	kcnn1b	potassium intermediate/small conductance calcium-activated channel, subfamily N, member 1b [Source:ZFIN;Acc:ZDB-GENE-060503-397]
ENSDARG00000054534	-8.13443	ACOT12	acyl-CoA thioesterase 12 [Source:HGNC Symbol;Acc:24436]
ENSDARG00000058841	-8.13443	ugt2b6	UDP glucuronosyltransferase 2 family, polypeptide B6 [Source:ZFIN;Acc:ZDB-GENE-100402-4]
ENSDARG00000009081	-8.04439	sh2d3cb	SH2 domain containing 3Cb [Source:ZFIN;Acc:ZDB-GENE-040426-1052]
ENSDARG00000068701	-8.04439	gpr85	G protein-coupled receptor 85 [Source:ZFIN;Acc:ZDB-GENE-000710-2]
ENSDARG00000015312	-8.04439	klf12a	Kruppel-like factor 12a [Source:ZFIN;Acc:ZDB-GENE-030131-9188]
ENSDARG00000040113	-8.04439	tamm41	TAM41, mitochondrial translocator assembly and maintenance protein, homolog (S. cerevisiae) [Source:ZFIN;Acc:ZDB-GENE-051030-99]
ENSDARG00000075626	-8.04439	zgc:172090	zgc:172090 [Source:ZFIN;Acc:ZDB-GENE-080204-40]
ENSDARG00000003251	-7.94251	zbtb22b	zinc finger and BTB domain containing 22b [Source:ZFIN;Acc:ZDB-GENE-010110-4]
ENSDARG00000074842	-7.94251	snx8a	sorting nexin 8a [Source:ZFIN;Acc:ZDB-GENE-031202-1]
ENSDARG00000060927	-7.8392	si:ch211-136a13.1	si:ch211-136a13.1 [Source:ZFIN;Acc:ZDB-GENE-050419-214]
ENSDARG00000028899	-7.8392	TEKT4	tektin 4 [Source:HGNC Symbol;Acc:31012]
ENSDARG00000089917	-7.8392	sh3tc2	SH3 domain and tetratricopeptide repeats 2 [Source:ZFIN;Acc:ZDB-GENE-081104-347]
ENSDARG00000095115	-7.7211	HIST1H2BD (17 of 32)	histone cluster 1, H2bd [Source:HGNC Symbol;Acc:4747]
ENSDARG00000026325	-7.7211	mmp11a	matrix metallopeptidase 11a [Source:ZFIN;Acc:ZDB-GENE-070817-3]
ENSDARG00000013544	-7.7211	zgc:175248	zgc:175248 [Source:ZFIN;Acc:ZDB-GENE-080204-93]
ENSDARG00000037507	-7.7211	kctd12b	potassium channel tetramerisation domain containing 12b [Source:ZFIN;Acc:ZDB-GENE-050417-104]
ENSDARG00000061436	-7.7211	col6a2	collagen, type VI, alpha 2 [Source:ZFIN;Acc:ZDB-GENE-070501-7]
ENSDARG00000025495	-7.7211	nhlh2	nescient helix loop helix 2 [Source:ZFIN;Acc:ZDB-GENE-040426-1809]
ENSDARG00000018923	-7.7211	FAT2	Uncharacterized protein [Source:UniProtKB/TrEMBL;Acc:E7FB42]
ENSDARG00000087193	-7.59246	CR936975.4	transmembrane gamma-carboxyglutamic acid protein 2-like precursor [Source:RefSeq peptide;Acc:NP_001189407]
ENSDARG00000077474	-7.59246	PLA2R1	phospholipase A2 receptor 1, 180kDa [Source:HGNC Symbol;Acc:9042]
ENSDARG00000054666	-7.59246	pgpep1	pyroglutamyl-peptidase I [Source:ZFIN;Acc:ZDB-GENE-050522-88]
ENSDARG00000056600	-7.59246	papss2b	3'-phosphoadenosine 5'-phosphosulfate synthase 2b [Source:ZFIN;Acc:ZDB-GENE-010323-5]
ENSDARG00000034628	-7.59246	slc1a8a	solute carrier family 1 (glutamate transporter), member 8a [Source:ZFIN;Acc:ZDB-GENE-101111-8]
ENSDARG00000042418	-7.45943	CR847990.1	Uncharacterized protein [Source:UniProtKB/TrEMBL;Acc:E7EZL6]
ENSDARG00000044796	-7.45943	SAMD9	sterile alpha motif domain containing 9 [Source:HGNC Symbol;Acc:1348]
ENSDARG00000075697	-7.45943	CU466279.1	Uncharacterized protein [Source:UniProtKB/TrEMBL;Acc:E7FBC3]
ENSDARG00000088337	-7.45943	wu:fc34e06	wu:fc34e06 [Source:ZFIN;Acc:ZDB-GENE-030131-3331]
ENSDARG00000043302	-7.45943	zgc:112958	zgc:112958 [Source:ZFIN;Acc:ZDB-GENE-050320-63]
ENSDARG00000069762	-7.45943	ccdc11	coiled-coil domain containing 11 [Source:ZFIN;Acc:ZDB-GENE-060503-508]
ENSDARG00000061473	-7.45943	TBKBP1	TBK1 binding protein 1 [Source:HGNC Symbol;Acc:30140]
ENSDARG00000062904	-7.45943	idua	iduronidase, alpha-L- [Source:ZFIN;Acc:ZDB-GENE-060526-29]
ENSDARG00000078527	-7.45943	lingo4b	leucine rich repeat and Ig domain containing 4b [Source:ZFIN;Acc:ZDB-GENE-091214-3]
ENSDARG00000034588	-7.45943	scn4ab	sodium channel, voltage-gated, type IV, alpha, b [Source:ZFIN;Acc:ZDB-GENE-051201-1]
ENSDARG00000075422	-6.66691	BX248510.1	Uncharacterized protein [Source:UniProtKB/TrEMBL;Acc:E7F2U2]
ENSDARG00000087752	-5.70506	RFWD3	ring finger and WD repeat domain 3 [Source:HGNC Symbol;Acc:25539]
ENSDARG00000021195	-4.66613	st8sia6	ST8 alpha-N-acetyl-neuraminide alpha-2,8-sialyltransferase 6 [Source:ZFIN;Acc:ZDB-GENE-060322-9]
ENSDARG00000095283	-4.66613	si:dkeyp-2e4.3	si:dkeyp-2e4.3 [Source:ZFIN;Acc:ZDB-GENE-061009-48]
ENSDARG00000073718	-4.62189	APOL2	apolipoprotein L, 2 [Source:HGNC Symbol;Acc:619]
ENSDARG00000019128	-4.45761	tpm4b	tropomyosin 4b [Source:ZFIN;Acc:ZDB-GENE-030131-2964]
ENSDARG00000086421	-4.25214	im:7136729	im:7136729 [Source:ZFIN;Acc:ZDB-GENE-041111-14]
ENSDARG00000007788	-4.09069	atp2b1b	ATPase, Ca++ transporting, plasma membrane 1b [Source:ZFIN;Acc:ZDB-GENE-080409-1]
ENSDARG00000002840	-3.96621	si:dkey-28b4.8	si:dkey-28b4.8 [Source:ZFIN;Acc:ZDB-GENE-090501-2]
ENSDARG00000009961	-3.87463	rundc3b	RUN domain containing 3b [Source:ZFIN;Acc:ZDB-GENE-041114-121]
ENSDARG00000032862	-3.87447	ugt5g1	UDP glucuronosyltransferase 5 family, polypeptide G1 [Source:ZFIN;Acc:ZDB-GENE-080305-10]
ENSDARG00000067755	-3.83303	ubc	ubiquitin C [Source:ZFIN;Acc:ZDB-GENE-061110-88]
ENSDARG00000089562	-3.82443	BX957322.2	Uncharacterized protein [Source:UniProtKB/TrEMBL;Acc:E7EYF4]
ENSDARG00000075806	-3.72416	kirrel3a	kin of IRRE like 3 a [Source:ZFIN;Acc:ZDB-GENE-091117-44]
ENSDARG00000029501	-3.72186	gsk3aa	glycogen synthase kinase 3 alpha a [Source:ZFIN;Acc:ZDB-GENE-060503-796]
ENSDARG00000042332	-3.69426	plin2	perilipin 2 [Source:ZFIN;Acc:ZDB-GENE-050913-12]
ENSDARG00000017728	-3.59163	zgc:86841	zgc:86841 [Source:ZFIN;Acc:ZDB-GENE-040718-430]
ENSDARG00000025325	-3.57558	CCSAP (2 of 2)	centriole, cilia and spindle-associated protein [Source:HGNC Symbol;Acc:29578]
ENSDARG00000076810	-3.3442	ptprfa	protein tyrosine phosphatase, receptor type, f, a [Source:ZFIN;Acc:ZDB-GENE-020107-2]
ENSDARG00000036080	-3.33522	cd81	CD81 antigen [Source:ZFIN;Acc:ZDB-GENE-000831-5]
ENSDARG00000069106	-3.23947	fam89b	family with sequence similarity 89, member B [Source:ZFIN;Acc:ZDB-GENE-091204-269]
ENSDARG00000056007	-3.23947	cyb5d1	cytochrome b5 domain containing 1 [Source:ZFIN;Acc:ZDB-GENE-050417-173]
ENSDARG00000061288	-3.21378	kcnc4	potassium voltage-gated channel, Shaw-related subfamily, member 4 [Source:ZFIN;Acc:ZDB-GENE-060503-773]
ENSDARG00000078717	-3.13841	itga8	integrin, alpha 8 [Source:ZFIN;Acc:ZDB-GENE-080220-48]
ENSDARG00000057529	-3.08447	itpa	inosine triphosphatase (nucleoside triphosphate pyrophosphatase) [Source:ZFIN;Acc:ZDB-GENE-070705-218]
ENSDARG00000067670	-3.06282	pomt1	protein-O-mannosyltransferase 1 [Source:ZFIN;Acc:ZDB-GENE-060929-966]
ENSDARG00000042641	-3.02647	cyp51	cytochrome P450, family 51 [Source:ZFIN;Acc:ZDB-GENE-040625-2]
ENSDARG00000056587	-2.9787	cyp2r1	cytochrome P450, family 2, subfamily R, polypeptide 1 [Source:ZFIN;Acc:ZDB-GENE-110114-1]
ENSDARG00000019302	-2.96621	mid1ip1b	MID1 interacting protein 1b [Source:ZFIN;Acc:ZDB-GENE-040426-1720]
ENSDARG00000006849	-2.9645	asic2	acid-sensing (proton-gated) ion channel 2 [Source:ZFIN;Acc:ZDB-GENE-040513-4]
ENSDARG00000077180	-2.9645	slc37a4b	solute carrier family 37 (glucose-6-phosphate transporter), member 4b [Source:ZFIN;Acc:ZDB-GENE-040426-827]
ENSDARG00000076011	-2.92869	PPM1K (2 of 2)	protein phosphatase, Mg2+/Mn2+ dependent, 1K [Source:HGNC Symbol;Acc:25415]
ENSDARG00000089423	-2.92019	RNF213 (3 of 4)	ring finger protein 213 [Source:HGNC Symbol;Acc:14539]
ENSDARG00000060987	-2.90389	C25H12orf4	chromosome 12 open reading frame 4 [Source:HGNC Symbol;Acc:1184]
ENSDARG00000044807	-2.90332	dck	deoxycytidine kinase [Source:ZFIN;Acc:ZDB-GENE-041024-3]
ENSDARG00000015546	-2.82443	alpl	alkaline phosphatase, liver/bone/kidney [Source:ZFIN;Acc:ZDB-GENE-040420-1]
ENSDARG00000091972	-2.77259	si:dkey-58f10.7	si:dkey-58f10.7 [Source:ZFIN;Acc:ZDB-GENE-060526-321]
ENSDARG00000076221	-2.77259	zgc:198419	zgc:198419 [Source:ZFIN;Acc:ZDB-GENE-030131-7540]
ENSDARG00000007531	-2.75847	zcchc9	zinc finger, CCHC domain containing 9 [Source:ZFIN;Acc:ZDB-GENE-031030-9]
ENSDARG00000038475	-2.74452	acy1	aminoacylase 1 [Source:ZFIN;Acc:ZDB-GENE-040426-755]
ENSDARG00000063253	-2.73215	CABZ01069632.1	Uncharacterized protein [Source:UniProtKB/TrEMBL;Acc:F1R8M0]
ENSDARG00000061272	-2.66613	BX294434.1	Uncharacterized protein [Source:UniProtKB/TrEMBL;Acc:E7EXX5]
ENSDARG00000059171	-2.62882	STPG1	sperm-tail PG-rich repeat containing 1 [Source:HGNC Symbol;Acc:28070]
ENSDARG00000042859	-2.61143	SLC5A6 (1 of 2)	solute carrier family 5 (sodium-dependent vitamin transporter), member 6 [Source:HGNC Symbol;Acc:11041]
ENSDARG00000069150	-2.6108	rit1	Ras-like without CAAX 1 [Source:ZFIN;Acc:ZDB-GENE-070912-329]
ENSDARG00000071272	-2.55371	ncoa6	nuclear receptor coactivator 6 [Source:ZFIN;Acc:ZDB-GENE-080403-12]
ENSDARG00000079393	-2.55345	tmprss15	transmembrane protease, serine 15 [Source:ZFIN;Acc:ZDB-GENE-091204-83]
ENSDARG00000040450	-2.55345	pemt	phosphatidylethanolamine N-methyltransferase [Source:ZFIN;Acc:ZDB-GENE-040426-719]
ENSDARG00000088017	-2.55254	CU855733.1	Uncharacterized protein [Source:UniProtKB/TrEMBL;Acc:E7F2T4]
ENSDARG00000041869	-2.55117	tnfrsf19	tumor necrosis factor receptor superfamily, member 19 [Source:ZFIN;Acc:ZDB-GENE-030131-6760]
ENSDARG00000057731	-2.53157	SHC3	SHC (Src homology 2 domain containing) transforming protein 3 [Source:HGNC Symbol;Acc:18181]
ENSDARG00000061439	-2.50361	ugt5c3	UDP glucuronosyltransferase 5 family, polypeptide C3 [Source:ZFIN;Acc:ZDB-GENE-050419-23]
ENSDARG00000054597	-2.5025	cnot6l	CCR4-NOT transcription complex, subunit 6-like [Source:ZFIN;Acc:ZDB-GENE-050522-302]
ENSDARG00000010853	-2.4982	cmtm6	CKLF-like MARVEL transmembrane domain containing 6 [Source:ZFIN;Acc:ZDB-GENE-030729-15]
ENSDARG00000045202	-2.49349	selk	selenoprotein K [Source:ZFIN;Acc:ZDB-GENE-040912-131]
ENSDARG00000079939	-2.4444	JMJD1C (1 of 2)	jumonji domain containing 1C [Source:HGNC Symbol;Acc:12313]
ENSDARG00000074275	-2.42878	limch1a	LIM and calponin homology domains 1a [Source:ZFIN;Acc:ZDB-GENE-090312-153]
ENSDARG00000012745	-2.42152	poc1bl	POC1 centriolar protein homolog B (Chlamydomonas), like [Source:ZFIN;Acc:ZDB-GENE-050306-41]
ENSDARG00000039222	-2.38233	mpl	myeloproliferative leukemia virus oncogene [Source:ZFIN;Acc:ZDB-GENE-060421-1]
ENSDARG00000039827	-2.38233	bbs5	Bardet-Biedl syndrome 5 [Source:ZFIN;Acc:ZDB-GENE-040426-1083]
ENSDARG00000092789	-2.37237	si:ch211-66k16.20	si:ch211-66k16.20 [Source:ZFIN;Acc:ZDB-GENE-070912-304]
ENSDARG00000058068	-2.37236	tnfsf10l4	tumor necrosis factor (ligand) superfamily, member 10 like 4 [Source:ZFIN;Acc:ZDB-GENE-050227-6]
ENSDARG00000001929	-2.35578	pink1	PTEN induced putative kinase 1 [Source:ZFIN;Acc:ZDB-GENE-041212-53]
ENSDARG00000014554	-2.28951	ppp1r3cb	protein phosphatase 1, regulatory (inhibitor) subunit 3Cb [Source:ZFIN;Acc:ZDB-GENE-040426-1733]
ENSDARG00000054058	-2.28951	h1fx	H1 histone family, member X [Source:ZFIN;Acc:ZDB-GENE-030131-1228]
ENSDARG00000075034	-2.27576	raver2	ribonucleoprotein, PTB-binding 2 [Source:ZFIN;Acc:ZDB-GENE-090713-1]
ENSDARG00000053869	-2.25189	ankrd55	ankyrin repeat domain 55 [Source:ZFIN;Acc:ZDB-GENE-080104-7]
ENSDARG00000056998	-2.24746	kirrelb	kin of IRRE like b [Source:ZFIN;Acc:ZDB-GENE-070912-173]
ENSDARG00000053896	-2.23947	slc30a1b	solute carrier family 30 (zinc transporter), member 1b [Source:ZFIN;Acc:ZDB-GENE-070424-43]
ENSDARG00000044146	-2.23723	lrrc8db	leucine rich repeat containing 8 family, member Db [Source:ZFIN;Acc:ZDB-GENE-061013-487]
ENSDARG00000059862	-2.21668	cdk11b	cyclin-dependent kinase 11B [Source:ZFIN;Acc:ZDB-GENE-041212-74]
ENSDARG00000069295	-2.21351	bcl6ab	B-cell CLL/lymphoma 6a, genome duplicate b [Source:ZFIN;Acc:ZDB-GENE-030131-7523]
ENSDARG00000035171	-2.20075	btg4	B-cell translocation gene 4 [Source:ZFIN;Acc:ZDB-GENE-031008-1]
ENSDARG00000075072	-2.17968	rpap1	RNA polymerase II associated protein 1 [Source:ZFIN;Acc:ZDB-GENE-090914-1]
ENSDARG00000077022	-2.16636	fam131a	family with sequence similarity 131, member A [Source:HGNC Symbol;Acc:28308]
ENSDARG00000005274	-2.15725	rad52	RAD52 homolog (S. cerevisiae) [Source:ZFIN;Acc:ZDB-GENE-050731-10]
ENSDARG00000074153	-2.14831	SLITRK5 (2 of 2)	SLIT and NTRK-like family, member 5 [Source:HGNC Symbol;Acc:20295]
ENSDARG00000078536	-2.14185	si:ch211-158d24.2	si:ch211-158d24.2 [Source:ZFIN;Acc:ZDB-GENE-081105-115]
ENSDARG00000018534	-2.10434	slc6a9	solute carrier family 6 (neurotransmitter transporter, glycine), member 9 [Source:ZFIN;Acc:ZDB-GENE-050105-3]
ENSDARG00000053942	-2.08116	tmx4	thioredoxin-related transmembrane protein 4 [Source:ZFIN;Acc:ZDB-GENE-050706-155]
ENSDARG00000079547	-2.0801	zbtb47b	zinc finger and BTB domain containing 47b [Source:ZFIN;Acc:ZDB-GENE-091118-34]
ENSDARG00000093070	-2.07334	thumpd2	THUMP domain containing 2 [Source:ZFIN;Acc:ZDB-GENE-090428-2]
ENSDARG00000056797	-2.05571	ppp2r2c	protein phosphatase 2 (formerly 2A), regulatory subunit B, gamma isoform [Source:ZFIN;Acc:ZDB-GENE-051120-168]
ENSDARG00000005586	-2.0366	zbtb20	zinc finger and BTB domain containing 20 [Source:ZFIN;Acc:ZDB-GENE-070112-1992]
ENSDARG00000090514	-2.02647	MYOM2	Uncharacterized protein [Source:UniProtKB/TrEMBL;Acc:H9GZB8]
ENSDARG00000074909	-2.00954	dcaf17	ddb1 and cul4 associated factor 17 [Source:ZFIN;Acc:ZDB-GENE-071008-1]
ENSDARG00000039098	-2.00567	ca8	carbonic anhydrase VIII [Source:ZFIN;Acc:ZDB-GENE-050417-26]
ENSDARG00000012453	-2	rnls	renalase, FAD-dependent amine oxidase [Source:ZFIN;Acc:ZDB-GENE-040718-351]
ENSDARG00000074831	-1.98529	twsg1b	twisted gastrulation homolog 1b (Drosophila) [Source:ZFIN;Acc:ZDB-GENE-020812-3]
ENSDARG00000096553	-1.97338	zgc:174928	zgc:174928 [Source:ZFIN;Acc:ZDB-GENE-080220-14]
ENSDARG00000091293	-1.96621	dmxl2	Dmx-like 2 [Source:ZFIN;Acc:ZDB-GENE-031007-6]
ENSDARG00000088588	-1.96621	C19H1orf172 (2 of 2)	chromosome 1 open reading frame 172 [Source:HGNC Symbol;Acc:26624]
ENSDARG00000036247	-1.96249	tmem144b	transmembrane protein 144b [Source:ZFIN;Acc:ZDB-GENE-041010-58]
ENSDARG00000028943	-1.95753	mtss1l	metastasis suppressor 1-like [Source:ZFIN;Acc:ZDB-GENE-030219-89]
ENSDARG00000060115	-1.93245	lrrn1	leucine rich repeat neuronal 1 [Source:ZFIN;Acc:ZDB-GENE-071126-1]
ENSDARG00000043247	-1.92801	gtf3c3	general transcription factor IIIC, polypeptide 3 [Source:ZFIN;Acc:ZDB-GENE-040914-80]
ENSDARG00000056903	-1.92075	mrpl13	mitochondrial ribosomal protein L13 [Source:ZFIN;Acc:ZDB-GENE-050522-167]
ENSDARG00000020085	-1.91571	slc33a1	solute carrier family 33 (acetyl-CoA transporter), member 1 [Source:ZFIN;Acc:ZDB-GENE-040426-1241]
ENSDARG00000054574	-1.9122	znhit1	zinc finger, HIT-type containing 1 [Source:ZFIN;Acc:ZDB-GENE-050417-272]
ENSDARG00000075116	-1.86689	sall2	sal-like 2 (Drosophila) [Source:ZFIN;Acc:ZDB-GENE-030829-32]
ENSDARG00000042077	-1.84737	mrps7	mitochondrial ribosomal protein S7 [Source:ZFIN;Acc:ZDB-GENE-050809-112]
ENSDARG00000000690	-1.83522	sypl2b	synaptophysin-like 2b [Source:ZFIN;Acc:ZDB-GENE-050417-309]
ENSDARG00000040085	-1.8245	ccsapb	centriole, cilia and spindle-associated protein b [Source:ZFIN;Acc:ZDB-GENE-081107-51]
ENSDARG00000077988	-1.81444	ABCC10	ATP-binding cassette, sub-family C (CFTR/MRP), member 10 [Source:HGNC Symbol;Acc:52]
ENSDARG00000016782	-1.80069	huwe1	HECT, UBA and WWE domain containing 1 [Source:ZFIN;Acc:ZDB-GENE-081104-387]
ENSDARG00000079452	-1.79006	rbm46	RNA binding motif protein 46 [Source:ZFIN;Acc:ZDB-GENE-061013-298]
ENSDARG00000039997	-1.78397	ptp4a3	protein tyrosine phosphatase type IVA, member 3 [Source:ZFIN;Acc:ZDB-GENE-040426-2220]
ENSDARG00000034785	-1.77274	dachb	dachshund b [Source:ZFIN;Acc:ZDB-GENE-020402-4]
ENSDARG00000074035	-1.7669	MVD	mevalonate (diphospho) decarboxylase [Source:HGNC Symbol;Acc:7529]
ENSDARG00000044848	-1.7646	si:rp71-1h20.5	si:rp71-1h20.5 [Source:ZFIN;Acc:ZDB-GENE-030131-7869]
ENSDARG00000074425	-1.75546	si:busm1-57f23.1	si:busm1-57f23.1 [Source:ZFIN;Acc:ZDB-GENE-030616-512]
ENSDARG00000010524	-1.7323	si:ch211-282j22.3	si:ch211-282j22.3 [Source:ZFIN;Acc:ZDB-GENE-091113-49]
ENSDARG00000074151	-1.71995	zgc:174234	zgc:174234 [Source:ZFIN;Acc:ZDB-GENE-080213-7]
ENSDARG00000063095	-1.71712	ctsf	cathepsin F [Source:ZFIN;Acc:ZDB-GENE-030131-9831]
ENSDARG00000069833	-1.71487	rhbdl2	rhomboid, veinlet-like 2 (Drosophila) [Source:ZFIN;Acc:ZDB-GENE-040426-732]
ENSDARG00000075672	-1.71096	pms2	PMS2 postmeiotic segregation increased 2 (S. cerevisiae) [Source:ZFIN;Acc:ZDB-GENE-030131-686]
ENSDARG00000015472	-1.69567	gpc4	glypican 4 [Source:ZFIN;Acc:ZDB-GENE-011119-1]
ENSDARG00000060716	-1.68006	prkx	protein kinase, X-linked [Source:ZFIN;Acc:ZDB-GENE-090313-408]
ENSDARG00000075639	-1.67186	si:ch211-89o9.6	si:ch211-89o9.6 [Source:ZFIN;Acc:ZDB-GENE-030131-7155]
ENSDARG00000063701	-1.66944	rreb1a	ras responsive element binding protein 1a [Source:ZFIN;Acc:ZDB-GENE-030219-137]
ENSDARG00000076174	-1.66944	trim2b	tripartite motif-containing 2b [Source:ZFIN;Acc:ZDB-GENE-090312-70]
ENSDARG00000070981	-1.66944	ash1l	ash1 (absent, small, or homeotic)-like (Drosophila) [Source:ZFIN;Acc:ZDB-GENE-030131-6101]
ENSDARG00000007219	-1.66275	actn1	actinin, alpha 1 [Source:ZFIN;Acc:ZDB-GENE-081113-4]
ENSDARG00000038881	-1.6558	acaa2	acetyl-CoA acyltransferase 2 [Source:ZFIN;Acc:ZDB-GENE-040426-1996]
ENSDARG00000090301	-1.65528	usp48	ubiquitin specific peptidase 48 [Source:ZFIN;Acc:ZDB-GENE-050522-197]
ENSDARG00000042778	-1.65006	galnt10	UDP-N-acetyl-alpha-D-galactosamine:polypeptide N-acetylgalactosaminyltransferase 10 (GalNAc-T10) [Source:ZFIN;Acc:ZDB-GENE-030131-595]
ENSDARG00000070625	-1.64858	enpp5	ectonucleotide pyrophosphatase/phosphodiesterase 5 [Source:ZFIN;Acc:ZDB-GENE-041014-10]
ENSDARG00000043226	-1.64454	nfixa	nuclear factor I/Xa [Source:ZFIN;Acc:ZDB-GENE-080722-15]
ENSDARG00000059642	-1.64165	mtmr14	myotubularin related protein 14 [Source:ZFIN;Acc:ZDB-GENE-030131-2649]
ENSDARG00000023627	-1.6311	ggps1	geranylgeranyl diphosphate synthase 1 [Source:ZFIN;Acc:ZDB-GENE-030131-8742]
ENSDARG00000059672	-1.62657	zgc:136763	zgc:136763 [Source:ZFIN;Acc:ZDB-GENE-060616-298]
ENSDARG00000076414	-1.61734	espn	espin [Source:ZFIN;Acc:ZDB-GENE-081105-173]
ENSDARG00000095821	-1.6113	si:dkey-122a22.2	si:dkey-122a22.2 [Source:ZFIN;Acc:ZDB-GENE-110411-93]
ENSDARG00000042659	-1.61012	thyn1	thymocyte nuclear protein 1 [Source:ZFIN;Acc:ZDB-GENE-040426-1585]
ENSDARG00000052377	-1.5888	psmd12	proteasome (prosome, macropain) 26S subunit, non-ATPase, 12 [Source:ZFIN;Acc:ZDB-GENE-030131-617]
ENSDARG00000076487	-1.58738	haao	3-hydroxyanthranilate 3,4-dioxygenase [Source:ZFIN;Acc:ZDB-GENE-041114-89]
ENSDARG00000059914	-1.58738	SDR42E2	short chain dehydrogenase/reductase family 42E, member 2 [Source:HGNC Symbol;Acc:35414]
ENSDARG00000036878	-1.57158	sh3bgrl2	SH3 domain binding glutamic acid-rich protein like 2 [Source:ZFIN;Acc:ZDB-GENE-040704-38]
ENSDARG00000032285	-1.57086	zgc:113294	zgc:113294 [Source:ZFIN;Acc:ZDB-GENE-050320-124]
ENSDARG00000077553	-1.54815	CABZ01067868.1	Uncharacterized protein [Source:UniProtKB/TrEMBL;Acc:E7F144]
ENSDARG00000068655	-1.54717	DNLZ	DNL-type zinc finger [Source:HGNC Symbol;Acc:33879]
ENSDARG00000042982	-1.54617	cyp2p8	cytochrome P450, family 2, subfamily P, polypeptide 8 [Source:ZFIN;Acc:ZDB-GENE-061030-1]
ENSDARG00000075296	-1.54579	CR388068.1	Uncharacterized protein [Source:UniProtKB/TrEMBL;Acc:E7EXI7]
ENSDARG00000055066	-1.54555	ZDHHC20 (1 of 2)	zinc finger, DHHC-type containing 20 [Source:HGNC Symbol;Acc:20749]
ENSDARG00000018434	-1.53952	larp1	La ribonucleoprotein domain family, member 1 [Source:ZFIN;Acc:ZDB-GENE-030131-5386]
ENSDARG00000004648	-1.52501	kctd16a	potassium channel tetramerisation domain containing 16a [Source:ZFIN;Acc:ZDB-GENE-060117-1]
ENSDARG00000057060	-1.51457	tvp23b	trans-golgi network vesicle protein 23 homolog B (S. cerevisiae) [Source:ZFIN;Acc:ZDB-GENE-050522-404]
ENSDARG00000095750	-1.51404	FDXACB1	ferredoxin-fold anticodon binding domain containing 1 [Source:HGNC Symbol;Acc:25110]
ENSDARG00000059412	-1.51162	zgc:111976	zgc:111976 [Source:ZFIN;Acc:ZDB-GENE-050522-332]
ENSDARG00000042667	-1.51086	klf2a	Kruppel-like factor 2a [Source:ZFIN;Acc:ZDB-GENE-011109-1]
ENSDARG00000093192	-1.49913	si:ch211-198m1.1	si:ch211-198m1.1 [Source:ZFIN;Acc:ZDB-GENE-091204-181]
#N/A	-1.48945	#N/A	#N/A
ENSDARG00000036481	-1.47712	tcn2l	transcobalamin II, like [Source:ZFIN;Acc:ZDB-GENE-030131-4648]
ENSDARG00000063572	-1.47606	perp	PERP, TP53 apoptosis effector [Source:ZFIN;Acc:ZDB-GENE-050104-1]
ENSDARG00000076401	-1.47541	cacng3b	calcium channel, voltage-dependent, gamma subunit 3b [Source:ZFIN;Acc:ZDB-GENE-090828-1]
ENSDARG00000074726	-1.47541	AL928712.1	Uncharacterized protein [Source:UniProtKB/TrEMBL;Acc:E7F365]
ENSDARG00000031565	-1.46941	ftr67	finTRIM family, member 67 [Source:ZFIN;Acc:ZDB-GENE-060312-27]
ENSDARG00000011233	-1.46686	pcyt1aa	phosphate cytidylyltransferase 1, choline, alpha a [Source:ZFIN;Acc:ZDB-GENE-050417-108]
ENSDARG00000013266	-1.46245	colec11	collectin sub-family member 11 [Source:ZFIN;Acc:ZDB-GENE-041114-11]
ENSDARG00000075249	-1.46245	CR387996.2	Uncharacterized protein [Source:UniProtKB/TrEMBL;Acc:E7F078]
ENSDARG00000033443	-1.46102	mdm2	transformed 3T3 cell double minute 2 homolog (mouse) [Source:ZFIN;Acc:ZDB-GENE-990415-153]
ENSDARG00000026068	-1.45904	trappc5	trafficking protein particle complex 5 [Source:ZFIN;Acc:ZDB-GENE-040718-185]
ENSDARG00000003462	-1.45718	fech	ferrochelatase [Source:ZFIN;Acc:ZDB-GENE-000928-1]
ENSDARG00000055610	-1.4479	exoc2	exocyst complex component 2 [Source:ZFIN;Acc:ZDB-GENE-040426-1160]
ENSDARG00000053483	-1.44145	zgc:113054	zgc:113054 [Source:ZFIN;Acc:ZDB-GENE-050320-9]
ENSDARG00000010782	-1.43606	zgc:55621	zgc:55621 [Source:ZFIN;Acc:ZDB-GENE-040426-762]
ENSDARG00000038976	-1.42152	pdcd7	programmed cell death 7 [Source:ZFIN;Acc:ZDB-GENE-040728-3]
ENSDARG00000021055	-1.41686	isl1l	islet1, like [Source:ZFIN;Acc:ZDB-GENE-040624-1]
ENSDARG00000017407	-1.41522	ttll12	tubulin tyrosine ligase-like family, member 12 [Source:ZFIN;Acc:ZDB-GENE-040426-697]
ENSDARG00000079840	-1.41171	kcnma1a	potassium large conductance calcium-activated channel, subfamily M, alpha member 1a [Source:ZFIN;Acc:ZDB-GENE-070202-9]
ENSDARG00000000796	-1.40742	nr4a1	nuclear receptor subfamily 4, group A, member 1 [Source:ZFIN;Acc:ZDB-GENE-040704-11]
ENSDARG00000086215	-1.4064	GPR156	G protein-coupled receptor 156 [Source:HGNC Symbol;Acc:20844]
ENSDARG00000030981	-1.40521	tmem127	transmembrane protein 127 [Source:ZFIN;Acc:ZDB-GENE-050522-97]
ENSDARG00000004702	-1.39934	irf2bp2a	interferon regulatory factor 2 binding protein 2a [Source:ZFIN;Acc:ZDB-GENE-030131-7809]
ENSDARG00000076466	-1.39755	CT990569.2	Uncharacterized protein [Source:UniProtKB/TrEMBL;Acc:E7F0M7]
ENSDARG00000002591	-1.39177	ruvbl1	RuvB-like 1 (E. coli) [Source:ZFIN;Acc:ZDB-GENE-030109-2]
ENSDARG00000021739	-1.39157	klhl24	kelch-like 24 (Drosophila) [Source:ZFIN;Acc:ZDB-GENE-061013-572]
ENSDARG00000038159	-1.38967	tcf7l1a	transcription factor 7-like 1a (T-cell specific, HMG-box) [Source:ZFIN;Acc:ZDB-GENE-980605-30]
ENSDARG00000051955	-1.38967	brms1	breast cancer metastasis-suppressor 1 [Source:ZFIN;Acc:ZDB-GENE-030616-596]
ENSDARG00000057299	-1.38732	pbdc1	polysaccharide biosynthesis domain containing 1 [Source:ZFIN;Acc:ZDB-GENE-040718-459]
ENSDARG00000086331	-1.38297	si:ch1073-351l9.1	si:ch1073-351l9.1 [Source:ZFIN;Acc:ZDB-GENE-091204-192]
ENSDARG00000061923	-1.38235	amotl2a	angiomotin like 2a [Source:ZFIN;Acc:ZDB-GENE-030131-9770]
ENSDARG00000090600	-1.38194	si:ch211-213a13.1	si:ch211-213a13.1 [Source:ZFIN;Acc:ZDB-GENE-050208-471]
ENSDARG00000055295	-1.38194	cyb561d1	cytochrome b-561 domain containing 1 [Source:ZFIN;Acc:ZDB-GENE-040912-157]
ENSDARG00000074311	-1.37569	MAST2	microtubule associated serine/threonine kinase 2 [Source:HGNC Symbol;Acc:19035]
ENSDARG00000018797	-1.36699	crygmxl1	crystallin, gamma MX, like 1 [Source:ZFIN;Acc:ZDB-GENE-050522-392]
ENSDARG00000038456	-1.36693	MRPS35	mitochondrial ribosomal protein S35 [Source:HGNC Symbol;Acc:16635]
ENSDARG00000061723	-1.36633	tmem64	transmembrane protein 64 [Source:ZFIN;Acc:ZDB-GENE-060503-182]
ENSDARG00000005959	-1.36544	echdc1	enoyl Coenzyme A hydratase domain containing 1 [Source:ZFIN;Acc:ZDB-GENE-050522-370]
ENSDARG00000056394	-1.36515	TOM1L2 (1 of 2)	target of myb1-like 2 (chicken) [Source:HGNC Symbol;Acc:11984]
ENSDARG00000058874	-1.3577	zgc:113227	zgc:113227 [Source:ZFIN;Acc:ZDB-GENE-050327-32]
ENSDARG00000074490	-1.35058	casc4	cancer susceptibility candidate 4 [Source:ZFIN;Acc:ZDB-GENE-091130-1]
ENSDARG00000086742	-1.35054	ECM1 (2 of 2)	extracellular matrix protein 1 [Source:HGNC Symbol;Acc:3153]
ENSDARG00000029473	-1.34752	zgc:173994	zgc:173994 [Source:ZFIN;Acc:ZDB-GENE-080218-30]
ENSDARG00000091640	-1.34344	CU571169.5	Uncharacterized protein [Source:UniProtKB/TrEMBL;Acc:E7F2N1]
ENSDARG00000043154	-1.32961	ucp2	uncoupling protein 2 [Source:ZFIN;Acc:ZDB-GENE-990708-8]
ENSDARG00000058257	-1.32612	slc39a1	solute carrier family 39 (zinc transporter), member 1 [Source:ZFIN;Acc:ZDB-GENE-030131-9917]
ENSDARG00000014274	-1.32512	rfc2	replication factor C (activator 1) 2 [Source:ZFIN;Acc:ZDB-GENE-050306-29]
ENSDARG00000074100	-1.32307	CABZ01023423.1	Uncharacterized protein [Source:UniProtKB/TrEMBL;Acc:E7FFD1]
ENSDARG00000024092	-1.32193	lmbr1	limb region 1 homolog (mouse) [Source:ZFIN;Acc:ZDB-GENE-090128-4]
ENSDARG00000089134	-1.32193	CABZ01034707.1	Uncharacterized protein [Source:UniProtKB/TrEMBL;Acc:E7EYT2]
ENSDARG00000075178	-1.31902	lpcat3	lysophosphatidylcholine acyltransferase 3 [Source:ZFIN;Acc:ZDB-GENE-041111-232]
ENSDARG00000027687	-1.31553	TMEM230	transmembrane protein 230 [Source:HGNC Symbol;Acc:15876]
ENSDARG00000056213	-1.31487	THAP6 (1 of 2)	THAP domain containing 6 [Source:HGNC Symbol;Acc:23189]
ENSDARG00000020278	-1.31422	si:dkeyp-120h9.1	si:dkeyp-120h9.1 [Source:ZFIN;Acc:ZDB-GENE-070705-534]
ENSDARG00000018800	-1.31111	COX20	COX20 Cox2 chaperone homolog (S. cerevisiae) [Source:HGNC Symbol;Acc:26970]
ENSDARG00000009796	-1.30929	klc1a	kinesin light chain 1a [Source:ZFIN;Acc:ZDB-GENE-040426-1599]
ENSDARG00000037574	-1.30092	rps6kal	ribosomal protein S6 kinase, like [Source:ZFIN;Acc:ZDB-GENE-030131-9616]
ENSDARG00000044626	-1.29961	ccdc90b	coiled-coil domain containing 90B [Source:ZFIN;Acc:ZDB-GENE-040724-162]
ENSDARG00000089756	-1.28324	CABZ01080457.1	Uncharacterized protein [Source:UniProtKB/TrEMBL;Acc:E7F425]
ENSDARG00000028546	-1.28249	ndufs1	NADH dehydrogenase (ubiquinone) Fe-S protein 1 [Source:ZFIN;Acc:ZDB-GENE-030131-478]
ENSDARG00000009311	-1.28148	pvalb6	parvalbumin 6 [Source:ZFIN;Acc:ZDB-GENE-040912-95]
ENSDARG00000012513	-1.27317	sdcbp2	syndecan binding protein (syntenin) 2 [Source:ZFIN;Acc:ZDB-GENE-030131-3727]
ENSDARG00000007722	-1.27139	NUDT8	nudix (nucleoside diphosphate linked moiety X)-type motif 8 [Source:HGNC Symbol;Acc:8055]
ENSDARG00000012306	-1.27068	syt13	synaptotagmin XIII [Source:ZFIN;Acc:ZDB-GENE-050417-135]
ENSDARG00000039512	-1.26988	ap1m3	adaptor-related protein complex 1, mu 3 subunit [Source:ZFIN;Acc:ZDB-GENE-040801-159]
ENSDARG00000071674	-1.2667	lonp1	lon peptidase 1, mitochondrial [Source:ZFIN;Acc:ZDB-GENE-030131-4006]
ENSDARG00000007279	-1.2594	yipf5	Yip1 domain family, member 5 [Source:ZFIN;Acc:ZDB-GENE-040426-1057]
ENSDARG00000057593	-1.25516	ST3GAL1 (5 of 5)	ST3 beta-galactoside alpha-2,3-sialyltransferase 1 [Source:HGNC Symbol;Acc:10862]
ENSDARG00000020699	-1.23924	slc9a8	solute carrier family 9 (sodium/hydrogen exchanger), member 8 [Source:ZFIN;Acc:ZDB-GENE-041212-7]
ENSDARG00000075670	-1.23793	rereb	arginine-glutamic acid dipeptide (RE) repeats b [Source:ZFIN;Acc:ZDB-GENE-070212-3]
ENSDARG00000010408	-1.23793	igsf9b	immunoglobulin superfamily, member 9b [Source:ZFIN;Acc:ZDB-GENE-060810-28]
ENSDARG00000017813	-1.23595	pigs	phosphatidylinositol glycan anchor biosynthesis, class S [Source:ZFIN;Acc:ZDB-GENE-060929-436]
ENSDARG00000093358	-1.2351	si:ch211-127n13.3	si:ch211-127n13.3 [Source:ZFIN;Acc:ZDB-GENE-090313-20]
ENSDARG00000091902	-1.23487	b3gnt2b	UDP-GlcNAc:betaGal beta-1,3-N-acetylglucosaminyltransferase 2b [Source:ZFIN;Acc:ZDB-GENE-050913-158]
ENSDARG00000033768	-1.23024	trappc13	trafficking protein particle complex 13 [Source:ZFIN;Acc:ZDB-GENE-030131-9775]
ENSDARG00000071198	-1.22971	fopnl	fgfr1op N-terminal like [Source:ZFIN;Acc:ZDB-GENE-101124-1]
ENSDARG00000054218	-1.22524	GLTPD2 (2 of 2)	glycolipid transfer protein domain containing 2 [Source:HGNC Symbol;Acc:33756]
ENSDARG00000009748	-1.22343	dffb	DNA fragmentation factor, beta polypeptide (caspase-activated DNase) [Source:ZFIN;Acc:ZDB-GENE-030826-4]
ENSDARG00000003984	-1.21919	LTN1	listerin E3 ubiquitin protein ligase 1 [Source:HGNC Symbol;Acc:13082]
ENSDARG00000061185	-1.21867	nat15	N-acetyltransferase 15 (GCN5-related, putative) [Source:ZFIN;Acc:ZDB-GENE-041111-143]
ENSDARG00000052091	-1.2178	rbpjb	recombination signal binding protein for immunoglobulin kappa J region b [Source:ZFIN;Acc:ZDB-GENE-070319-1]
ENSDARG00000038401	-1.21722	tefb	thyrotroph embryonic factor b [Source:ZFIN;Acc:ZDB-GENE-050522-224]
ENSDARG00000090702	-1.21539	CABZ01005649.2	Uncharacterized protein [Source:UniProtKB/TrEMBL;Acc:E7F3Q2]
ENSDARG00000014704	-1.21297	pgm2l1	phosphoglucomutase 2-like 1 [Source:ZFIN;Acc:ZDB-GENE-041008-205]
ENSDARG00000038059	-1.21201	grb2b	growth factor receptor-bound protein 2b [Source:ZFIN;Acc:ZDB-GENE-040426-1975]
ENSDARG00000020771	-1.21033	tnr	tenascin R (restrictin, janusin) [Source:ZFIN;Acc:ZDB-GENE-030804-1]
ENSDARG00000005425	-1.20712	wdfy1	WD repeat and FYVE domain containing 1 [Source:ZFIN;Acc:ZDB-GENE-041024-4]
ENSDARG00000074962	-1.20569	CABZ01072083.1	Uncharacterized protein [Source:UniProtKB/TrEMBL;Acc:E7EXJ9]
ENSDARG00000015628	-1.20421	psmd10	proteasome (prosome, macropain) 26S subunit, non-ATPase, 10 [Source:ZFIN;Acc:ZDB-GENE-050112-1]
ENSDARG00000010250	-1.19943	nqo1	NAD(P)H dehydrogenase, quinone 1 [Source:ZFIN;Acc:ZDB-GENE-030131-1226]
ENSDARG00000079555	-1.19396	ccdc85cb	coiled-coil domain containing 85C, b [Source:ZFIN;Acc:ZDB-GENE-040718-373]
ENSDARG00000003681	-1.18446	eif5	eukaryotic translation initiation factor 5 [Source:ZFIN;Acc:ZDB-GENE-030131-975]
ENSDARG00000068912	-1.183	zgc:153012	zgc:153012 [Source:ZFIN;Acc:ZDB-GENE-061103-559]
ENSDARG00000010946	-1.17213	cbsb	cystathionine-beta-synthase b [Source:ZFIN;Acc:ZDB-GENE-021030-3]
ENSDARG00000009014	-1.17202	col11a1b	collagen, type XI, alpha 1b [Source:ZFIN;Acc:ZDB-GENE-070912-607]
ENSDARG00000021404	-1.17199	zgc:110319	zgc:110319 [Source:ZFIN;Acc:ZDB-GENE-050417-345]
ENSDARG00000069313	-1.16214	oxa1l	oxidase (cytochrome c) assembly 1-like [Source:ZFIN;Acc:ZDB-GENE-071004-49]
ENSDARG00000004594	-1.16021	ZNF800 (1 of 2)	zinc finger protein 800 [Source:HGNC Symbol;Acc:27267]
ENSDARG00000079495	-1.15825	NTAN1	N-terminal asparagine amidase [Source:HGNC Symbol;Acc:29909]
ENSDARG00000002006	-1.15754	rxrbb	retinoid x receptor, beta b [Source:ZFIN;Acc:ZDB-GENE-990415-242]
ENSDARG00000056623	-1.15639	ptenb	phosphatase and tensin homolog B [Source:ZFIN;Acc:ZDB-GENE-030616-47]
ENSDARG00000053255	-1.15379	itgb1b	integrin, beta 1b [Source:ZFIN;Acc:ZDB-GENE-030909-10]
ENSDARG00000059079	-1.15059	vps25	vacuolar protein sorting 25 (yeast) [Source:ZFIN;Acc:ZDB-GENE-050506-30]
ENSDARG00000040534	-1.14361	epcam	epithelial cell adhesion molecule [Source:ZFIN;Acc:ZDB-GENE-040426-2209]
ENSDARG00000052700	-1.14185	si:dkey-162b23.4	si:dkey-162b23.4 [Source:ZFIN;Acc:ZDB-GENE-110411-203]
ENSDARG00000075120	-1.1367	cc2d1b	coiled-coil and C2 domain containing 1B [Source:ZFIN;Acc:ZDB-GENE-030131-1426]
ENSDARG00000059784	-1.1367	DENND4B	DENN/MADD domain containing 4B [Source:HGNC Symbol;Acc:29044]
ENSDARG00000062699	-1.13561	nkain4	Na+/K+ transporting ATPase interacting 4 [Source:ZFIN;Acc:ZDB-GENE-080204-60]
ENSDARG00000015959	-1.13287	TSHZ3 (1 of 2)	teashirt zinc finger homeobox 3 [Source:HGNC Symbol;Acc:30700]
ENSDARG00000009933	-1.13037	lmnb2	lamin B2 [Source:ZFIN;Acc:ZDB-GENE-990630-13]
ENSDARG00000034001	-1.12184	tango6	transport and golgi organization 6 homolog (Drosophila) [Source:ZFIN;Acc:ZDB-GENE-050419-237]
ENSDARG00000005446	-1.1191	ckap5	cytoskeleton associated protein 5 [Source:ZFIN;Acc:ZDB-GENE-051120-174]
ENSDARG00000070426	-1.11626	chac1	ChaC, cation transport regulator-like 1 [Source:ZFIN;Acc:ZDB-GENE-030131-1957]
ENSDARG00000012947	-1.11551	SKA2P1	spindle and kinetochore associated complex subunit 2 pseudogene 1 [Source:HGNC Symbol;Acc:23122]
ENSDARG00000044404	-1.11508	pars2	prolyl-tRNA synthetase (mitochondrial) [Source:ZFIN;Acc:ZDB-GENE-030131-4219]
ENSDARG00000039345	-1.11337	drg1	developmentally regulated GTP binding protein 1 [Source:ZFIN;Acc:ZDB-GENE-030131-8767]
ENSDARG00000044417	-1.10967	disp1	dispatched homolog 1 (Drosophila) [Source:ZFIN;Acc:ZDB-GENE-030911-7]
ENSDARG00000069116	-1.10709	timm10	translocase of inner mitochondrial membrane 10 homolog (yeast) [Source:ZFIN;Acc:ZDB-GENE-040718-427]
ENSDARG00000054028	-1.10577	cu137686.1	cu137686.1 [Source:ZFIN;Acc:ZDB-GENE-081031-14]
ENSDARG00000012674	-1.10505	RPUSD4	RNA pseudouridylate synthase domain containing 4 [Source:HGNC Symbol;Acc:25898]
ENSDARG00000032072	-1.10148	cdk16	cyclin-dependent kinase 16 [Source:ZFIN;Acc:ZDB-GENE-030131-2939]
ENSDARG00000020115	-1.09995	sars2	seryl-tRNA synthetase 2, mitochondrial [Source:ZFIN;Acc:ZDB-GENE-040426-1616]
ENSDARG00000044179	-1.09859	CABZ01070045.1	Uncharacterized protein [Source:UniProtKB/TrEMBL;Acc:E7F112]
ENSDARG00000054290	-1.09719	acin1a	apoptotic chromatin condensation inducer 1a [Source:ZFIN;Acc:ZDB-GENE-030616-583]
ENSDARG00000008953	-1.09512	pofut1	protein O-fucosyltransferase 1 [Source:ZFIN;Acc:ZDB-GENE-040303-2]
ENSDARG00000002787	-1.09494	gro2	groucho 2 [Source:ZFIN;Acc:ZDB-GENE-990415-86]
ENSDARG00000054578	-1.09471	arl6ip1	ADP-ribosylation factor-like 6 interacting protein 1 [Source:ZFIN;Acc:ZDB-GENE-040426-1087]
ENSDARG00000094469	-1.09215	si:ch211-148l7.4	si:ch211-148l7.4 [Source:ZFIN;Acc:ZDB-GENE-090313-38]
ENSDARG00000030803	-1.08629	C10H21orf91	chromosome 21 open reading frame 91 [Source:HGNC Symbol;Acc:16459]
ENSDARG00000057913	-1.08568	syt11a	synaptotagmin XIa [Source:ZFIN;Acc:ZDB-GENE-040426-2815]
ENSDARG00000091061	-1.08551	CU929431.1	Uncharacterized protein [Source:UniProtKB/TrEMBL;Acc:E7FFT6]
ENSDARG00000018145	-1.08425	mid1ip1l	MID1 interacting protein 1, like [Source:ZFIN;Acc:ZDB-GENE-030131-1697]
ENSDARG00000068262	-1.07765	vamp5	vesicle-associated membrane protein 5 [Source:ZFIN;Acc:ZDB-GENE-030131-4209]
ENSDARG00000079891	-1.07596	dnajc6	DnaJ (Hsp40) homolog, subfamily C, member 6 [Source:ZFIN;Acc:ZDB-GENE-080104-2]
ENSDARG00000035227	-1.07519	SLC37A3	solute carrier family 37 (glycerol-3-phosphate transporter), member 3 [Source:HGNC Symbol;Acc:20651]
ENSDARG00000095556	-1.07155	si:dkey-238c7.12	si:dkey-238c7.12 [Source:ZFIN;Acc:ZDB-GENE-030131-8330]
ENSDARG00000041878	-1.07079	rab11ba	RAB11B, member RAS oncogene family, a [Source:ZFIN;Acc:ZDB-GENE-040426-2860]
ENSDARG00000040620	-1.06184	psmg1	proteasome (prosome, macropain) assembly chaperone 1 [Source:ZFIN;Acc:ZDB-GENE-040718-469]
ENSDARG00000045074	-1.06118	arl4d	ADP-ribosylation factor-like 4D [Source:ZFIN;Acc:ZDB-GENE-030131-2293]
ENSDARG00000032263	-1.05508	zgc:110224	zgc:110224 [Source:ZFIN;Acc:ZDB-GENE-050417-120]
ENSDARG00000062226	-1.0542	ino80db	INO80 complex subunit Db [Source:ZFIN;Acc:ZDB-GENE-070112-2072]
ENSDARG00000011333	-1.05394	AL844567.1	Uncharacterized protein [Source:UniProtKB/TrEMBL;Acc:E7F2V6]
ENSDARG00000052903	-1.05356	RTKN (2 of 2)	rhotekin [Source:HGNC Symbol;Acc:10466]
ENSDARG00000060994	-1.05139	fbxw7	F-box and WD repeat domain containing 7 [Source:ZFIN;Acc:ZDB-GENE-090313-79]
ENSDARG00000022001	-1.05083	CNOT6 (2 of 2)	CCR4-NOT transcription complex, subunit 6 [Source:HGNC Symbol;Acc:14099]
ENSDARG00000063690	-1.04908	nrm	nurim (nuclear envelope membrane protein [Source:ZFIN;Acc:ZDB-GENE-060503-445]
ENSDARG00000060751	-1.04857	taok3a	TAO kinase 3a [Source:ZFIN;Acc:ZDB-GENE-100921-50]
ENSDARG00000053468	-1.04687	adam10a	a disintegrin and metalloprotease domain 10a [Source:ZFIN;Acc:ZDB-GENE-040917-2]
ENSDARG00000028448	-1.044	edem2	ER degradation enhancer, mannosidase alpha-like 2 [Source:ZFIN;Acc:ZDB-GENE-060519-1]
ENSDARG00000007429	-1.04026	ndor1	NADPH dependent diflavin oxidoreductase 1 [Source:ZFIN;Acc:ZDB-GENE-040426-1555]
ENSDARG00000061052	-1.03807	nipblb	nipped-b homolog b (Drosophila) [Source:ZFIN;Acc:ZDB-GENE-030131-6070]
ENSDARG00000034138	-1.03693	shisa2	shisa homolog 2 (Xenopus laevis) [Source:ZFIN;Acc:ZDB-GENE-030925-31]
ENSDARG00000038068	-1.03524	ddx5	DEAD (Asp-Glu-Ala-Asp) box polypeptide 5 [Source:ZFIN;Acc:ZDB-GENE-030131-925]
ENSDARG00000077530	-1.03522	ahctf1	AT hook containing transcription factor 1 [Source:ZFIN;Acc:ZDB-GENE-070521-2]
ENSDARG00000061952	-1.03522	fbxo10	F-box protein 10 [Source:ZFIN;Acc:ZDB-GENE-061207-66]
ENSDARG00000071031	-1.0344	snx1a	sorting nexin 1a [Source:ZFIN;Acc:ZDB-GENE-060302-3]
ENSDARG00000017188	-1.02943	si:ch211-223m11.2	si:ch211-223m11.2 [Source:ZFIN;Acc:ZDB-GENE-040724-123]
ENSDARG00000091879	-1.02933	si:dkey-29d8.3	si:dkey-29d8.3 [Source:ZFIN;Acc:ZDB-GENE-070912-508]
ENSDARG00000069932	-1.02667	scmh1	sex comb on midleg homolog 1 (Drosophila) [Source:ZFIN;Acc:ZDB-GENE-070410-82]
ENSDARG00000029439	-1.02595	atp2a2a	ATPase, Ca++ transporting, cardiac muscle, slow twitch 2a [Source:ZFIN;Acc:ZDB-GENE-040426-702]
ENSDARG00000021611	-1.0252	WNK3	WNK lysine deficient protein kinase 3 [Source:HGNC Symbol;Acc:14543]
ENSDARG00000044525	-1.02239	pparda	peroxisome proliferator-activated receptor delta a [Source:ZFIN;Acc:ZDB-GENE-990415-212]
ENSDARG00000007764	-1.0221	klhdc10	kelch domain containing 10 [Source:ZFIN;Acc:ZDB-GENE-040426-776]
ENSDARG00000094179	-1.02188	si:dkey-15h8.15	si:dkey-15h8.15 [Source:ZFIN;Acc:ZDB-GENE-050208-626]
ENSDARG00000012177	-1.02186	rab4b	RAB4B, member RAS oncogene family [Source:ZFIN;Acc:ZDB-GENE-040822-15]
ENSDARG00000078036	-1.02162	TNRC6C (2 of 3)	trinucleotide repeat containing 6C [Source:HGNC Symbol;Acc:29318]
ENSDARG00000003938	-1.02143	rpa1	replication protein A1 [Source:ZFIN;Acc:ZDB-GENE-030912-3]
ENSDARG00000087688	-1.01939	KLHL29	Uncharacterized protein [Source:UniProtKB/TrEMBL;Acc:E7EZB5]
ENSDARG00000035871	-1.01939	rpl30	ribosomal protein L30 [Source:ZFIN;Acc:ZDB-GENE-030131-8657]
ENSDARG00000075123	-1.01656	TRAFD1	TRAF-type zinc finger domain containing 1 [Source:HGNC Symbol;Acc:24808]
ENSDARG00000087209	-1.01268	zp3.2	zona pellucida glycoprotein 3.2 [Source:ZFIN;Acc:ZDB-GENE-050626-121]
ENSDARG00000041959	-1.00643	cxcr4b	chemokine (C-X-C motif), receptor 4b [Source:ZFIN;Acc:ZDB-GENE-010614-1]
ENSDARG00000002949	-1.00635	ppp6c	protein phosphatase 6, catalytic subunit [Source:ZFIN;Acc:ZDB-GENE-040426-949]
ENSDARG00000005612	-1.00482	aph1b	anterior pharynx defective 1B [Source:ZFIN;Acc:ZDB-GENE-031118-31]
ENSDARG00000037898	-1.00436	ppl	periplakin [Source:ZFIN;Acc:ZDB-GENE-041008-196]
ENSDARG00000005462	-1.003	KIF4A	kinesin family member 4A [Source:HGNC Symbol;Acc:13339]
ENSDARG00000076624	-1.00273	ptprb	protein tyrosine phosphatase, receptor type, b [Source:ZFIN;Acc:ZDB-GENE-101108-3]
ENSDARG00000006200	-1.00037	zgc:158450	zgc:158450 [Source:ZFIN;Acc:ZDB-GENE-070112-702]
ENSDARG00000018890	-0.99789	snrpa	small nuclear ribonucleoprotein polypeptide A [Source:ZFIN;Acc:ZDB-GENE-030131-2841]
ENSDARG00000009681	-0.997523	med27	mediator complex subunit 27 [Source:ZFIN;Acc:ZDB-GENE-040426-1601]
ENSDARG00000070951	-0.995124	hmga1b	high mobility group AT-hook 1b [Source:ZFIN;Acc:ZDB-GENE-061013-204]
ENSDARG00000071594	-0.98391	TIMM21	translocase of inner mitochondrial membrane 21 homolog (yeast) [Source:HGNC Symbol;Acc:25010]
ENSDARG00000011072	-0.980825	ddx11	DEAD/H (Asp-Glu-Ala-Asp/His) box helicase 11 [Source:ZFIN;Acc:ZDB-GENE-041114-191]
ENSDARG00000016405	-0.979906	hug	HuG [Source:ZFIN;Acc:ZDB-GENE-000210-17]
ENSDARG00000044627	-0.977974	alg8	asparagine-linked glycosylation 8 homolog (yeast, alpha-1,3-glucosyltransferase) [Source:ZFIN;Acc:ZDB-GENE-030131-5812]
ENSDARG00000006389	-0.977882	smad2	MAD homolog 2 (Drosophila) [Source:ZFIN;Acc:ZDB-GENE-990603-7]
ENSDARG00000021787	-0.976745	abcb5	ATP-binding cassette, sub-family B (MDR/TAP), member 5 [Source:ZFIN;Acc:ZDB-GENE-030131-6414]
ENSDARG00000016238	-0.976247	arl6ip5b	ADP-ribosylation factor-like 6 interacting protein 5b [Source:ZFIN;Acc:ZDB-GENE-040718-223]
ENSDARG00000055737	-0.974333	ube3a	ubiquitin protein ligase E3A [Source:ZFIN;Acc:ZDB-GENE-041114-190]
ENSDARG00000020742	-0.97367	naga	N-acetylgalactosaminidase, alpha [Source:ZFIN;Acc:ZDB-GENE-051113-256]
ENSDARG00000026225	-0.971409	whsc1	Wolf-Hirschhorn syndrome candidate 1 [Source:ZFIN;Acc:ZDB-GENE-030131-2581]
ENSDARG00000032933	-0.967774	DTX2	deltex homolog 2 (Drosophila) [Source:HGNC Symbol;Acc:15973]
ENSDARG00000004130	-0.967129	mvk	mevalonate kinase [Source:ZFIN;Acc:ZDB-GENE-041114-37]
ENSDARG00000037244	-0.967129	gpr137	G protein-coupled receptor 137 [Source:ZFIN;Acc:ZDB-GENE-040718-443]
ENSDARG00000016212	-0.966004	nup214	nucleoporin 214 [Source:ZFIN;Acc:ZDB-GENE-110203-3]
ENSDARG00000095817	-0.96523	ZNHIT6	zinc finger, HIT-type containing 6 [Source:HGNC Symbol;Acc:26089]
ENSDARG00000094513	-0.961379	lsm10	LSM10, U7 small nuclear RNA associated [Source:ZFIN;Acc:ZDB-GENE-090508-7]
ENSDARG00000063456	-0.960986	id:ibd5037	id:ibd5037 [Source:ZFIN;Acc:ZDB-GENE-000607-80]
ENSDARG00000030976	-0.960693	vipas39	VPS33B interacting protein, apical-basolateral polarity regulator, spe-39 homolog [Source:ZFIN;Acc:ZDB-GENE-040520-1]
ENSDARG00000005220	-0.960585	pdcd6	programmed cell death 6 [Source:ZFIN;Acc:ZDB-GENE-040426-1307]
ENSDARG00000058089	-0.960543	rprd2a	regulation of nuclear pre-mRNA domain containing 2a [Source:ZFIN;Acc:ZDB-GENE-030131-6641]
ENSDARG00000073899	-0.96054	tmem194a	transmembrane protein 194A [Source:ZFIN;Acc:ZDB-GENE-090313-182]
ENSDARG00000053954	-0.960498	cyb5b	cytochrome b5 type B [Source:ZFIN;Acc:ZDB-GENE-040426-2614]
ENSDARG00000078109	-0.959544	usp12a	ubiquitin specific peptidase 12a [Source:ZFIN;Acc:ZDB-GENE-060228-3]
ENSDARG00000062002	-0.958887	adnpa	activity-dependent neuroprotector homeobox a [Source:ZFIN;Acc:ZDB-GENE-061215-112]
ENSDARG00000043105	-0.956721	qtrt1	queuine tRNA-ribosyltransferase 1 [Source:ZFIN;Acc:ZDB-GENE-040426-1625]
ENSDARG00000094010	-0.953964	swt1	SWT1 RNA endoribonuclease homolog (S. cerevisiae) [Source:ZFIN;Acc:ZDB-GENE-041015-373]
ENSDARG00000063300	-0.953656	SEC16A	SEC16 homolog A (S. cerevisiae) [Source:HGNC Symbol;Acc:29006]
ENSDARG00000025043	-0.952221	trip13	thyroid hormone receptor interactor 13 [Source:ZFIN;Acc:ZDB-GENE-040426-1488]
ENSDARG00000046022	-0.951965	tmed7	transmembrane emp24 protein transport domain containing 7 [Source:ZFIN;Acc:ZDB-GENE-040426-2570]
ENSDARG00000039125	-0.951562	map4k5	mitogen-activated protein kinase kinase kinase kinase 5 [Source:ZFIN;Acc:ZDB-GENE-030131-6497]
ENSDARG00000074825	-0.951477	zgc:171422	zgc:171422 [Source:ZFIN;Acc:ZDB-GENE-080204-95]
ENSDARG00000073765	-0.949396	gna13a	guanine nucleotide binding protein (G protein), alpha 13a [Source:ZFIN;Acc:ZDB-GENE-030131-5024]
ENSDARG00000045428	-0.949234	mcee	methylmalonyl CoA epimerase [Source:ZFIN;Acc:ZDB-GENE-050522-368]
ENSDARG00000042707	-0.949208	cx30.3	connexin 30.3 [Source:ZFIN;Acc:ZDB-GENE-040406-1]
ENSDARG00000063218	-0.948448	ppm1la	protein phosphatase, Mg2+/Mn2+ dependent, 1La [Source:ZFIN;Acc:ZDB-GENE-061103-118]
ENSDARG00000060309	-0.947948	SRGAP3	Uncharacterized protein [Source:UniProtKB/TrEMBL;Acc:E7EYC8]
ENSDARG00000011301	-0.945152	nae1	nedd8 activating enzyme E1 subunit 1 [Source:ZFIN;Acc:ZDB-GENE-040426-1552]
ENSDARG00000032277	-0.944505	rars2	arginyl-tRNA synthetase 2, mitochondrial (putative) [Source:ZFIN;Acc:ZDB-GENE-040426-1244]
ENSDARG00000040039	-0.944159	pttg1ipb	pituitary tumor-transforming 1 interacting protein b [Source:ZFIN;Acc:ZDB-GENE-041010-10]
ENSDARG00000003205	-0.94254	ngly1	N-glycanase 1 [Source:ZFIN;Acc:ZDB-GENE-050522-535]
ENSDARG00000037158	-0.941748	rcc1	regulator of chromosome condensation 1 [Source:ZFIN;Acc:ZDB-GENE-040426-2216]
ENSDARG00000071013	-0.937069	arl6ip6	ADP-ribosylation-like factor 6 interacting protein 6 [Source:ZFIN;Acc:ZDB-GENE-070410-117]
ENSDARG00000029100	-0.934702	chchd1	coiled-coil-helix-coiled-coil-helix domain containing 1 [Source:ZFIN;Acc:ZDB-GENE-060810-176]
ENSDARG00000056085	-0.934533	mob4	MOB family member 4, phocein [Source:ZFIN;Acc:ZDB-GENE-040801-174]
ENSDARG00000005944	-0.932221	gnb1b	guanine nucleotide binding protein (G protein), beta polypeptide 1b [Source:ZFIN;Acc:ZDB-GENE-040426-2855]
ENSDARG00000043003	-0.926812	pcyt2	phosphate cytidylyltransferase 2, ethanolamine [Source:ZFIN;Acc:ZDB-GENE-041010-132]
ENSDARG00000016548	-0.926499	eif5b	eukaryotic translation initiation factor 5B [Source:ZFIN;Acc:ZDB-GENE-050208-20]
ENSDARG00000078441	-0.926296	PPIP5K2	diphosphoinositol pentakisphosphate kinase 2 [Source:HGNC Symbol;Acc:29035]
ENSDARG00000032603	-0.925841	st7l	suppression of tumorigenicity 7 like [Source:ZFIN;Acc:ZDB-GENE-080219-43]
ENSDARG00000075376	-0.92414	SGSM1 (1 of 2)	small G protein signaling modulator 1 [Source:HGNC Symbol;Acc:29410]
ENSDARG00000057255	-0.923515	emc1	ER membrane protein complex subunit 1 [Source:ZFIN;Acc:ZDB-GENE-060810-98]
ENSDARG00000058693	-0.920949	cast	calpastatin [Source:ZFIN;Acc:ZDB-GENE-050810-2]
ENSDARG00000092123	-0.920203	si:dkey-20d21.12	si:dkey-20d21.12 [Source:ZFIN;Acc:ZDB-GENE-081104-365]
ENSDARG00000069373	-0.919884	crcp	calcitonin gene-related peptide-receptor component protein [Source:ZFIN;Acc:ZDB-GENE-060825-150]
ENSDARG00000054540	-0.919766	imp4	IMP4, U3 small nucleolar ribonucleoprotein, homolog (yeast) [Source:ZFIN;Acc:ZDB-GENE-040718-474]
ENSDARG00000010231	-0.917899	ppm1na	protein phosphatase, Mg2+/Mn2+ dependent, 1Na (putative) [Source:ZFIN;Acc:ZDB-GENE-040426-2731]
ENSDARG00000020134	-0.917492	sipa1l1	signal-induced proliferation-associated 1 like 1 [Source:ZFIN;Acc:ZDB-GENE-030131-9909]
ENSDARG00000091818	-0.913814	CR381544.1	Uncharacterized protein [Source:UniProtKB/TrEMBL;Acc:E7F344]
ENSDARG00000042821	-0.913364	agps	alkylglycerone phosphate synthase [Source:ZFIN;Acc:ZDB-GENE-031118-14]
ENSDARG00000034975	-0.912537	gpr157	G protein-coupled receptor 157 [Source:ZFIN;Acc:ZDB-GENE-050809-126]
ENSDARG00000055475	-0.912204	rps27.2	ribosomal protein S27, isoform 2 [Source:ZFIN;Acc:ZDB-GENE-040426-1735]
ENSDARG00000076752	-0.912204	tmem67	transmembrane protein 67 [Source:ZFIN;Acc:ZDB-GENE-080716-1]
ENSDARG00000078315	-0.911672	C5H12orf49	chromosome 12 open reading frame 49 [Source:HGNC Symbol;Acc:26128]
ENSDARG00000039850	-0.911119	dusp22b	dual specificity phosphatase 22b [Source:ZFIN;Acc:ZDB-GENE-050417-257]
ENSDARG00000058208	-0.91048	slc25a26	solute carrier family 25, member 26 [Source:ZFIN;Acc:ZDB-GENE-050913-126]
ENSDARG00000092746	-0.910328	si:ch211-150o23.2	si:ch211-150o23.2 [Source:ZFIN;Acc:ZDB-GENE-060503-386]
ENSDARG00000077357	-0.909215	LRRC61	leucine rich repeat containing 61 [Source:HGNC Symbol;Acc:21704]
ENSDARG00000070127	-0.909101	nfxl1	nuclear transcription factor, X-box binding-like 1 [Source:ZFIN;Acc:ZDB-GENE-110411-178]
ENSDARG00000079636	-0.909101	fam177a1	family with sequence similarity 177, member A1 [Source:ZFIN;Acc:ZDB-GENE-070928-21]
ENSDARG00000087146	-0.902033	C3H19orf43	chromosome 19 open reading frame 43 [Source:HGNC Symbol;Acc:28424]
ENSDARG00000022813	-0.899889	dnd	dead end [Source:ZFIN;Acc:ZDB-GENE-030828-4]
ENSDARG00000093253	-0.899708	MFSD3	major facilitator superfamily domain containing 3 [Source:HGNC Symbol;Acc:25157]
ENSDARG00000077270	-0.899553	INCENP	inner centromere protein antigens 135/155kDa [Source:HGNC Symbol;Acc:6058]
ENSDARG00000037865	-0.89723	cln3	ceroid-lipofuscinosis, neuronal 3 [Source:ZFIN;Acc:ZDB-GENE-041114-174]
ENSDARG00000086915	-0.893085	CABZ01061567.1	Uncharacterized protein [Source:UniProtKB/TrEMBL;Acc:E7F4D3]
ENSDARG00000076801	-0.891341	arap3	ArfGAP with RhoGAP domain, ankyrin repeat and PH domain 3 [Source:ZFIN;Acc:ZDB-GENE-091019-1]
ENSDARG00000067634	-0.890534	arhgef12b	Rho guanine nucleotide exchange factor (GEF) 12b [Source:ZFIN;Acc:ZDB-GENE-070705-36]
ENSDARG00000041155	-0.890451	morf4l1	mortality factor 4 like 1 [Source:ZFIN;Acc:ZDB-GENE-040718-348]
ENSDARG00000042825	-0.88975	RNF169	E3 ubiquitin-protein ligase RNF169 [Source:UniProtKB/Swiss-Prot;Acc:E7FAP1]
ENSDARG00000068264	-0.887237	grhpra	glyoxylate reductase/hydroxypyruvate reductase a [Source:ZFIN;Acc:ZDB-GENE-040724-230]
ENSDARG00000018681	-0.886754	saal1	serum amyloid A-like 1 [Source:ZFIN;Acc:ZDB-GENE-040426-725]
ENSDARG00000079104	-0.886317	mfhas1	malignant fibrous histiocytoma amplified sequence 1 [Source:ZFIN;Acc:ZDB-GENE-080917-20]
ENSDARG00000012577	-0.88387	waca	WW domain containing adaptor with coiled-coil a [Source:ZFIN;Acc:ZDB-GENE-030131-2624]
ENSDARG00000082979	-0.883107	CABZ01028287.1	Uncharacterized protein [Source:UniProtKB/TrEMBL;Acc:E7F0L3]
ENSDARG00000062558	-0.881895	rspry1	ring finger and SPRY domain containing 1 [Source:ZFIN;Acc:ZDB-GENE-061026-2]
ENSDARG00000079992	-0.881193	BX571720.1	Uncharacterized protein [Source:UniProtKB/TrEMBL;Acc:E7FA46]
ENSDARG00000053992	-0.880148	sfi1	Sfi1 homolog, spindle assembly associated (yeast) [Source:ZFIN;Acc:ZDB-GENE-080206-4]
ENSDARG00000003323	-0.879753	dcp1a	DCP1 decapping enzyme homolog A (S. cerevisiae) [Source:ZFIN;Acc:ZDB-GENE-030723-5]
ENSDARG00000029474	-0.876942	BX571768.1	Uncharacterized protein [Source:UniProtKB/TrEMBL;Acc:E7F1H0]
ENSDARG00000015474	-0.876457	ppp2r5ea	protein phosphatase 2, regulatory subunit B', epsilon isoform a [Source:ZFIN;Acc:ZDB-GENE-030904-7]
ENSDARG00000002523	-0.876291	hsdl2	hydroxysteroid dehydrogenase like 2 [Source:ZFIN;Acc:ZDB-GENE-030131-1066]
ENSDARG00000062965	-0.874546	fam45a	family with sequence similarity 45, member A [Source:ZFIN;Acc:ZDB-GENE-030131-3548]
ENSDARG00000078546	-0.873963	cars2	cysteinyl-tRNA synthetase 2, mitochondrial [Source:ZFIN;Acc:ZDB-GENE-030131-5564]
ENSDARG00000015126	-0.873521	gorasp2	golgi reassembly stacking protein 2 [Source:ZFIN;Acc:ZDB-GENE-040426-1659]
ENSDARG00000058561	-0.871212	fbxo30a	F-box protein 30a [Source:ZFIN;Acc:ZDB-GENE-040426-1215]
ENSDARG00000046072	-0.868833	snx16	sorting nexin 16 [Source:ZFIN;Acc:ZDB-GENE-040426-1832]
ENSDARG00000063102	-0.867452	crebbpb	CREB binding protein b [Source:ZFIN;Acc:ZDB-GENE-050302-102]
ENSDARG00000077584	-0.867377	cln6a	ceroid-lipofuscinosis, neuronal 6a [Source:ZFIN;Acc:ZDB-GENE-041010-57]
ENSDARG00000078576	-0.867193	setd5	SET domain containing 5 [Source:ZFIN;Acc:ZDB-GENE-080523-1]
ENSDARG00000073817	-0.866854	pwwp2b	PWWP domain containing 2B [Source:ZFIN;Acc:ZDB-GENE-110930-2]
ENSDARG00000061138	-0.86636	senp7	SUMO1/sentrin specific peptidase 7 [Source:ZFIN;Acc:ZDB-GENE-060531-45]
ENSDARG00000014986	-0.866273	acvr1l	activin A receptor, type I like [Source:ZFIN;Acc:ZDB-GENE-990415-9]
ENSDARG00000002494	-0.865469	itgb6	integrin, beta 6 [Source:ZFIN;Acc:ZDB-GENE-100812-2]
ENSDARG00000009046	-0.865469	nphp1	nephronophthisis 1 [Source:ZFIN;Acc:ZDB-GENE-060929-1234]
ENSDARG00000076425	-0.865469	CU855816.1	Uncharacterized protein [Source:UniProtKB/TrEMBL;Acc:E7F8P7]
ENSDARG00000035630	-0.864871	ypel1	yippee-like 1 (Drosophila) [Source:ZFIN;Acc:ZDB-GENE-040808-41]
ENSDARG00000089976	-0.864376	spcs3	signal peptidase complex subunit 3 homolog (S. cerevisiae) [Source:ZFIN;Acc:ZDB-GENE-040426-2206]
ENSDARG00000070386	-0.864105	KRTCAP2	keratinocyte associated protein 2 [Source:HGNC Symbol;Acc:28942]
ENSDARG00000027915	-0.863614	zc2hc1a	zinc finger, C2HC-type containing 1A [Source:ZFIN;Acc:ZDB-GENE-030131-3132]
ENSDARG00000058740	-0.862169	ube2r2	ubiquitin-conjugating enzyme E2R 2 [Source:ZFIN;Acc:ZDB-GENE-040718-344]
ENSDARG00000012588	-0.862122	ptdss1	phosphatidylserine synthase 1 [Source:ZFIN;Acc:ZDB-GENE-040426-837]
ENSDARG00000003845	-0.861819	chm	choroideremia (Rab escort protein 1) [Source:ZFIN;Acc:ZDB-GENE-030318-2]
ENSDARG00000015111	-0.860873	ddx39ab	DEAD (Asp-Glu-Ala-Asp) box polypeptide 39Ab [Source:ZFIN;Acc:ZDB-GENE-040426-2902]
ENSDARG00000044345	-0.860276	cyfip1	cytoplasmic FMR1 interacting protein 1 [Source:ZFIN;Acc:ZDB-GENE-030131-8557]
ENSDARG00000035715	-0.858796	marcksl1b	MARCKS-like 1b [Source:ZFIN;Acc:ZDB-GENE-040426-2315]
ENSDARG00000029215	-0.856837	ube2z	ubiquitin-conjugating enzyme E2Z [Source:ZFIN;Acc:ZDB-GENE-040718-15]
ENSDARG00000088999	-0.85498	METTL4	methyltransferase like 4 [Source:HGNC Symbol;Acc:24726]
ENSDARG00000076923	-0.853846	KAZN (3 of 3)	kazrin, periplakin interacting protein [Source:HGNC Symbol;Acc:29173]
ENSDARG00000017115	-0.853544	kctd10	potassium channel tetramerisation domain containing 10 [Source:ZFIN;Acc:ZDB-GENE-040426-2843]
ENSDARG00000042410	-0.849852	rab40b	RAB40B, member RAS oncogene family [Source:ZFIN;Acc:ZDB-GENE-040718-257]
ENSDARG00000007175	-0.849802	recql	RecQ protein-like (DNA helicase Q1-like) [Source:ZFIN;Acc:ZDB-GENE-050809-134]
ENSDARG00000052074	-0.849802	BX957362.1	Uncharacterized protein [Source:UniProtKB/TrEMBL;Acc:F1QYP6]
ENSDARG00000010098	-0.847875	pank1b	pantothenate kinase 1b [Source:ZFIN;Acc:ZDB-GENE-070209-259]
ENSDARG00000013582	-0.844845	ck2a2b	casein kinase 2 alpha 2b [Source:ZFIN;Acc:ZDB-GENE-090406-4]
ENSDARG00000001888	-0.84461	ppm1ba	protein phosphatase, Mg2+/Mn2+ dependent, 1Ba [Source:ZFIN;Acc:ZDB-GENE-991102-16]
ENSDARG00000004537	-0.842981	mll	myeloid/lymphoid or mixed-lineage leukemia (trithorax homolog, Drosophila) [Source:ZFIN;Acc:ZDB-GENE-080521-3]
ENSDARG00000088841	-0.842018	dnal4b	dynein, axonemal, light chain 4b [Source:ZFIN;Acc:ZDB-GENE-050208-510]
ENSDARG00000018206	-0.840831	nck2a	NCK adaptor protein 2a [Source:ZFIN;Acc:ZDB-GENE-040426-686]
ENSDARG00000035872	-0.837194	hsd17b12b	hydroxysteroid (17-beta) dehydrogenase 12b [Source:ZFIN;Acc:ZDB-GENE-030131-1346]
ENSDARG00000054087	-0.836711	irs1	insulin receptor substrate 1 [Source:ZFIN;Acc:ZDB-GENE-030131-872]
ENSDARG00000011133	-0.836348	ccne1	cyclin E1 [Source:ZFIN;Acc:ZDB-GENE-980526-168]
ENSDARG00000089981	-0.835956	rnf146	ring finger protein 146 [Source:ZFIN;Acc:ZDB-GENE-030131-5997]
ENSDARG00000040266	-0.835789	sox19b	SRY-box containing gene 19b [Source:ZFIN;Acc:ZDB-GENE-010111-1]
ENSDARG00000040059	-0.835502	gbp	glycogen synthase kinase binding protein [Source:ZFIN;Acc:ZDB-GENE-990714-7]
ENSDARG00000005186	-0.834863	sp4	sp4 transcription factor [Source:ZFIN;Acc:ZDB-GENE-031202-3]
ENSDARG00000051959	-0.832969	zgc:66449	zgc:66449 [Source:ZFIN;Acc:ZDB-GENE-030131-5618]
ENSDARG00000003263	-0.831595	pop4	processing of precursor 4, ribonuclease P/MRP subunit [Source:ZFIN;Acc:ZDB-GENE-050522-505]
ENSDARG00000020850	-0.831566	eef1a1l1	eukaryotic translation elongation factor 1 alpha 1, like 1 [Source:ZFIN;Acc:ZDB-GENE-990415-52]
ENSDARG00000003016	-0.831227	eef2b	eukaryotic translation elongation factor 2b [Source:ZFIN;Acc:ZDB-GENE-030131-5128]
ENSDARG00000045402	-0.830854	commd3	COMM domain containing 3 [Source:ZFIN;Acc:ZDB-GENE-041219-3]
ENSDARG00000088560	-0.830151	tmem104	transmembrane protein 104 [Source:ZFIN;Acc:ZDB-GENE-070822-4]
ENSDARG00000070358	-0.828218	smim12	small integral membrane protein 12 [Source:ZFIN;Acc:ZDB-GENE-050320-101]
ENSDARG00000071449	-0.827505	ITFG3	integrin alpha FG-GAP repeat containing 3 [Source:HGNC Symbol;Acc:14163]
ENSDARG00000057432	-0.826281	mxd3	MAX dimerization protein 3 [Source:ZFIN;Acc:ZDB-GENE-040426-1588]
ENSDARG00000077536	-0.826135	SNRNP200	small nuclear ribonucleoprotein 200kDa (U5) [Source:HGNC Symbol;Acc:30859]
ENSDARG00000027465	-0.82475	rmnd1	required for meiotic nuclear division 1 homolog (S. cerevisiae) [Source:ZFIN;Acc:ZDB-GENE-050522-21]
ENSDARG00000015427	-0.824119	hdac1	histone deacetylase 1 [Source:ZFIN;Acc:ZDB-GENE-020419-32]
ENSDARG00000018002	-0.821599	eci1	enoyl-CoA delta isomerase 1 [Source:ZFIN;Acc:ZDB-GENE-030131-6033]
ENSDARG00000005350	-0.821498	dip2ba	DIP2 disco-interacting protein 2 homolog Ba (Drosophila) [Source:ZFIN;Acc:ZDB-GENE-040426-2305]
ENSDARG00000076998	-0.820784	GAB3 (1 of 2)	GRB2-associated binding protein 3 [Source:HGNC Symbol;Acc:17515]
ENSDARG00000070830	-0.820249	zgc:136858	zgc:136858 [Source:ZFIN;Acc:ZDB-GENE-060421-6632]
ENSDARG00000060073	-0.819859	arid1ab	AT rich interactive domain 1Ab (SWI-like) [Source:ZFIN;Acc:ZDB-GENE-030131-5725]
ENSDARG00000092310	-0.819244	si:ch211-199g17.2	si:ch211-199g17.2 [Source:ZFIN;Acc:ZDB-GENE-060503-396]
ENSDARG00000060954	-0.8178	TMCC1 (1 of 2)	transmembrane and coiled-coil domain family 1 [Source:HGNC Symbol;Acc:29116]
ENSDARG00000057007	-0.81765	ctbp1	C-terminal binding protein 1 [Source:ZFIN;Acc:ZDB-GENE-010130-1]
ENSDARG00000059791	-0.817431	dad1	defender against cell death 1 [Source:ZFIN;Acc:ZDB-GENE-060503-233]
ENSDARG00000077434	-0.815218	MON1B (1 of 2)	MON1 homolog B (yeast) [Source:HGNC Symbol;Acc:25020]
ENSDARG00000077307	-0.813409	tmem201	transmembrane protein 201 [Source:ZFIN;Acc:ZDB-GENE-070410-61]
ENSDARG00000059871	-0.81335	shrprbck1r	sharpin and rbck1 related [Source:ZFIN;Acc:ZDB-GENE-080220-52]
ENSDARG00000056559	-0.812963	ccz1	CCZ1 vacuolar protein trafficking and biogenesis associated homolog (S. cerevisiae) [Source:ZFIN;Acc:ZDB-GENE-040426-698]
ENSDARG00000038639	-0.811492	elovl6l	ELOVL family member 6, elongation of long chain fatty acids like [Source:ZFIN;Acc:ZDB-GENE-031110-3]
ENSDARG00000074146	-0.811373	zgc:113452	zgc:113452 [Source:ZFIN;Acc:ZDB-GENE-050913-16]
ENSDARG00000019715	-0.81115	metap1d	methionyl aminopeptidase type 1D (mitochondrial) [Source:ZFIN;Acc:ZDB-GENE-050522-71]
ENSDARG00000042887	-0.810322	TNPO2 (2 of 2)	transportin 2 [Source:HGNC Symbol;Acc:19998]
ENSDARG00000018426	-0.809279	aldh7a1	aldehyde dehydrogenase 7 family, member A1 [Source:ZFIN;Acc:ZDB-GENE-030131-6129]
ENSDARG00000020625	-0.808598	jak1	Janus kinase 1 [Source:ZFIN;Acc:ZDB-GENE-980526-142]
ENSDARG00000061147	-0.808377	zfp64	zinc finger protein 64 homolog (mouse) [Source:ZFIN;Acc:ZDB-GENE-031118-80]
ENSDARG00000036500	-0.808049	fam122b	family with sequence similarity 122B [Source:ZFIN;Acc:ZDB-GENE-040801-204]
ENSDARG00000095890	-0.807211	znf236	zinc finger protein 236 [Source:ZFIN;Acc:ZDB-GENE-041111-195]
ENSDARG00000091831	-0.806961	ddx27	DEAD (Asp-Glu-Ala-Asp) box polypeptide 27 [Source:ZFIN;Acc:ZDB-GENE-031001-8]
ENSDARG00000077912	-0.806748	CU459160.2	Uncharacterized protein [Source:UniProtKB/TrEMBL;Acc:E7F0N0]
ENSDARG00000077009	-0.804454	wdfy4	WDFY family member 4 [Source:ZFIN;Acc:ZDB-GENE-090313-322]
ENSDARG00000077409	-0.804454	cby1	chibby homolog 1 (Drosophila) [Source:ZFIN;Acc:ZDB-GENE-030131-5074]
ENSDARG00000062795	-0.80387	abcb7	ATP-binding cassette, sub-family B (MDR/TAP), member 7 [Source:ZFIN;Acc:ZDB-GENE-050517-10]
ENSDARG00000068590	-0.803836	NAT6	N-acetyltransferase 6 (GCN5-related) [Source:HGNC Symbol;Acc:30252]
ENSDARG00000063191	-0.803458	extl2	exotoses (multiple)-like 2 [Source:ZFIN;Acc:ZDB-GENE-060929-1122]
ENSDARG00000068210	-0.802623	haus6	HAUS augmin-like complex, subunit 6 [Source:ZFIN;Acc:ZDB-GENE-030131-5517]
ENSDARG00000019156	-0.801544	haus5	HAUS augmin-like complex, subunit 5 [Source:ZFIN;Acc:ZDB-GENE-041114-150]
ENSDARG00000079326	-0.801044	si:ch211-53f16.1	si:ch211-53f16.1 [Source:ZFIN;Acc:ZDB-GENE-081104-237]
ENSDARG00000087657	-0.799462	fasn	fatty acid synthase [Source:ZFIN;Acc:ZDB-GENE-030131-7802]
ENSDARG00000020595	-0.799282	gnl3l	guanine nucleotide binding protein-like 3 (nucleolar)-like [Source:ZFIN;Acc:ZDB-GENE-040723-1]
ENSDARG00000033647	-0.799004	smarcb1a	SWI/SNF related, matrix associated, actin dependent regulator of chromatin, subfamily b, member 1a [Source:ZFIN;Acc:ZDB-GENE-041114-5]
ENSDARG00000063631	-0.798789	ch1073-291c23.1	ch1073-291c23.1 [Source:ZFIN;Acc:ZDB-GENE-050208-114]
ENSDARG00000042962	-0.798558	dgcr2	DiGeorge syndrome critical region gene 2 [Source:ZFIN;Acc:ZDB-GENE-040718-404]
ENSDARG00000062983	-0.797418	fbxo18	F-box protein, helicase, 18 [Source:ZFIN;Acc:ZDB-GENE-041210-99]
ENSDARG00000060394	-0.7957	MTFR2	mitochondrial fission regulator 2 [Source:HGNC Symbol;Acc:21115]
ENSDARG00000028543	-0.795213	fbxw11a	F-box and WD-40 domain protein 11a [Source:ZFIN;Acc:ZDB-GENE-030131-6305]
ENSDARG00000033231	-0.794187	mcm6l	MCM6 minichromosome maintenance deficient 6, like [Source:ZFIN;Acc:ZDB-GENE-050913-141]
ENSDARG00000013861	-0.793605	armc1	armadillo repeat containing 1 [Source:ZFIN;Acc:ZDB-GENE-041212-33]
ENSDARG00000062023	-0.79273	fndc3bb	fibronectin type III domain containing 3Bb [Source:ZFIN;Acc:ZDB-GENE-070510-2]
ENSDARG00000015540	-0.792156	psen2	presenilin 2 [Source:ZFIN;Acc:ZDB-GENE-000330-9]
ENSDARG00000016551	-0.791947	CR847934.1	Uncharacterized protein [Source:UniProtKB/TrEMBL;Acc:E7EZE5]
ENSDARG00000020645	-0.791727	slc7a3a	solute carrier family 7 (cationic amino acid transporter, y+ system), member 3a [Source:ZFIN;Acc:ZDB-GENE-041114-206]
ENSDARG00000024540	-0.791607	zgc:100919	zgc:100919 [Source:ZFIN;Acc:ZDB-GENE-040718-248]
ENSDARG00000009779	-0.790909	mcl1a	myeloid cell leukemia sequence 1a [Source:ZFIN;Acc:ZDB-GENE-000511-7]
ENSDARG00000090506	-0.790391	GTF3C1	general transcription factor IIIC, polypeptide 1, alpha 220kDa [Source:HGNC Symbol;Acc:4664]
ENSDARG00000054334	-0.790372	DCTPP1	dCTP pyrophosphatase 1 [Source:HGNC Symbol;Acc:28777]
ENSDARG00000035924	-0.790225	dync1li2	dynein, cytoplasmic 1, light intermediate chain 2 [Source:ZFIN;Acc:ZDB-GENE-050417-156]
ENSDARG00000086173	-0.788794	relb	v-rel reticuloendotheliosis viral oncogene homolog B [Source:ZFIN;Acc:ZDB-GENE-030131-9531]
ENSDARG00000033489	-0.788638	ube2j1	ubiquitin-conjugating enzyme E2, J1 [Source:ZFIN;Acc:ZDB-GENE-040426-2853]
ENSDARG00000034823	-0.788507	copg2	coatomer protein complex, subunit gamma 2 [Source:ZFIN;Acc:ZDB-GENE-000208-8]
ENSDARG00000059406	-0.787682	raf1b	v-raf-1 murine leukemia viral oncogene homolog 1b [Source:ZFIN;Acc:ZDB-GENE-090826-2]
ENSDARG00000037891	-0.785202	mlx	MAX-like protein X [Source:ZFIN;Acc:ZDB-GENE-050522-316]
ENSDARG00000039851	-0.784367	dhdds	dehydrodolichyl diphosphate synthase [Source:ZFIN;Acc:ZDB-GENE-040426-2236]
ENSDARG00000056515	-0.783586	spsb1	splA/ryanodine receptor domain and SOCS box containing 1 [Source:ZFIN;Acc:ZDB-GENE-030131-6122]
ENSDARG00000077566	-0.782708	CZv9_NA991H1orf52	chromosome 1 open reading frame 52 [Source:HGNC Symbol;Acc:24871]
ENSDARG00000062198	-0.7825	pcm1	pericentriolar material 1 [Source:ZFIN;Acc:ZDB-GENE-030131-428]
ENSDARG00000035326	-0.781594	nccrp1	nonspecific cytotoxic cell receptor protein 1 [Source:ZFIN;Acc:ZDB-GENE-000210-13]
ENSDARG00000036064	-0.781404	cnep1r1	CTD nuclear envelope phosphatase 1 regulatory subunit 1 [Source:ZFIN;Acc:ZDB-GENE-050417-425]
ENSDARG00000040152	-0.78096	nek4	NIMA (never in mitosis gene a)-related kinase 4 [Source:ZFIN;Acc:ZDB-GENE-040426-1392]
ENSDARG00000007461	-0.779986	srgap1	SLIT-ROBO Rho GTPase activating protein 1 [Source:ZFIN;Acc:ZDB-GENE-050420-284]
ENSDARG00000039878	-0.77973	AMBRA1 (2 of 2)	autophagy/beclin-1 regulator 1 [Source:HGNC Symbol;Acc:25990]
ENSDARG00000052702	-0.778225	capn1a	calpain 1, (mu/I) large subunit a [Source:ZFIN;Acc:ZDB-GENE-040426-1263]
ENSDARG00000063062	-0.774434	ubn2	ubinuclein 2 [Source:ZFIN;Acc:ZDB-GENE-070112-612]
ENSDARG00000037060	-0.773166	mll2	myeloid/lymphoid or mixed-lineage leukemia 2 [Source:ZFIN;Acc:ZDB-GENE-060223-2]
ENSDARG00000054191	-0.772597	pgk1	phosphoglycerate kinase 1 [Source:ZFIN;Acc:ZDB-GENE-040426-2711]
ENSDARG00000027749	-0.772534	hirip3	HIRA interacting protein 3 [Source:ZFIN;Acc:ZDB-GENE-030131-5753]
ENSDARG00000016837	-0.772357	glipr2l	GLI pathogenesis-related 2, like [Source:ZFIN;Acc:ZDB-GENE-041010-53]
ENSDARG00000071413	-0.771576	mier2	mesoderm induction early response 1, family member 2 [Source:ZFIN;Acc:ZDB-GENE-050208-795]
ENSDARG00000007065	-0.770906	mrps18b	mitochondrial ribosomal protein S18B [Source:ZFIN;Acc:ZDB-GENE-050417-278]
ENSDARG00000053713	-0.770319	CCDC88C	coiled-coil domain containing 88C [Source:HGNC Symbol;Acc:19967]
ENSDARG00000052408	-0.767881	mgat2	mannosyl (alpha-1,6-)-glycoprotein beta-1,2-N-acetylglucosaminyltransferase [Source:ZFIN;Acc:ZDB-GENE-070410-54]
ENSDARG00000077544	-0.767597	toe1	target of EGR1, member 1 (nuclear) [Source:ZFIN;Acc:ZDB-GENE-070912-533]
ENSDARG00000044102	-0.767294	znf593	zinc finger protein 593 [Source:ZFIN;Acc:ZDB-GENE-040426-1789]
ENSDARG00000026048	-0.766581	tsc1a	tuberous sclerosis 1a [Source:ZFIN;Acc:ZDB-GENE-030131-9111]
ENSDARG00000045785	-0.765834	C25H12orf29	chromosome 12 open reading frame 29 [Source:HGNC Symbol;Acc:25322]
ENSDARG00000025605	-0.765584	nvl	nuclear VCP-like [Source:ZFIN;Acc:ZDB-GENE-040426-2871]
ENSDARG00000015292	-0.76556	ube2g1a	ubiquitin-conjugating enzyme E2G 1a (UBC7 homolog, yeast) [Source:ZFIN;Acc:ZDB-GENE-030131-6065]
ENSDARG00000087372	-0.764929	HOOK2 (2 of 2)	hook homolog 2 (Drosophila) [Source:HGNC Symbol;Acc:19885]
ENSDARG00000052866	-0.764301	htt	huntingtin [Source:ZFIN;Acc:ZDB-GENE-990415-131]
ENSDARG00000091652	-0.764137	xrn1	5'-3' exoribonuclease 1 [Source:ZFIN;Acc:ZDB-GENE-040426-1203]
ENSDARG00000073734	-0.763676	arf6a	ADP-ribosylation factor 6a [Source:ZFIN;Acc:ZDB-GENE-030131-8007]
ENSDARG00000060249	-0.763557	WDR44	WD repeat domain 44 [Source:HGNC Symbol;Acc:30512]
ENSDARG00000020493	-0.762725	lgi1a	leucine-rich, glioma inactivated 1a [Source:ZFIN;Acc:ZDB-GENE-030131-1731]
ENSDARG00000074381	-0.760993	farp1	FERM, RhoGEF (ARHGEF) and pleckstrin domain protein 1 (chondrocyte-derived) [Source:ZFIN;Acc:ZDB-GENE-070424-163]
ENSDARG00000015709	-0.760624	hsd17b12a	hydroxysteroid (17-beta) dehydrogenase 12a [Source:ZFIN;Acc:ZDB-GENE-030131-5628]
ENSDARG00000033852	-0.760454	mad1l1	MAD1 mitotic arrest deficient-like 1 [Source:ZFIN;Acc:ZDB-GENE-040426-1081]
ENSDARG00000016059	-0.759818	rab5b	RAB5B, member RAS oncogene family [Source:ZFIN;Acc:ZDB-GENE-040426-2593]
ENSDARG00000041332	-0.759596	tmem33	transmembrane protein 33 [Source:ZFIN;Acc:ZDB-GENE-030131-5425]
ENSDARG00000008816	-0.758664	glud1a	glutamate dehydrogenase 1a [Source:ZFIN;Acc:ZDB-GENE-030114-2]
ENSDARG00000012682	-0.758549	pfn2l	profilin 2 like [Source:ZFIN;Acc:ZDB-GENE-030131-34]
ENSDARG00000043283	-0.757912	PRRG1	proline rich Gla (G-carboxyglutamic acid) 1 [Source:HGNC Symbol;Acc:9469]
ENSDARG00000007438	-0.757596	ube2i	ubiquitin-conjugating enzyme E2I [Source:ZFIN;Acc:ZDB-GENE-990614-17]
ENSDARG00000011020	-0.756372	zgc:66127	zgc:66127 [Source:ZFIN;Acc:ZDB-GENE-040426-1546]
ENSDARG00000051956	-0.756365	isca1	iron-sulfur cluster assembly 1 [Source:ZFIN;Acc:ZDB-GENE-050626-94]
ENSDARG00000002613	-0.756213	rpa3	replication protein A3 [Source:ZFIN;Acc:ZDB-GENE-040426-977]
ENSDARG00000011662	-0.755641	chuk	conserved helix-loop-helix ubiquitous kinase [Source:ZFIN;Acc:ZDB-GENE-040426-1069]
ENSDARG00000070124	-0.753829	ptpn23a	protein tyrosine phosphatase, non-receptor type 23, a [Source:ZFIN;Acc:ZDB-GENE-100921-24]
ENSDARG00000074544	-0.75358	BX000999.1	Uncharacterized protein [Source:UniProtKB/TrEMBL;Acc:F1QTB4]
ENSDARG00000045880	-0.753479	gas2l3	growth arrest-specific 2 like 3 [Source:ZFIN;Acc:ZDB-GENE-030131-2560]
ENSDARG00000069339	-0.751809	TBC1D24	TBC1 domain family, member 24 [Source:HGNC Symbol;Acc:29203]
ENSDARG00000079625	-0.751538	atr	ataxia telangiectasia and Rad3 related [Source:ZFIN;Acc:ZDB-GENE-070912-458]
ENSDARG00000062116	-0.751473	ctdsplb	CTD (carboxy-terminal domain, RNA polymerase II, polypeptide A) small phosphatase-like b [Source:ZFIN;Acc:ZDB-GENE-060929-488]
ENSDARG00000002013	-0.750539	grb10a	growth factor receptor-bound protein 10a [Source:ZFIN;Acc:ZDB-GENE-040822-32]
ENSDARG00000052703	-0.749296	cisd2	CDGSH iron sulfur domain 2 [Source:ZFIN;Acc:ZDB-GENE-040426-1381]
ENSDARG00000006859	-0.748181	nkain1	Na+/K+ transporting ATPase interacting 1 [Source:ZFIN;Acc:ZDB-GENE-040426-1472]
ENSDARG00000020841	-0.747338	RBM7	RNA binding motif protein 7 [Source:HGNC Symbol;Acc:9904]
ENSDARG00000033993	-0.747103	CABZ01008011.1	Uncharacterized protein [Source:UniProtKB/TrEMBL;Acc:E7F2A7]
ENSDARG00000063352	-0.746425	inpp4aa	inositol polyphosphate-4-phosphatase, type Ia [Source:ZFIN;Acc:ZDB-GENE-060312-5]
ENSDARG00000063345	-0.746018	creg1	cellular repressor of E1A-stimulated genes 1 [Source:ZFIN;Acc:ZDB-GENE-070112-2042]
ENSDARG00000060661	-0.74297	KLF8	Kruppel-like factor 8 [Source:HGNC Symbol;Acc:6351]
ENSDARG00000005600	-0.742795	bmpr1ba	bone morphogenetic protein receptor, type 1ba [Source:ZFIN;Acc:ZDB-GENE-991208-8]
ENSDARG00000008359	-0.741456	cnn3a	calponin 3, acidic a [Source:ZFIN;Acc:ZDB-GENE-030131-5130]
ENSDARG00000041237	-0.741231	med18	mediator of RNA polymerase II transcription, subunit 18 homolog (yeast) [Source:ZFIN;Acc:ZDB-GENE-040426-1276]
ENSDARG00000053395	-0.738035	cdkn2aipnl	CDKN2A interacting protein N-terminal like [Source:ZFIN;Acc:ZDB-GENE-041010-154]
ENSDARG00000062385	-0.737472	flcn	folliculin [Source:ZFIN;Acc:ZDB-GENE-060421-3470]
ENSDARG00000089861	-0.736519	usp44	ubiquitin specific peptidase 44 [Source:ZFIN;Acc:ZDB-GENE-040426-774]
ENSDARG00000043084	-0.735196	FAM108A1 (1 of 2)	family with sequence similarity 108, member A1 [Source:HGNC Symbol;Acc:28756]
ENSDARG00000054272	-0.73451	caprin1b	cell cycle associated protein 1b [Source:ZFIN;Acc:ZDB-GENE-040426-2020]
ENSDARG00000018559	-0.734443	JHDM1D (1 of 2)	jumonji C domain containing histone demethylase 1 homolog D (S. cerevisiae) [Source:HGNC Symbol;Acc:22224]
ENSDARG00000054337	-0.734264	ap1g2	adaptor-related protein complex 1, gamma 2 subunit [Source:ZFIN;Acc:ZDB-GENE-030616-587]
ENSDARG00000037491	-0.73413	bmp15	bone morphogenetic protein 15 [Source:ZFIN;Acc:ZDB-GENE-030131-6115]
ENSDARG00000092493	-0.733889	si:dkeyp-44a8.2	si:dkeyp-44a8.2 [Source:ZFIN;Acc:ZDB-GENE-070705-542]
ENSDARG00000011188	-0.733616	acvr2aa	activin A receptor, type IIAa [Source:ZFIN;Acc:ZDB-GENE-980526-227]
ENSDARG00000032156	-0.730865	zgc:171776	zgc:171776 [Source:ZFIN;Acc:ZDB-GENE-071004-36]
ENSDARG00000030307	-0.730739	hspa12b	heat shock protein 12B [Source:ZFIN;Acc:ZDB-GENE-070226-1]
ENSDARG00000045921	-0.730245	ZC3HDC1L	Uncharacterized protein [Source:UniProtKB/TrEMBL;Acc:F1RAW7]
ENSDARG00000052109	-0.729111	zgc:114041	zgc:114041 [Source:ZFIN;Acc:ZDB-GENE-050706-122]
ENSDARG00000076949	-0.728826	zgc:173837	zgc:173837 [Source:ZFIN;Acc:ZDB-GENE-080213-12]
ENSDARG00000040678	-0.727936	ccdc93	coiled-coil domain containing 93 [Source:ZFIN;Acc:ZDB-GENE-060421-8315]
ENSDARG00000019507	-0.726266	mcm5	MCM5 minichromosome maintenance deficient 5 (S. cerevisiae) [Source:ZFIN;Acc:ZDB-GENE-021209-1]
ENSDARG00000018966	-0.724944	cyb5r1	cytochrome b5 reductase 1 [Source:ZFIN;Acc:ZDB-GENE-030131-8497]
ENSDARG00000051921	-0.724108	slc30a5	solute carrier family 30 (zinc transporter), member 5 [Source:ZFIN;Acc:ZDB-GENE-040718-6]
ENSDARG00000078703	-0.723636	ASPH	aspartate beta-hydroxylase [Source:HGNC Symbol;Acc:757]
ENSDARG00000015070	-0.723254	pola2	polymerase (DNA directed), alpha 2 [Source:ZFIN;Acc:ZDB-GENE-030131-778]
ENSDARG00000016464	-0.723235	CDC42BPA (2 of 2)	CDC42 binding protein kinase alpha (DMPK-like) [Source:HGNC Symbol;Acc:1737]
ENSDARG00000023673	-0.722454	spint1a	serine peptidase inhibitor, Kunitz type 1 a [Source:ZFIN;Acc:ZDB-GENE-040426-2169]
ENSDARG00000088899	-0.72168	RALGAPB	Uncharacterized protein [Source:UniProtKB/TrEMBL;Acc:E7F7C2]
ENSDARG00000076116	-0.720169	usp10	ubiquitin specific peptidase 10 [Source:ZFIN;Acc:ZDB-GENE-030219-132]
ENSDARG00000014966	-0.720168	ccdc82	coiled-coil domain containing 82 [Source:ZFIN;Acc:ZDB-GENE-030131-5749]
ENSDARG00000010571	-0.719611	ezh2	enhancer of zeste homolog 2 (Drosophila) [Source:ZFIN;Acc:ZDB-GENE-041111-259]
ENSDARG00000036158	-0.717575	nudcd1	NudC domain containing 1 [Source:ZFIN;Acc:ZDB-GENE-050522-483]
ENSDARG00000057167	-0.715679	eif4g2b	eukaryotic translation initiation factor 4, gamma 2b [Source:ZFIN;Acc:ZDB-GENE-030131-6550]
ENSDARG00000086808	-0.715252	DDHD1 (1 of 2)	DDHD domain containing 1 [Source:HGNC Symbol;Acc:19714]
ENSDARG00000015206	-0.712899	hnrnpua	heterogeneous nuclear ribonucleoprotein Ua [Source:ZFIN;Acc:ZDB-GENE-030131-3731]
ENSDARG00000076931	-0.712732	capn7	calpain 7 [Source:ZFIN;Acc:ZDB-GENE-111111-1]
ENSDARG00000060494	-0.710263	eprs	glutamyl-prolyl-tRNA synthetase [Source:ZFIN;Acc:ZDB-GENE-030131-638]
ENSDARG00000056259	-0.710156	TMEM131	Uncharacterized protein [Source:UniProtKB/TrEMBL;Acc:E7F8H2]
ENSDARG00000015990	-0.710152	hcfc1a	host cell factor C1a [Source:ZFIN;Acc:ZDB-GENE-030912-10]
ENSDARG00000068148	-0.709775	arrdc1a	arrestin domain containing 1a [Source:ZFIN;Acc:ZDB-GENE-030925-15]
ENSDARG00000007923	-0.709395	ptpn1	protein tyrosine phosphatase, non-receptor type 1 [Source:ZFIN;Acc:ZDB-GENE-980605-23]
ENSDARG00000033586	-0.708601	ryroxd1	pyridine nucleotide-disulphide oxidoreductase domain 1 [Source:ZFIN;Acc:ZDB-GENE-040426-1732]
ENSDARG00000070670	-0.708427	crip2	cysteine-rich protein 2 [Source:ZFIN;Acc:ZDB-GENE-040426-2889]
ENSDARG00000010246	-0.706955	prmt1	protein arginine methyltransferase 1 [Source:ZFIN;Acc:ZDB-GENE-030131-693]
ENSDARG00000058719	-0.706929	si:dkey-119f1.1	si:dkey-119f1.1 [Source:ZFIN;Acc:ZDB-GENE-070705-287]
ENSDARG00000040407	-0.706321	usp22	ubiquitin specific peptidase 22 [Source:ZFIN;Acc:ZDB-GENE-060512-211]
ENSDARG00000076509	-0.706037	polr2d	polymerase (RNA) II (DNA directed) polypeptide D [Source:ZFIN;Acc:ZDB-GENE-040714-2]
ENSDARG00000016010	-0.705508	nup107	nucleoporin 107 [Source:ZFIN;Acc:ZDB-GENE-041210-245]
ENSDARG00000043854	-0.705037	ppil4	peptidylprolyl isomerase (cyclophilin)-like 4 [Source:ZFIN;Acc:ZDB-GENE-030131-6251]
ENSDARG00000012572	-0.703208	polr3f	polymerase (RNA) III (DNA directed) polypeptide F [Source:ZFIN;Acc:ZDB-GENE-040426-972]
ENSDARG00000042751	-0.702291	riok3	RIO kinase 3 (yeast) [Source:ZFIN;Acc:ZDB-GENE-040801-133]
ENSDARG00000067920	-0.702291	rab8a	RAB8A, member RAS oncogene family [Source:ZFIN;Acc:ZDB-GENE-070424-36]
ENSDARG00000087136	-0.701999	wu:fb44b02	wu:fb44b02 [Source:ZFIN;Acc:ZDB-GENE-030131-739]
ENSDARG00000057583	-0.701998	prrc2c	proline-rich coiled-coil 2C [Source:ZFIN;Acc:ZDB-GENE-081104-156]
ENSDARG00000036251	-0.700994	smarcc1b	SWI/SNF related, matrix associated, actin dependent regulator of chromatin, subfamily c, member 1b [Source:ZFIN;Acc:ZDB-GENE-060503-273]
ENSDARG00000028391	-0.700548	VPS37B (2 of 2)	vacuolar protein sorting 37 homolog B (S. cerevisiae) [Source:HGNC Symbol;Acc:25754]
ENSDARG00000033259	-0.700213	DIS3L2	DIS3 mitotic control homolog (S. cerevisiae)-like 2 [Source:HGNC Symbol;Acc:28648]
ENSDARG00000074705	-0.699707	MPRIP (1 of 2)	myosin phosphatase Rho interacting protein [Source:HGNC Symbol;Acc:30321]
ENSDARG00000078778	-0.69875	LRCH1	leucine-rich repeats and calponin homology (CH) domain containing 1 [Source:HGNC Symbol;Acc:20309]
ENSDARG00000032353	-0.698635	tiprl	TIP41, TOR signaling pathway regulator-like (S. cerevisiae) [Source:ZFIN;Acc:ZDB-GENE-040426-1611]
ENSDARG00000036831	-0.697449	rnf41	ring finger protein 41 [Source:ZFIN;Acc:ZDB-GENE-040426-2920]
ENSDARG00000057328	-0.697352	cth1	cth1 [Source:ZFIN;Acc:ZDB-GENE-990806-20]
ENSDARG00000078686	-0.696252	arl8a	ADP-ribosylation factor-like 8A [Source:ZFIN;Acc:ZDB-GENE-030131-5025]
ENSDARG00000015392	-0.696188	dhx15	DEAH (Asp-Glu-Ala-His) box polypeptide 15 [Source:ZFIN;Acc:ZDB-GENE-030131-650]
ENSDARG00000054312	-0.695469	slc38a6	solute carrier family 38, member 6 [Source:ZFIN;Acc:ZDB-GENE-050522-51]
ENSDARG00000014472	-0.695343	eif4a3	eukaryotic translation initiation factor 4A, isoform 3 [Source:ZFIN;Acc:ZDB-GENE-040426-915]
ENSDARG00000068613	-0.695004	zgc:154018	zgc:154018 [Source:ZFIN;Acc:ZDB-GENE-060929-172]
ENSDARG00000074289	-0.693824	tuba4l	tubulin, alpha 4 like [Source:ZFIN;Acc:ZDB-GENE-030131-5588]
ENSDARG00000018650	-0.693824	gtpbp3	GTP binding protein 3 [Source:ZFIN;Acc:ZDB-GENE-050522-335]
ENSDARG00000055912	-0.693658	nipa2	non imprinted in Prader-Willi/Angelman syndrome 2 (human) [Source:ZFIN;Acc:ZDB-GENE-040426-2134]
ENSDARG00000069342	-0.693526	zgc:153115	zgc:153115 [Source:ZFIN;Acc:ZDB-GENE-061013-418]
ENSDARG00000089236	-0.693407	METTL15	methyltransferase like 15 [Source:HGNC Symbol;Acc:26606]
ENSDARG00000060620	-0.693042	lig4	ligase IV, DNA, ATP-dependent [Source:ZFIN;Acc:ZDB-GENE-070820-10]
ENSDARG00000021702	-0.69289	pdcd4a	programmed cell death 4a [Source:ZFIN;Acc:ZDB-GENE-040426-1920]
ENSDARG00000026595	-0.692805	pafah1b1b	platelet-activating factor acetylhydrolase, isoform Ib, alpha subunit b [Source:ZFIN;Acc:ZDB-GENE-040116-3]
ENSDARG00000062650	-0.692687	rif1	RAP1 interacting factor homolog (yeast) [Source:ZFIN;Acc:ZDB-GENE-030131-3406]
ENSDARG00000022718	-0.691776	casp8ap2	CASP8 associated protein 2 [Source:ZFIN;Acc:ZDB-GENE-030826-8]
ENSDARG00000009106	-0.6891	serinc1	serine incorporator 1 [Source:ZFIN;Acc:ZDB-GENE-030131-4415]
ENSDARG00000079241	-0.686361	wdr90	WD repeat domain 90 [Source:ZFIN;Acc:ZDB-GENE-070424-67]
ENSDARG00000024277	-0.685301	pigm	phosphatidylinositol glycan anchor biosynthesis, class M [Source:ZFIN;Acc:ZDB-GENE-040426-1393]
ENSDARG00000042566	-0.684702	rps7	ribosomal protein S7 [Source:ZFIN;Acc:ZDB-GENE-040426-1718]
ENSDARG00000059685	-0.682068	wdr47b	WD repeat domain 47b [Source:ZFIN;Acc:ZDB-GENE-121114-10]
ENSDARG00000061201	-0.682003	acsf2	acyl-CoA synthetase family member 2 [Source:ZFIN;Acc:ZDB-GENE-060825-7]
ENSDARG00000087058	-0.681923	FUBP3 (1 of 2)	far upstream element (FUSE) binding protein 3 [Source:HGNC Symbol;Acc:4005]
ENSDARG00000061308	-0.681302	crebbpa	CREB binding protein a [Source:ZFIN;Acc:ZDB-GENE-050208-439]
ENSDARG00000032188	-0.68054	lrrc8a	leucine rich repeat containing 8 family, member A [Source:ZFIN;Acc:ZDB-GENE-030131-5853]
ENSDARG00000020187	-0.678873	GCA	grancalcin, EF-hand calcium binding protein [Source:HGNC Symbol;Acc:15990]
ENSDARG00000009950	-0.678725	edf1	endothelial differentiation-related factor 1 [Source:ZFIN;Acc:ZDB-GENE-040426-1710]
ENSDARG00000075543	-0.678504	chd8	chromodomain helicase DNA binding protein 8 [Source:ZFIN;Acc:ZDB-GENE-030131-6320]
ENSDARG00000038543	-0.678364	wdr48	WD repeat domain 48 [Source:ZFIN;Acc:ZDB-GENE-030131-6622]
ENSDARG00000015649	-0.678261	rap2c	RAP2C, member of RAS oncogene family [Source:ZFIN;Acc:ZDB-GENE-041024-1]
ENSDARG00000038306	-0.677467	tsc22d1	TSC22 domain family, member 1 [Source:ZFIN;Acc:ZDB-GENE-030131-7785]
ENSDARG00000020594	-0.677002	txlnba	taxilin beta a [Source:ZFIN;Acc:ZDB-GENE-030131-322]
ENSDARG00000002412	-0.676864	elovl1a	elongation of very long chain fatty acids (FEN1/Elo2, SUR4/Elo3, yeast)-like 1a [Source:ZFIN;Acc:ZDB-GENE-041010-66]
ENSDARG00000057912	-0.676327	eif1axb	eukaryotic translation initiation factor 1A, X-linked, b [Source:ZFIN;Acc:ZDB-GENE-030131-1319]
ENSDARG00000041068	-0.675606	got2a	glutamic-oxaloacetic transaminase 2a, mitochondrial (aspartate aminotransferase 2) [Source:ZFIN;Acc:ZDB-GENE-040426-2703]
ENSDARG00000024229	-0.675434	UBL7 (1 of 2)	ubiquitin-like 7 (bone marrow stromal cell-derived) [Source:HGNC Symbol;Acc:28221]
ENSDARG00000092702	-0.674963	si:dkeyp-20e4.8	si:dkeyp-20e4.8 [Source:ZFIN;Acc:ZDB-GENE-050208-356]
ENSDARG00000059711	-0.674942	nol6	nucleolar protein family 6 (RNA-associated) [Source:ZFIN;Acc:ZDB-GENE-030131-6294]
ENSDARG00000073996	-0.673585	prickle3	prickle homolog 3 (Drosophila) [Source:ZFIN;Acc:ZDB-GENE-081105-86]
ENSDARG00000012467	-0.673436	spint1b	serine peptidase inhibitor, Kunitz type 1 b [Source:ZFIN;Acc:ZDB-GENE-071218-1]
ENSDARG00000058297	-0.673247	timm13	translocase of inner mitochondrial membrane 13 homolog (yeast) [Source:ZFIN;Acc:ZDB-GENE-040718-167]
ENSDARG00000008119	-0.671803	E2F6	E2F transcription factor 6 [Source:HGNC Symbol;Acc:3120]
ENSDARG00000027500	-0.671185	oxsr1b	oxidative-stress responsive 1b [Source:ZFIN;Acc:ZDB-GENE-040426-723]
ENSDARG00000036114	-0.670255	PTDSS1 (2 of 2)	phosphatidylserine synthase 1 [Source:HGNC Symbol;Acc:9587]
ENSDARG00000040315	-0.669109	pid1	phosphotyrosine interaction domain containing 1 [Source:ZFIN;Acc:ZDB-GENE-050320-72]
ENSDARG00000091088	-0.6691	CABZ01068246.1	Uncharacterized protein [Source:UniProtKB/TrEMBL;Acc:E7F041]
ENSDARG00000090512	-0.668058	trim8a	tripartite motif containing 8a [Source:ZFIN;Acc:ZDB-GENE-130107-1]
ENSDARG00000075682	-0.667035	orc6	origin recognition complex, subunit 6 [Source:ZFIN;Acc:ZDB-GENE-030131-2976]
ENSDARG00000011825	-0.666852	cetn3	centrin 3 [Source:ZFIN;Acc:ZDB-GENE-050522-152]
ENSDARG00000089232	-0.66641	prr14	proline rich 14 [Source:ZFIN;Acc:ZDB-GENE-030131-3785]
ENSDARG00000040912	-0.666132	kdelr3	KDEL (Lys-Asp-Glu-Leu) endoplasmic reticulum protein retention receptor 3 [Source:ZFIN;Acc:ZDB-GENE-040426-1387]
ENSDARG00000019038	-0.665962	sgsm3	small G protein signaling modulator 3 [Source:ZFIN;Acc:ZDB-GENE-040426-2635]
ENSDARG00000030871	-0.665656	siah1	seven in absentia homolog 1 (Drosophila) [Source:ZFIN;Acc:ZDB-GENE-010319-31]
ENSDARG00000058448	-0.665656	zrsr2	zinc finger (CCCH type), RNA-binding motif and serine/arginine rich 2 [Source:ZFIN;Acc:ZDB-GENE-030131-1495]
ENSDARG00000015676	-0.665236	nmd3	NMD3 homolog (S. cerevisiae) [Source:ZFIN;Acc:ZDB-GENE-050320-149]
ENSDARG00000015917	-0.664661	rnft1	ring finger protein, transmembrane 1 [Source:ZFIN;Acc:ZDB-GENE-040426-2324]
ENSDARG00000087640	-0.663556	nsfl1c	NSFL1 (p97) cofactor (p47) [Source:ZFIN;Acc:ZDB-GENE-041114-160]
ENSDARG00000009745	-0.663041	fbxw2	F-box and WD repeat domain containing 2 [Source:ZFIN;Acc:ZDB-GENE-050522-303]
ENSDARG00000038695	-0.662432	elavl1	ELAV (embryonic lethal, abnormal vision, Drosophila)-like 1 (Hu antigen R) [Source:ZFIN;Acc:ZDB-GENE-990415-245]
ENSDARG00000056923	-0.659167	dbr1	debranching enzyme homolog 1 (S. cerevisiae) [Source:ZFIN;Acc:ZDB-GENE-030131-2466]
ENSDARG00000058868	-0.659032	apc	adenomatosis polyposis coli [Source:ZFIN;Acc:ZDB-GENE-031112-7]
ENSDARG00000001733	-0.658599	gulp1a	GULP, engulfment adaptor PTB domain containing 1a [Source:ZFIN;Acc:ZDB-GENE-030616-21]
ENSDARG00000014041	-0.658073	smarcad1	SWI/SNF-related, matrix-associated actin-dependent regulator of chromatin, subfamily a, containing DEAD/H box 1 [Source:ZFIN;Acc:ZDB-GENE-050522-499]
ENSDARG00000038524	-0.657338	pik3r1	phosphoinositide-3-kinase, regulatory subunit 1 (p85 alpha) [Source:ZFIN;Acc:ZDB-GENE-030131-1280]
ENSDARG00000074758	-0.655291	csde1	cold shock domain containing E1, RNA-binding [Source:ZFIN;Acc:ZDB-GENE-030131-8623]
ENSDARG00000061553	-0.654	TMEM246	transmembrane protein 246 [Source:HGNC Symbol;Acc:28180]
ENSDARG00000069744	-0.653683	mos	v-mos Moloney murine sarcoma viral oncogene homolog [Source:ZFIN;Acc:ZDB-GENE-040428-3]
ENSDARG00000070084	-0.653258	phf10	PHD finger protein 10 [Source:ZFIN;Acc:ZDB-GENE-040426-1573]
ENSDARG00000093125	-0.652077	RGPD2	RANBP2-like and GRIP domain containing 2 [Source:HGNC Symbol;Acc:32415]
ENSDARG00000069037	-0.651561	AKIP1	A kinase (PRKA) interacting protein 1 [Source:HGNC Symbol;Acc:1170]
ENSDARG00000024026	-0.650754	sdf2	stromal cell-derived factor 2 [Source:ZFIN;Acc:ZDB-GENE-030131-8823]
ENSDARG00000071906	-0.650639	SEC24B	SEC24 family, member B (S. cerevisiae) [Source:HGNC Symbol;Acc:10704]
ENSDARG00000053012	-0.650262	ubxn8	UBX domain protein 8 [Source:ZFIN;Acc:ZDB-GENE-050522-266]
ENSDARG00000021293	-0.649557	amdhd2	amidohydrolase domain containing 2 [Source:ZFIN;Acc:ZDB-GENE-040426-1871]
ENSDARG00000015856	-0.646988	slc25a40	solute carrier family 25, member 40 [Source:ZFIN;Acc:ZDB-GENE-040718-52]
ENSDARG00000029107	-0.646431	ube2d1a	ubiquitin-conjugating enzyme E2D 1a [Source:ZFIN;Acc:ZDB-GENE-040426-1609]
ENSDARG00000052388	-0.646387	pcgf5b	polycomb group ring finger 5b [Source:ZFIN;Acc:ZDB-GENE-060512-34]
ENSDARG00000034773	-0.64611	ncapd3	non-SMC condensin II complex, subunit D3 [Source:ZFIN;Acc:ZDB-GENE-040426-737]
ENSDARG00000027938	-0.645968	rad18	RAD18 homolog (S. cerevisiae) [Source:ZFIN;Acc:ZDB-GENE-040426-745]
ENSDARG00000032327	-0.644654	usp36	ubiquitin specific peptidase 36 [Source:ZFIN;Acc:ZDB-GENE-030131-5450]
ENSDARG00000019498	-0.642723	cry5	cryptochrome 5 [Source:ZFIN;Acc:ZDB-GENE-010426-8]
ENSDARG00000044183	-0.641487	prkab1a	protein kinase, AMP-activated, beta 1 non-catalytic subunit, a [Source:ZFIN;Acc:ZDB-GENE-040718-377]
ENSDARG00000028259	-0.640216	aldh3a2a	aldehyde dehydrogenase 3 family, member A2a [Source:ZFIN;Acc:ZDB-GENE-040718-74]
ENSDARG00000078992	-0.639154	CR354611.2	Uncharacterized protein [Source:UniProtKB/TrEMBL;Acc:E7F2F9]
ENSDARG00000069338	-0.636125	zgc:152863	zgc:152863 [Source:ZFIN;Acc:ZDB-GENE-061103-463]
ENSDARG00000079772	-0.634788	hmgb1a	high-mobility group box 1a [Source:ZFIN;Acc:ZDB-GENE-030131-341]
ENSDARG00000001244	-0.634589	srrm1	serine/arginine repetitive matrix 1 [Source:ZFIN;Acc:ZDB-GENE-040426-2789]
ENSDARG00000003699	-0.634013	atp7a	ATPase, Cu++ transporting, alpha polypeptide [Source:ZFIN;Acc:ZDB-GENE-060825-45]
ENSDARG00000044431	-0.633398	ppig	peptidyl-prolyl isomerase G (cyclophilin G) [Source:ZFIN;Acc:ZDB-GENE-040426-2822]
ENSDARG00000018508	-0.633188	zdhhc8b	zinc finger, DHHC-type containing 8b [Source:ZFIN;Acc:ZDB-GENE-030407-3]
ENSDARG00000017874	-0.630856	prkri	protein-kinase, interferon-inducible double stranded RNA dependent inhibitor [Source:ZFIN;Acc:ZDB-GENE-000831-4]
ENSDARG00000071478	-0.629765	lnx2b	ligand of numb-protein X 2b [Source:ZFIN;Acc:ZDB-GENE-040426-2500]
ENSDARG00000021120	-0.629262	tmem48	transmembrane protein 48 [Source:ZFIN;Acc:ZDB-GENE-030131-7176]
ENSDARG00000016143	-0.628871	xiap	X-linked inhibitor of apoptosis [Source:ZFIN;Acc:ZDB-GENE-030825-7]
ENSDARG00000069168	-0.627131	C18H15orf39	chromosome 15 open reading frame 39 [Source:HGNC Symbol;Acc:24497]
ENSDARG00000086341	-0.627062	CABZ01013938.1	Uncharacterized protein [Source:UniProtKB/TrEMBL;Acc:E7F2U5]
ENSDARG00000040158	-0.625697	cdc42l	cell division cycle 42, like [Source:ZFIN;Acc:ZDB-GENE-030131-6069]
ENSDARG00000037871	-0.625161	wipi2	WD repeat domain, phosphoinositide interacting 2 [Source:ZFIN;Acc:ZDB-GENE-040718-488]
ENSDARG00000005945	-0.62324	sart1	squamous cell carcinoma antigen recognised by T cells [Source:ZFIN;Acc:ZDB-GENE-040718-422]
ENSDARG00000056517	-0.622863	thoc3	THO complex 3 [Source:ZFIN;Acc:ZDB-GENE-040808-14]
ENSDARG00000061660	-0.621465	CABZ01055343.2	Uncharacterized protein [Source:UniProtKB/TrEMBL;Acc:E7F427]
ENSDARG00000034056	-0.621354	csnk1g2b	casein kinase 1, gamma 2b [Source:ZFIN;Acc:ZDB-GENE-060825-285]
ENSDARG00000056689	-0.620508	FYCO1 (1 of 2)	FYVE and coiled-coil domain containing 1 [Source:HGNC Symbol;Acc:14673]
ENSDARG00000078797	-0.620389	dennd3a	DENN/MADD domain containing 3a [Source:ZFIN;Acc:ZDB-GENE-091230-6]
ENSDARG00000016516	-0.618516	rbm8a	RNA binding motif protein 8A [Source:ZFIN;Acc:ZDB-GENE-050306-51]
ENSDARG00000062137	-0.618451	stag1b	stromal antigen 1b [Source:ZFIN;Acc:ZDB-GENE-030131-1393]
ENSDARG00000086332	-0.617979	bri3	brain protein I3 [Source:ZFIN;Acc:ZDB-GENE-030131-3038]
ENSDARG00000017220	-0.617881	otud7b	OTU domain containing 7B [Source:ZFIN;Acc:ZDB-GENE-060616-1]
ENSDARG00000043665	-0.617007	glrx5	glutaredoxin 5 homolog (S. cerevisiae) [Source:ZFIN;Acc:ZDB-GENE-040426-1957]
ENSDARG00000079905	-0.616755	mark2a	MAP/microtubule affinity-regulating kinase 2a [Source:ZFIN;Acc:ZDB-GENE-030131-4145]
ENSDARG00000042717	-0.616098	adipor1b	adiponectin receptor 1b [Source:ZFIN;Acc:ZDB-GENE-040426-2896]
ENSDARG00000069014	-0.61589	nphp4	nephronophthisis 4 [Source:ZFIN;Acc:ZDB-GENE-060503-715]
ENSDARG00000026024	-0.61589	mospd2	motile sperm domain containing 2 [Source:ZFIN;Acc:ZDB-GENE-041114-1]
ENSDARG00000035957	-0.615403	gmnn	geminin, DNA replication inhibitor [Source:ZFIN;Acc:ZDB-GENE-030429-30]
ENSDARG00000010995	-0.61483	mios	missing oocyte, meiosis regulator, homolog (Drosophila) [Source:ZFIN;Acc:ZDB-GENE-040426-856]
ENSDARG00000090716	-0.614666	cltcb	clathrin, heavy polypeptide b (Hc) [Source:ZFIN;Acc:ZDB-GENE-050227-12]
ENSDARG00000040387	-0.614666	mmd	monocyte to macrophage differentiation-associated [Source:ZFIN;Acc:ZDB-GENE-051120-39]
ENSDARG00000035515	-0.614169	TM2D2	TM2 domain containing 2 [Source:HGNC Symbol;Acc:24127]
ENSDARG00000036870	-0.61368	arih1l	ariadne homolog, ubiquitin-conjugating enzyme E2 binding protein, 1 like [Source:ZFIN;Acc:ZDB-GENE-040426-2395]
ENSDARG00000057918	-0.613506	tsc1b	tuberous sclerosis 1b [Source:ZFIN;Acc:ZDB-GENE-030131-3404]
ENSDARG00000075570	-0.613031	ide	insulin-degrading enzyme [Source:ZFIN;Acc:ZDB-GENE-070410-85]
ENSDARG00000041362	-0.612947	chmp7	CHMP family, member 7 [Source:ZFIN;Acc:ZDB-GENE-040426-1750]
ENSDARG00000044597	-0.611594	C21H17orf85	chromosome 17 open reading frame 85 [Source:HGNC Symbol;Acc:24612]
ENSDARG00000006397	-0.611327	laptm4a	lysosomal-associated protein transmembrane 4 alpha [Source:ZFIN;Acc:ZDB-GENE-030131-1024]
ENSDARG00000060559	-0.611263	dis3	DIS3 mitotic control homolog (S. cerevisiae) [Source:ZFIN;Acc:ZDB-GENE-080213-3]
ENSDARG00000012081	-0.611058	kif3b	kinesin family member 3B [Source:ZFIN;Acc:ZDB-GENE-050119-3]
ENSDARG00000057890	-0.60975	si:dkey-33c12.4	si:dkey-33c12.4 [Source:ZFIN;Acc:ZDB-GENE-030131-2527]
ENSDARG00000076176	-0.608323	ptcd1	pentatricopeptide repeat domain 1 [Source:ZFIN;Acc:ZDB-GENE-030131-6146]
ENSDARG00000021377	-0.606964	sh3pxd2b	SH3 and PX domains 2B [Source:ZFIN;Acc:ZDB-GENE-060810-52]
ENSDARG00000069857	-0.606775	coq3	coenzyme Q3 homolog, methyltransferase (yeast) [Source:ZFIN;Acc:ZDB-GENE-040718-364]
ENSDARG00000051800	-0.605842	FNBP4	Uncharacterized protein [Source:UniProtKB/TrEMBL;Acc:F1QGN0]
ENSDARG00000040991	-0.605478	cttnbp2	cortactin binding protein 2 [Source:ZFIN;Acc:ZDB-GENE-030131-8134]
ENSDARG00000026028	-0.604459	ankrd44	ankyrin repeat domain 44 [Source:ZFIN;Acc:ZDB-GENE-070912-605]
ENSDARG00000069054	-0.604168	glula	glutamate-ammonia ligase (glutamine synthase) a [Source:ZFIN;Acc:ZDB-GENE-030131-688]
ENSDARG00000014770	-0.602868	usp4	ubiquitin specific protease 4 (proto-oncogene) [Source:ZFIN;Acc:ZDB-GENE-041008-187]
ENSDARG00000013184	-0.600933	pcbp2	poly(rC) binding protein 2 [Source:ZFIN;Acc:ZDB-GENE-030131-563]
ENSDARG00000086126	-0.600549	trim33l	tripartite motif-containing 33-like [Source:ZFIN;Acc:ZDB-GENE-030131-5695]
ENSDARG00000063076	-0.60041	atrip	ATR interacting protein [Source:ZFIN;Acc:ZDB-GENE-050208-331]
ENSDARG00000087443	-0.600318	PTP4A2 (2 of 2)	protein tyrosine phosphatase type IVA, member 2 [Source:HGNC Symbol;Acc:9635]
ENSDARG00000011373	-0.599685	mknk2a	MAP kinase-interacting serine/threonine kinase 2a [Source:ZFIN;Acc:ZDB-GENE-030131-6099]
ENSDARG00000055719	-0.599427	ino80c	INO80 complex subunit C [Source:ZFIN;Acc:ZDB-GENE-040625-97]
ENSDARG00000012887	-0.598954	znf143a	zinc finger protein 143a [Source:ZFIN;Acc:ZDB-GENE-041114-154]
ENSDARG00000005840	-0.598919	got2b	glutamic-oxaloacetic transaminase 2b, mitochondrial (aspartate aminotransferase 2) [Source:ZFIN;Acc:ZDB-GENE-030131-7917]
ENSDARG00000019205	-0.598714	fam120c	family with sequence similarity 120C [Source:ZFIN;Acc:ZDB-GENE-090313-228]
ENSDARG00000077765	-0.598519	cx44.2	connexin 44.2 [Source:ZFIN;Acc:ZDB-GENE-010619-1]
ENSDARG00000005015	-0.597529	TSPYL1	TSPY-like 1 [Source:HGNC Symbol;Acc:12382]
ENSDARG00000053959	-0.597045	cdc42ep2	CDC42 effector protein (Rho GTPase binding) 2 [Source:ZFIN;Acc:ZDB-GENE-050320-104]
ENSDARG00000046004	-0.596899	capzb	capping protein (actin filament) muscle Z-line, beta [Source:ZFIN;Acc:ZDB-GENE-030131-7023]
ENSDARG00000079900	-0.596766	shroom4	shroom family member 4 [Source:ZFIN;Acc:ZDB-GENE-041111-246]
ENSDARG00000011408	-0.595417	lsm14ab	LSM14 homolog Ab (SCD6, S. cerevisiae) [Source:ZFIN;Acc:ZDB-GENE-040426-2462]
ENSDARG00000019845	-0.595195	pdlim1	PDZ and LIM domain 1 (elfin) [Source:ZFIN;Acc:ZDB-GENE-030131-5227]
ENSDARG00000029048	-0.594049	CU302316.2	Uncharacterized protein [Source:UniProtKB/TrEMBL;Acc:F1QJX6]
ENSDARG00000040548	-0.593647	eed	embryonic ectoderm development [Source:ZFIN;Acc:ZDB-GENE-050417-287]
ENSDARG00000074688	-0.592702	AL929039.2	Uncharacterized protein [Source:UniProtKB/TrEMBL;Acc:E7F1H1]
ENSDARG00000020242	-0.592658	fermt2	fermitin family homolog 2 (Drosophila) [Source:ZFIN;Acc:ZDB-GENE-050506-132]
ENSDARG00000021047	-0.590816	zc3h7a	zinc finger CCCH-type containing 7A [Source:ZFIN;Acc:ZDB-GENE-040426-2776]
ENSDARG00000012672	-0.590391	gtf2e2	general transcription factor IIE, polypeptide 2, beta [Source:ZFIN;Acc:ZDB-GENE-030131-6794]
ENSDARG00000062025	-0.58878	cpox	coproporphyrinogen oxidase [Source:ZFIN;Acc:ZDB-GENE-030131-9884]
ENSDARG00000009740	-0.588537	ppp1r7	protein phosphatase 1, regulatory (inhibitor) subunit 7 [Source:ZFIN;Acc:ZDB-GENE-051113-288]
ENSDARG00000035985	-0.58774	FAM210A (1 of 2)	family with sequence similarity 210, member A [Source:HGNC Symbol;Acc:28346]
ENSDARG00000024371	-0.587153	cdh1	cadherin 1, epithelial [Source:ZFIN;Acc:ZDB-GENE-010606-1]
ENSDARG00000061890	-0.586595	atp13a2	ATPase type 13A2 [Source:ZFIN;Acc:ZDB-GENE-061215-126]
ENSDARG00000058746	-0.586169	ubap1	ubiquitin associated protein 1 [Source:ZFIN;Acc:ZDB-GENE-040426-950]
