# Supplementary material for: Uracil-DNA Glycosylase Is Involved in DNA Demethylation and Required for Embryonic Development in the Zebrafish Embryo
Source: J Biol Chem. 2014 Apr 16;289(22):15463–73. doi: 10.1074/jbc.M114.561019 (PMC4140902; doi:10.1074/jbc.M114.561019)
Supplement: Supplemental Data [file supp_M114.561019_jbc.M114.561019-4.xls]

## Sheet: Sheet1
Table S4. Down-regulated genes in unga-MO-injected embryos compared to cMO-injected embryos at 1k-cell stage.
Ensembl Gene ID	log2 Ratio(MO2-1K/CMO-1K)	Associated Gene Name	Description
ENSDARG00000031261	-10.1886	sap30bp	SAP30 binding protein [Source:ZFIN;Acc:ZDB-GENE-030131-457]
ENSDARG00000075693	-9.96723	NUFIP1	nuclear fragile X mental retardation protein interacting protein 1 [Source:HGNC Symbol;Acc:8057]
ENSDARG00000027140	-9.67419	NUP160 (1 of 2)	nucleoporin 160kDa [Source:HGNC Symbol;Acc:18017]
ENSDARG00000004875	-9.67419	TMC6 (1 of 2)	transmembrane channel-like 6 [Source:HGNC Symbol;Acc:18021]
ENSDARG00000022410	-9.64566	rrp12	ribosomal RNA processing 12 homolog (S. cerevisiae) [Source:ZFIN;Acc:ZDB-GENE-050706-182]
ENSDARG00000070052	-9.38154	tdrd6	tudor domain containing 6 [Source:ZFIN;Acc:ZDB-GENE-041001-210]
ENSDARG00000014582	-9.3443	exoc3	exocyst complex component 3 [Source:ZFIN;Acc:ZDB-GENE-030131-5947]
ENSDARG00000052019	-9.22882	si:ch73-109d9.1	si:ch73-109d9.1 [Source:ZFIN;Acc:ZDB-GENE-110411-256]
ENSDARG00000012592	-9.22882	polr2b	polymerase (RNA) II (DNA directed) polypeptide B [Source:ZFIN;Acc:ZDB-GENE-041008-1]
ENSDARG00000009953	-9.18982	med14	mediator complex subunit 14 [Source:ZFIN;Acc:ZDB-GENE-030131-8867]
ENSDARG00000023916	-9.01402	CABZ01067098.1	Uncharacterized protein [Source:UniProtKB/TrEMBL;Acc:F1R9D7]
ENSDARG00000018020	-8.91886	pepd	peptidase D [Source:ZFIN;Acc:ZDB-GENE-030131-9444]
ENSDARG00000088574	-8.91886	psmd2	proteasome (prosome, macropain) 26S subunit, non-ATPase, 2 [Source:ZFIN;Acc:ZDB-GENE-040426-1480]
ENSDARG00000076920	-8.91886	ZNF335	zinc finger protein 335 [Source:HGNC Symbol;Acc:15807]
ENSDARG00000030933	-8.81378	KSR1 (2 of 2)	kinase suppressor of ras 1 [Source:HGNC Symbol;Acc:6465]
ENSDARG00000077988	-8.81378	ABCC10	ATP-binding cassette, sub-family C (CFTR/MRP), member 10 [Source:HGNC Symbol;Acc:52]
ENSDARG00000088210	-8.76155	exosc4	exosome component 4 [Source:ZFIN;Acc:ZDB-GENE-040426-1702]
ENSDARG00000039134	-8.76155	MTR	5-methyltetrahydrofolate-homocysteine methyltransferase [Source:HGNC Symbol;Acc:7468]
ENSDARG00000077178	-8.7039	zgc:152977	zgc:152977 [Source:ZFIN;Acc:ZDB-GENE-060825-353]
ENSDARG00000086896	-8.7039	CABZ01073334.1	Uncharacterized protein [Source:UniProtKB/TrEMBL;Acc:E7EYA8]
ENSDARG00000061372	-8.7039	cog7	component of oligomeric golgi complex 7 [Source:ZFIN;Acc:ZDB-GENE-061013-463]
ENSDARG00000073859	-8.7039	kif13bb	kinesin family member 13Bb [Source:ZFIN;Acc:ZDB-GENE-090908-5]
ENSDARG00000007494	-8.64386	st3gal2l	ST3 beta-galactoside alpha-2,3-sialyltransferase 2, like [Source:ZFIN;Acc:ZDB-GENE-050417-286]
ENSDARG00000025364	-8.64386	ACTN4 (2 of 3)	actinin, alpha 4 [Source:HGNC Symbol;Acc:166]
ENSDARG00000036293	-8.58496	gnb1l	guanine nucleotide binding protein (G protein), beta polypeptide 1-like [Source:ZFIN;Acc:ZDB-GENE-050320-77]
ENSDARG00000030583	-8.58496	foxk2	forkhead box K2 [Source:ZFIN;Acc:ZDB-GENE-030131-2861]
ENSDARG00000009480	-8.58496	pdcl	phosducin-like [Source:ZFIN;Acc:ZDB-GENE-030131-2365]
ENSDARG00000089230	-8.58496	wu:fd44f01	wu:fd44f01 [Source:ZFIN;Acc:ZDB-GENE-030131-4633]
ENSDARG00000061040	-8.58496	pum2	pumilio homolog 2 (Drosophila) [Source:ZFIN;Acc:ZDB-GENE-081031-76]
ENSDARG00000091512	-8.58496	NFRKB	nuclear factor related to kappaB binding protein [Source:HGNC Symbol;Acc:7802]
ENSDARG00000086269	-8.58496	ndst2a	N-deacetylase/N-sulfotransferase (heparan glucosaminyl) 2a [Source:ZFIN;Acc:ZDB-GENE-060810-182]
ENSDARG00000076904	-8.51964	loxl5b	lysyl oxidase-like 5b [Source:ZFIN;Acc:ZDB-GENE-070818-3]
ENSDARG00000077174	-8.51964	QSOX2	quiescin Q6 sulfhydryl oxidase 2 [Source:HGNC Symbol;Acc:30249]
ENSDARG00000002369	-8.51964	si:ch211-202a12.4	si:ch211-202a12.4 [Source:ZFIN;Acc:ZDB-GENE-030131-8486]
ENSDARG00000038429	-8.45121	csrnp1b	cysteine-serine-rich nuclear protein 1b [Source:ZFIN;Acc:ZDB-GENE-030131-1515]
ENSDARG00000035540	-8.45121	BRWD3	bromodomain and WD repeat domain containing 3 [Source:HGNC Symbol;Acc:17342]
ENSDARG00000058440	-8.45121	slc6a6b	solute carrier family 6 (neurotransmitter transporter, taurine), member 6b [Source:ZFIN;Acc:ZDB-GENE-030131-3077]
ENSDARG00000036778	-8.3837	hbs1l	HBS1-like (S. cerevisiae) [Source:ZFIN;Acc:ZDB-GENE-030131-2987]
ENSDARG00000042563	-8.3837	MIS18BP1	MIS18 binding protein 1 [Source:HGNC Symbol;Acc:20190]
ENSDARG00000089856	-8.3837	CIT (1 of 3)	citron (rho-interacting, serine/threonine kinase 21) [Source:HGNC Symbol;Acc:1985]
ENSDARG00000070603	-8.3837	hspa12a	heat shock protein 12A [Source:ZFIN;Acc:ZDB-GENE-031001-1]
ENSDARG00000079306	-8.3837	RLIM	ring finger protein, LIM domain interacting [Source:HGNC Symbol;Acc:13429]
ENSDARG00000076771	-8.30834	zgc:171445	zgc:171445 [Source:ZFIN;Acc:ZDB-GENE-080205-2]
ENSDARG00000077703	-8.30834	ehmt2	euchromatic histone-lysine N-methyltransferase 2 [Source:ZFIN;Acc:ZDB-GENE-010501-6]
ENSDARG00000086415	-8.22882	tsc2	tuberous sclerosis 2 [Source:ZFIN;Acc:ZDB-GENE-030131-2702]
ENSDARG00000043816	-8.22882	st6galnac1.2	ST6 (alpha-N-acetyl-neuraminyl-2,3-beta-galactosyl-1,3)-N-acetylgalactosaminide alpha-2,6-sialyltransferase 1.2 [Source:ZFIN;Acc:ZDB-GENE-041014-161]
ENSDARG00000061458	-8.22882	phf14	PHD finger protein 14 [Source:ZFIN;Acc:ZDB-GENE-030131-1796]
ENSDARG00000052496	-8.22882	HMHA1 (2 of 2)	histocompatibility (minor) HA-1 [Source:HGNC Symbol;Acc:17102]
ENSDARG00000057929	-8.22882	naf1	nuclear assembly factor 1 homolog (S. cerevisiae) [Source:ZFIN;Acc:ZDB-GENE-030131-4546]
ENSDARG00000023920	-8.22882	llgl2	lethal giant larvae homolog 2 (Drosophila) [Source:ZFIN;Acc:ZDB-GENE-030131-9877]
ENSDARG00000068709	-8.14975	fam174b	family with sequence similarity 174, member B [Source:ZFIN;Acc:ZDB-GENE-050419-78]
ENSDARG00000076938	-8.14975	txndc11	thioredoxin domain containing 11 [Source:ZFIN;Acc:ZDB-GENE-041008-112]
ENSDARG00000036852	-8.14975	DOM3Z	dom-3 homolog Z (C. elegans) [Source:HGNC Symbol;Acc:2992]
ENSDARG00000091489	-8.14975	CNBD1	cyclic nucleotide binding domain containing 1 [Source:HGNC Symbol;Acc:26663]
ENSDARG00000063385	-8.14975	cenpe	centromere protein E [Source:ZFIN;Acc:ZDB-GENE-060929-860]
ENSDARG00000010301	-8.14975	b4galt6	UDP-Gal:betaGlcNAc beta 1,4- galactosyltransferase, polypeptide 6 [Source:ZFIN;Acc:ZDB-GENE-040426-789]
ENSDARG00000078535	-8.14975	lrrcc1	leucine rich repeat and coiled-coil domain containing 1 [Source:ZFIN;Acc:ZDB-GENE-041111-207]
ENSDARG00000078942	-8.14975	AL929322.1	Uncharacterized protein [Source:UniProtKB/TrEMBL;Acc:E7EZB6]
ENSDARG00000032493	-8.0607	chn1	chimerin (chimaerin) 1 [Source:ZFIN;Acc:ZDB-GENE-040426-1934]
ENSDARG00000014573	-8.0607	ghitm	growth hormone inducible transmembrane protein [Source:ZFIN;Acc:ZDB-GENE-040426-1537]
ENSDARG00000095483	-8.0607	si:ch211-153i8.2	si:ch211-153i8.2 [Source:ZFIN;Acc:ZDB-GENE-090313-48]
ENSDARG00000057986	-8.0607	ints8	integrator complex subunit 8 [Source:ZFIN;Acc:ZDB-GENE-050522-556]
ENSDARG00000069324	-7.96578	vps53	vacuolar protein sorting 53 homolog (S. cerevisiae) [Source:ZFIN;Acc:ZDB-GENE-041114-199]
ENSDARG00000008243	-7.96578	cct8	chaperonin containing TCP1, subunit 8 (theta) [Source:ZFIN;Acc:ZDB-GENE-040426-876]
ENSDARG00000035389	-7.96578	FCHO2	FCH domain only 2 [Source:HGNC Symbol;Acc:25180]
ENSDARG00000078381	-7.96578	trip11	thyroid hormone receptor interactor 11 [Source:ZFIN;Acc:ZDB-GENE-030131-9833]
ENSDARG00000074645	-7.96578	ZCCHC6	zinc finger, CCHC domain containing 6 [Source:HGNC Symbol;Acc:25817]
ENSDARG00000069175	-7.96578	vps4b	vacuolar protein sorting 4b (yeast) [Source:ZFIN;Acc:ZDB-GENE-040426-1235]
ENSDARG00000095799	-7.96578	si:ch1073-228j22.1	si:ch1073-228j22.1 [Source:ZFIN;Acc:ZDB-GENE-110411-219]
ENSDARG00000014439	-7.96578	dgkza	diacylglycerol kinase, zeta a [Source:ZFIN;Acc:ZDB-GENE-111104-3]
ENSDARG00000087545	-7.86419	fbxo42	F-box protein 42 [Source:ZFIN;Acc:ZDB-GENE-030131-7399]
ENSDARG00000008784	-7.86419	prpf4ba	PRP4 pre-mRNA processing factor 4 homolog Ba [Source:ZFIN;Acc:ZDB-GENE-040426-947]
ENSDARG00000008366	-7.86419	mpp7	membrane protein, palmitoylated 7 (MAGUK p55 subfamily member 7) [Source:ZFIN;Acc:ZDB-GENE-991209-8]
ENSDARG00000090920	-7.86419	FP016237.2	Uncharacterized protein [Source:UniProtKB/TrEMBL;Acc:F1QRG3]
ENSDARG00000090305	-7.86419	CABZ01086759.2	Uncharacterized protein [Source:UniProtKB/TrEMBL;Acc:E7EYS9]
ENSDARG00000020488	-7.86419	arhgap17a	Rho GTPase activating protein 17a [Source:ZFIN;Acc:ZDB-GENE-050417-56]
ENSDARG00000078525	-7.86419	CCRN4L (1 of 2)	CCR4 carbon catabolite repression 4-like (S. cerevisiae) [Source:HGNC Symbol;Acc:14254]
ENSDARG00000077064	-7.86419	TRAPPC10	trafficking protein particle complex 10 [Source:HGNC Symbol;Acc:11868]
ENSDARG00000086908	-7.86419	dock1	dedicator of cytokinesis 1 [Source:ZFIN;Acc:ZDB-GENE-080108-5]
ENSDARG00000024785	-7.86419	ctnna2	catenin (cadherin-associated protein), alpha 2 [Source:ZFIN;Acc:ZDB-GENE-060815-3]
ENSDARG00000036700	-7.86419	si:ch211-114n24.6	si:ch211-114n24.6 [Source:ZFIN;Acc:ZDB-GENE-120214-26]
ENSDARG00000016212	-7.86419	nup214	nucleoporin 214 [Source:ZFIN;Acc:ZDB-GENE-110203-3]
ENSDARG00000089106	-7.76155	ddb1	damage specific DNA binding protein 1 [Source:ZFIN;Acc:ZDB-GENE-040426-1272]
ENSDARG00000079811	-7.76155	micall1	MICAL-like 1 [Source:ZFIN;Acc:ZDB-GENE-110119-1]
ENSDARG00000040326	-7.76155	DHX29	DEAH (Asp-Glu-Ala-His) box polypeptide 29 [Source:HGNC Symbol;Acc:15815]
ENSDARG00000044061	-7.76155	CR847944.2	Uncharacterized protein [Source:UniProtKB/TrEMBL;Acc:F1QPR0]
ENSDARG00000044074	-7.76155	loxl2b	lysyl oxidase-like 2b [Source:ZFIN;Acc:ZDB-GENE-050208-29]
ENSDARG00000087782	-7.76155	RNF152	ring finger protein 152 [Source:HGNC Symbol;Acc:26811]
ENSDARG00000059064	-7.76155	RASSF3	Ras association (RalGDS/AF-6) domain family member 3 [Source:HGNC Symbol;Acc:14271]
ENSDARG00000042624	-7.76155	pak1	p21/Cdc42/Rac1-activated kinase 1 [Source:ZFIN;Acc:ZDB-GENE-030826-29]
ENSDARG00000077800	-7.76155	fancm	Fanconi anemia, complementation group M [Source:ZFIN;Acc:ZDB-GENE-090929-1]
ENSDARG00000092776	-7.76155	C10H5orf42	chromosome 5 open reading frame 42 [Source:HGNC Symbol;Acc:25801]
ENSDARG00000078111	-7.76155	AP5Z1	adaptor-related protein complex 5, zeta 1 subunit [Source:HGNC Symbol;Acc:22197]
ENSDARG00000038882	-7.64386	smc4	structural maintenance of chromosomes 4 [Source:ZFIN;Acc:ZDB-GENE-020419-21]
ENSDARG00000089781	-7.64386	ciz1a	cdkn1a interacting zinc finger protein 1a [Source:ZFIN;Acc:ZDB-GENE-100922-222]
ENSDARG00000013478	-7.64386	rrp15	ribosomal RNA processing 15 homolog (S. cerevisiae) [Source:ZFIN;Acc:ZDB-GENE-030131-5261]
ENSDARG00000060484	-7.64386	EPT1	ethanolaminephosphotransferase 1 (CDP-ethanolamine-specific) [Source:HGNC Symbol;Acc:29361]
ENSDARG00000004492	-7.64386	pcyt1ab	phosphate cytidylyltransferase 1, choline, alpha b [Source:ZFIN;Acc:ZDB-GENE-050522-114]
ENSDARG00000088260	-7.64386	si:dkey-71l1.7	si:dkey-71l1.7 [Source:ZFIN;Acc:ZDB-GENE-070705-490]
ENSDARG00000032577	-7.64386	clcn6	chloride channel 6 [Source:ZFIN;Acc:ZDB-GENE-030131-2056]
ENSDARG00000086195	-7.64386	TSG101 (1 of 3)	tumor susceptibility gene 101 [Source:HGNC Symbol;Acc:15971]
ENSDARG00000018742	-7.64386	psme4b	proteasome (prosome, macropain) activator subunit 4b [Source:ZFIN;Acc:ZDB-GENE-100316-4]
ENSDARG00000063229	-7.64386	xpo1b	exportin 1 (CRM1 homolog, yeast) b [Source:ZFIN;Acc:ZDB-GENE-070530-6]
ENSDARG00000061211	-7.64386	spg20b	spastic paraplegia 20b (Troyer syndrome) [Source:ZFIN;Acc:ZDB-GENE-060825-146]
ENSDARG00000078127	-7.64386	NEURL4	neuralized homolog 4 (Drosophila) [Source:HGNC Symbol;Acc:34410]
ENSDARG00000078615	-7.64386	USP53 (1 of 2)	ubiquitin specific peptidase 53 [Source:HGNC Symbol;Acc:29255]
ENSDARG00000067607	-7.64386	srebf1	sterol regulatory element binding transcription factor 1 [Source:ZFIN;Acc:ZDB-GENE-090812-3]
ENSDARG00000094336	-7.64386	si:dkeyp-82a1.6	si:dkeyp-82a1.6 [Source:ZFIN;Acc:ZDB-GENE-081105-150]
ENSDARG00000075906	-7.5157	ADAD2	adenosine deaminase domain containing 2 [Source:HGNC Symbol;Acc:30714]
ENSDARG00000010407	-7.5157	ppp4r4	protein phosphatase 4, regulatory subunit 4 [Source:ZFIN;Acc:ZDB-GENE-041001-164]
ENSDARG00000054874	-7.5157	gpsm1b	G-protein signaling modulator 1b [Source:ZFIN;Acc:ZDB-GENE-110203-5]
ENSDARG00000062748	-7.5157	PKN1 (2 of 2)	protein kinase N1 [Source:HGNC Symbol;Acc:9405]
ENSDARG00000030636	-7.5157	tex30	testis expressed 30 [Source:ZFIN;Acc:ZDB-GENE-041210-219]
ENSDARG00000092987	-7.5157	zmat4a	zinc finger, matrin type 4a [Source:ZFIN;Acc:ZDB-GENE-081104-333]
ENSDARG00000063670	-7.5157	GTF2A1L	general transcription factor IIA, 1-like [Source:HGNC Symbol;Acc:30727]
ENSDARG00000061123	-7.5157	aldh18a1	aldehyde dehydrogenase 18 family, member A1 [Source:ZFIN;Acc:ZDB-GENE-030131-5602]
ENSDARG00000003757	-7.5157	cnpy1	canopy1 [Source:ZFIN;Acc:ZDB-GENE-060315-3]
ENSDARG00000094055	-7.5157	si:dkey-88l16.3	si:dkey-88l16.3 [Source:ZFIN;Acc:ZDB-GENE-030131-6015]
ENSDARG00000030092	-7.5157	tram2	translocation associated membrane protein 2 [Source:ZFIN;Acc:ZDB-GENE-040426-2024]
ENSDARG00000069250	-7.5157	uaca	uveal autoantigen with coiled-coil domains and ankyrin repeats [Source:HGNC Symbol;Acc:15947]
ENSDARG00000060678	-7.5157	NDST2	Uncharacterized protein [Source:UniProtKB/TrEMBL;Acc:E7F995]
ENSDARG00000092882	-7.5157	si:dkey-161j23.7	si:dkey-161j23.7 [Source:ZFIN;Acc:ZDB-GENE-091204-391]
ENSDARG00000087074	-7.5157	znf574	zinc finger protein 574 [Source:ZFIN;Acc:ZDB-GENE-100922-259]
ENSDARG00000089347	-7.5157	CABZ01041309.1	Uncharacterized protein [Source:UniProtKB/TrEMBL;Acc:F1QJ22]
ENSDARG00000010610	-7.5157	sarm1	sterile alpha and TIR motif containing 1 [Source:ZFIN;Acc:ZDB-GENE-040219-1]
ENSDARG00000092666	-7.5157	si:ch211-165f21.5	si:ch211-165f21.5 [Source:ZFIN;Acc:ZDB-GENE-070912-137]
ENSDARG00000063667	-7.5157	zgc:162913	zgc:162913 [Source:ZFIN;Acc:ZDB-GENE-070615-9]
ENSDARG00000078744	-7.5157	tmem63bb	transmembrane protein 63Bb [Source:ZFIN;Acc:ZDB-GENE-030131-7663]
ENSDARG00000088692	-7.5157	si:dkey-56m15.9	si:dkey-56m15.9 [Source:ZFIN;Acc:ZDB-GENE-110913-4]
ENSDARG00000056156	-7.5157	NPDC1 (2 of 2)	neural proliferation, differentiation and control, 1 [Source:HGNC Symbol;Acc:7899]
ENSDARG00000052553	-7.5157	lig3	ligase III, DNA, ATP-dependent [Source:ZFIN;Acc:ZDB-GENE-030131-8453]
ENSDARG00000096403	-4.77491	si:dkey-153m14.1	si:dkey-153m14.1 [Source:ZFIN;Acc:ZDB-GENE-120215-41]
ENSDARG00000044225	-4.46067	GOLPH3 (2 of 2)	golgi phosphoprotein 3 (coat-protein) [Source:HGNC Symbol;Acc:15452]
ENSDARG00000063030	-4.4538	mesdc2	mesoderm development candidate 2 [Source:ZFIN;Acc:ZDB-GENE-070112-2142]
ENSDARG00000008026	-4.42339	fam129bb	family with sequence similarity 129, member Bb [Source:ZFIN;Acc:ZDB-GENE-030131-6218]
ENSDARG00000070656	-4.35655	si:ch211-69g19.2	si:ch211-69g19.2 [Source:ZFIN;Acc:ZDB-GENE-030804-13]
ENSDARG00000087307	-4.28857	ctsa	cathepsin A [Source:ZFIN;Acc:ZDB-GENE-030131-537]
ENSDARG00000076584	-4.25226	PATZ1	Uncharacterized protein [Source:UniProtKB/TrEMBL;Acc:E7F222]
ENSDARG00000003197	-4.21612	wdr21	WD repeat domain 21 [Source:ZFIN;Acc:ZDB-GENE-040109-2]
ENSDARG00000061862	-4.21501	myo18ab	myosin XVIIIAb [Source:ZFIN;Acc:ZDB-GENE-080423-1]
ENSDARG00000023768	-4.21501	mfsd4a	major facilitator superfamily domain containing 4a [Source:ZFIN;Acc:ZDB-GENE-040426-1643]
ENSDARG00000039493	-4.15719	naa20	N(alpha)-acetyltransferase 20, NatB catalytic subunit [Source:ZFIN;Acc:ZDB-GENE-050327-47]
ENSDARG00000061020	-4.13984	C12H10orf118	chromosome 10 open reading frame 118 [Source:HGNC Symbol;Acc:24349]
ENSDARG00000051851	-4.09954	ctu2	cytosolic thiouridylase subunit 2 homolog (S. pombe) [Source:ZFIN;Acc:ZDB-GENE-040801-79]
ENSDARG00000030241	-4.09954	vbp1	von Hippel-Lindau binding protein 1 [Source:ZFIN;Acc:ZDB-GENE-050522-494]
ENSDARG00000086557	-4.01792	ccdc14	coiled-coil domain containing 14 [Source:ZFIN;Acc:ZDB-GENE-120215-134]
ENSDARG00000020192	-4.01792	cdc20	cell division cycle 20 homolog [Source:ZFIN;Acc:ZDB-GENE-040426-2044]
ENSDARG00000062897	-3.97598	TNKS (2 of 2)	tankyrase, TRF1-interacting ankyrin-related ADP-ribose polymerase [Source:HGNC Symbol;Acc:11941]
ENSDARG00000059631	-3.93141	ints1	integrator complex subunit 1 [Source:ZFIN;Acc:ZDB-GENE-030131-6523]
ENSDARG00000087803	-3.82475	NDUFC2	NADH dehydrogenase (ubiquinone) 1, subcomplex unknown, 2, 14.5kDa [Source:HGNC Symbol;Acc:7706]
ENSDARG00000073847	-3.78958	rbm15	RNA binding motif protein 15 [Source:ZFIN;Acc:ZDB-GENE-041008-192]
ENSDARG00000059870	-3.78958	clk2b	CDC-like kinase 2b [Source:ZFIN;Acc:ZDB-GENE-060929-1126]
ENSDARG00000068562	-3.78958	RBM33	RNA binding motif protein 33 [Source:HGNC Symbol;Acc:27223]
ENSDARG00000055566	-3.71149	mastl	microtubule associated serine/threonine kinase-like [Source:ZFIN;Acc:ZDB-GENE-040801-128]
ENSDARG00000038306	-3.68557	tsc22d1	TSC22 domain family, member 1 [Source:ZFIN;Acc:ZDB-GENE-030131-7785]
ENSDARG00000068231	-3.6845	CABZ01062083.1	Uncharacterized protein [Source:UniProtKB/TrEMBL;Acc:E7F1M7]
ENSDARG00000088463	-3.6845	CLPB	ClpB caseinolytic peptidase B homolog (E. coli) [Source:HGNC Symbol;Acc:30664]
ENSDARG00000089988	-3.63528	CCNA2 (2 of 2)	cyclin A2 [Source:HGNC Symbol;Acc:1578]
ENSDARG00000076888	-3.63227	zgc:171967	zgc:171967 [Source:ZFIN;Acc:ZDB-GENE-070928-36]
ENSDARG00000045540	-3.57462	ppp6r2a	protein phosphatase 6, regulatory subunit 2a [Source:ZFIN;Acc:ZDB-GENE-030131-5428]
ENSDARG00000041853	-3.51457	rbm39b	RNA binding motif protein 39b [Source:ZFIN;Acc:ZDB-GENE-050327-97]
ENSDARG00000020008	-3.51457	vcp	valosin containing protein [Source:ZFIN;Acc:ZDB-GENE-030131-5408]
ENSDARG00000089893	-3.48543	CABZ01044611.1	Uncharacterized protein [Source:UniProtKB/TrEMBL;Acc:E7F306]
ENSDARG00000091717	-3.45568	FASTKD5	FAST kinase domains 5 [Source:HGNC Symbol;Acc:25790]
ENSDARG00000023145	-3.4538	pum1	pumilio homolog 1 (Drosophila) [Source:ZFIN;Acc:ZDB-GENE-030131-2074]
ENSDARG00000074431	-3.43387	ddb1	damage specific DNA binding protein 1 [Source:ZFIN;Acc:ZDB-GENE-040426-1272]
ENSDARG00000014836	-3.41928	smchd1	structural maintenance of chromosomes flexible hinge domain containing 1 [Source:ZFIN;Acc:ZDB-GENE-050211-6]
ENSDARG00000040513	-3.39035	zgc:92313	zgc:92313 [Source:ZFIN;Acc:ZDB-GENE-040718-339]
ENSDARG00000078382	-3.39035	CABZ01075938.1	Uncharacterized protein [Source:UniProtKB/TrEMBL;Acc:F1QAV1]
ENSDARG00000071868	-3.39035	znf711	zinc finger protein 711 [Source:ZFIN;Acc:ZDB-GENE-081107-49]
ENSDARG00000075400	-3.35595	FBXO33	F-box protein 33 [Source:HGNC Symbol;Acc:19833]
ENSDARG00000063694	-3.33278	MON2	MON2 homolog (S. cerevisiae) [Source:HGNC Symbol;Acc:29177]
ENSDARG00000074735	-3.3233	cog1	component of oligomeric golgi complex 1 [Source:ZFIN;Acc:ZDB-GENE-050302-128]
ENSDARG00000060847	-3.32193	setd1ba	SET domain containing 1B, a [Source:ZFIN;Acc:ZDB-GENE-050309-289]
ENSDARG00000041811	-3.32193	rps25	ribosomal protein S25 [Source:ZFIN;Acc:ZDB-GENE-040426-1788]
ENSDARG00000074636	-3.32193	CABZ01060331.1	Uncharacterized protein [Source:UniProtKB/TrEMBL;Acc:F1Q7J5]
ENSDARG00000035074	-3.32193	rtel1	regulator of telomere elongation helicase 1 [Source:ZFIN;Acc:ZDB-GENE-050306-11]
ENSDARG00000061312	-3.30951	pds5b	PDS5, regulator of cohesion maintenance, homolog B (S. cerevisiae) [Source:ZFIN;Acc:ZDB-GENE-091217-2]
ENSDARG00000010948	-3.30778	kif11	kinesin family member 11 [Source:ZFIN;Acc:ZDB-GENE-020426-1]
ENSDARG00000030665	-3.20469	CU929230.1	Uncharacterized protein [Source:UniProtKB/TrEMBL;Acc:E7F3A6]
ENSDARG00000021896	-3.19094	asap3	ArfGAP with SH3 domain, ankyrin repeat and PH domain 3 [Source:ZFIN;Acc:ZDB-GENE-050913-39]
ENSDARG00000013250	-3.17906	tars	threonyl-tRNA synthetase [Source:ZFIN;Acc:ZDB-GENE-041010-218]
ENSDARG00000039309	-3.17906	hook2	hook homolog 2 (Drosophila) [Source:ZFIN;Acc:ZDB-GENE-040426-1636]
ENSDARG00000019778	-3.17144	RPS6	ribosomal protein S6 [Source:HGNC Symbol;Acc:10429]
ENSDARG00000056924	-3.13936	sap130a	Sin3A-associated protein a [Source:ZFIN;Acc:ZDB-GENE-070615-5]
ENSDARG00000060411	-3.09324	ddx28	DEAD (Asp-Glu-Ala-Asp) box polypeptide 28 [Source:ZFIN;Acc:ZDB-GENE-061013-64]
ENSDARG00000056090	-3.08586	capza1b	capping protein (actin filament) muscle Z-line, alpha 1b [Source:ZFIN;Acc:ZDB-GENE-031002-24]
ENSDARG00000076416	-3.05931	SHROOM2 (1 of 2)	shroom family member 2 [Source:HGNC Symbol;Acc:630]
ENSDARG00000018478	-3.03363	agxtb	alanine-glyoxylate aminotransferase b [Source:ZFIN;Acc:ZDB-GENE-010302-3]
ENSDARG00000037334	-3.0264	wdr92	WD repeat domain 92 [Source:ZFIN;Acc:ZDB-GENE-050417-93]
ENSDARG00000045006	-3.02046	ptprga	protein tyrosine phosphatase, receptor type, g a [Source:ZFIN;Acc:ZDB-GENE-101101-4]
ENSDARG00000090971	-3.02046	cc2d2a	coiled-coil and C2 domain containing 2A [Source:ZFIN;Acc:ZDB-GENE-030131-2291]
ENSDARG00000076592	-3.02046	man1b1	mannosidase, alpha, class 1B, member 1 [Source:ZFIN;Acc:ZDB-GENE-070705-482]
ENSDARG00000019791	-3.02046	prmt3	protein arginine methyltransferase 3 [Source:ZFIN;Acc:ZDB-GENE-041105-1]
ENSDARG00000078059	-3.02046	nudcd2	NudC domain containing 2 [Source:ZFIN;Acc:ZDB-GENE-040801-49]
ENSDARG00000074936	-3.02046	NDST1	N-deacetylase/N-sulfotransferase (heparan glucosaminyl) 1 [Source:HGNC Symbol;Acc:7680]
ENSDARG00000019507	-2.98274	mcm5	MCM5 minichromosome maintenance deficient 5 (S. cerevisiae) [Source:ZFIN;Acc:ZDB-GENE-021209-1]
ENSDARG00000040854	-2.97598	tsg101	tumor susceptibility gene 101 [Source:ZFIN;Acc:ZDB-GENE-030217-1]
ENSDARG00000039384	-2.97598	gak	cyclin G associated kinase [Source:ZFIN;Acc:ZDB-GENE-041210-358]
ENSDARG00000045666	-2.97598	ANKRD50	ankyrin repeat domain 50 [Source:HGNC Symbol;Acc:29223]
ENSDARG00000007271	-2.97598	mynn	myoneurin [Source:ZFIN;Acc:ZDB-GENE-030131-5378]
ENSDARG00000078348	-2.974	tcf20	transcription factor 20 [Source:ZFIN;Acc:ZDB-GENE-110411-97]
ENSDARG00000052914	-2.974	tpra	translocated promoter region a (to activated MET oncogene) [Source:ZFIN;Acc:ZDB-GENE-081104-2]
#N/A	-2.93637	#N/A	#N/A
ENSDARG00000062270	-2.91594	CCNYL1	cyclin Y-like 1 [Source:HGNC Symbol;Acc:26868]
ENSDARG00000013705	-2.91406	ccm2	cerebral cavernous malformation 2 [Source:ZFIN;Acc:ZDB-GENE-040712-6]
ENSDARG00000078041	-2.91037	xpo1a	exportin 1 (CRM1 homolog, yeast) a [Source:ZFIN;Acc:ZDB-GENE-050309-201]
ENSDARG00000035692	-2.90243	rps3a	ribosomal protein S3A [Source:ZFIN;Acc:ZDB-GENE-030131-9184]
ENSDARG00000053447	-2.85704	ppp4r2b	protein phosphatase 4, regulatory subunit 2b [Source:ZFIN;Acc:ZDB-GENE-030131-3008]
ENSDARG00000040779	-2.84891	med16	mediator complex subunit 16 [Source:ZFIN;Acc:ZDB-GENE-090306-4]
ENSDARG00000003217	-2.84539	urb2	URB2 ribosome biogenesis 2 homolog (S. cerevisiae) [Source:ZFIN;Acc:ZDB-GENE-030131-2621]
ENSDARG00000076559	-2.83842	RB1CC1	RB1-inducible coiled-coil 1 [Source:HGNC Symbol;Acc:15574]
ENSDARG00000079289	-2.8097	PPP4R1L	protein phosphatase 4, regulatory subunit 1-like [Source:HGNC Symbol;Acc:15755]
ENSDARG00000042269	-2.8097	ddx41	DEAD (Asp-Glu-Ala-Asp) box polypeptide 41 [Source:ZFIN;Acc:ZDB-GENE-030131-1927]
ENSDARG00000014571	-2.79909	ctnnb1	catenin (cadherin-associated protein), beta 1 [Source:ZFIN;Acc:ZDB-GENE-980526-362]
ENSDARG00000021996	-2.79172	PPP2R2A	Uncharacterized protein [Source:UniProtKB/TrEMBL;Acc:F1QNS2]
ENSDARG00000077531	-2.77158	bag6l	BCL2-associated athanogene 6, like [Source:ZFIN;Acc:ZDB-GENE-060307-2]
ENSDARG00000042147	-2.76939	rbbp5	retinoblastoma binding protein 5 [Source:ZFIN;Acc:ZDB-GENE-040426-886]
ENSDARG00000093999	-2.76609	TTF1 (3 of 6)	transcription termination factor, RNA polymerase I [Source:HGNC Symbol;Acc:12397]
ENSDARG00000026757	-2.76351	rnf168	ring finger protein 168 [Source:ZFIN;Acc:ZDB-GENE-030131-6013]
ENSDARG00000041723	-2.76139	zgc:55461	zgc:55461 [Source:ZFIN;Acc:ZDB-GENE-040426-2879]
ENSDARG00000006862	-2.738	kifap3b	kinesin-associated protein 3b [Source:ZFIN;Acc:ZDB-GENE-030131-2219]
ENSDARG00000014209	-2.73397	ODF3L2 (1 of 2)	outer dense fiber of sperm tails 3-like 2 [Source:HGNC Symbol;Acc:26841]
ENSDARG00000076981	-2.72836	zgc:198329	zgc:198329 [Source:ZFIN;Acc:ZDB-GENE-080226-6]
ENSDARG00000007320	-2.72329	rpl7	ribosomal protein L7 [Source:ZFIN;Acc:ZDB-GENE-030131-8654]
ENSDARG00000040548	-2.72114	eed	embryonic ectoderm development [Source:ZFIN;Acc:ZDB-GENE-050417-287]
ENSDARG00000078092	-2.68777	LIMD2	LIM domain containing 2 [Source:HGNC Symbol;Acc:28142]
ENSDARG00000087758	-2.6845	PSMD2 (2 of 2)	proteasome (prosome, macropain) 26S subunit, non-ATPase, 2 [Source:HGNC Symbol;Acc:9559]
ENSDARG00000031200	-2.6845	ppp2r5cb	protein phosphatase 2, regulatory subunit B', gamma b [Source:ZFIN;Acc:ZDB-GENE-041014-4]
ENSDARG00000057248	-2.65578	sclt1	sodium channel and clathrin linker 1 [Source:ZFIN;Acc:ZDB-GENE-030131-3278]
ENSDARG00000002826	-2.6551	cep57l1	centrosomal protein 57-like 1 [Source:ZFIN;Acc:ZDB-GENE-040808-27]
ENSDARG00000056267	-2.63227	dixdc1b	DIX domain containing 1b [Source:ZFIN;Acc:ZDB-GENE-041008-148]
ENSDARG00000003021	-2.63005	hdac8	histone deacetylase 8 [Source:ZFIN;Acc:ZDB-GENE-040426-2772]
ENSDARG00000052879	-2.60584	zgc:111868	zgc:111868 [Source:ZFIN;Acc:ZDB-GENE-050809-138]
ENSDARG00000018491	-2.60533	pdia4	protein disulfide isomerase associated 4 [Source:ZFIN;Acc:ZDB-GENE-030131-5493]
ENSDARG00000075434	-2.59409	C4H22orf28	chromosome 22 open reading frame 28 [Source:HGNC Symbol;Acc:26935]
ENSDARG00000016811	-2.58042	ints3	integrator complex subunit 3 [Source:ZFIN;Acc:ZDB-GENE-060503-634]
ENSDARG00000042590	-2.58042	rbm19	RNA binding motif protein 19 [Source:ZFIN;Acc:ZDB-GENE-031125-3]
ENSDARG00000086823	-2.58042	strn4	striatin, calmodulin binding protein 4 [Source:ZFIN;Acc:ZDB-GENE-070501-3]
ENSDARG00000040439	-2.56006	rsl24d1	ribosomal L24 domain containing 1 [Source:ZFIN;Acc:ZDB-GENE-040426-1925]
ENSDARG00000089765	-2.55479	si:ch211-286b5.4	si:ch211-286b5.4 [Source:ZFIN;Acc:ZDB-GENE-121214-140]
ENSDARG00000087421	-2.55145	SERBP1 (3 of 3)	SERPINE1 mRNA binding protein 1 [Source:HGNC Symbol;Acc:17860]
ENSDARG00000015707	-2.5507	dvl3a	dishevelled, dsh homolog 3a (Drosophila) [Source:ZFIN;Acc:ZDB-GENE-010319-1]
ENSDARG00000057147	-2.54491	hadhb	hydroxyacyl-Coenzyme A dehydrogenase/3-ketoacyl-Coenzyme A thiolase/enoyl-Coenzyme A hydratase (trifunctional protein), beta subunit [Source:ZFIN;Acc:ZDB-GENE-030131-8550]
ENSDARG00000075215	-2.51457	vetz	vezatin, adherens junctions transmembrane protein [Source:ZFIN;Acc:ZDB-GENE-070705-251]
ENSDARG00000074282	-2.51457	CU914772.1	Uncharacterized protein [Source:UniProtKB/TrEMBL;Acc:E7FCP7]
ENSDARG00000033804	-2.51457	snx27a	sorting nexin family member 27a [Source:ZFIN;Acc:ZDB-GENE-060503-371]
ENSDARG00000087185	-2.51457	CABZ01069006.1	Uncharacterized protein [Source:UniProtKB/TrEMBL;Acc:E7FDC0]
ENSDARG00000074474	-2.50892	CPEB4 (2 of 3)	cytoplasmic polyadenylation element binding protein 4 [Source:HGNC Symbol;Acc:21747]
ENSDARG00000090020	-2.49977	CABZ01084613.2	Uncharacterized protein [Source:UniProtKB/TrEMBL;Acc:F1QSG7]
ENSDARG00000020494	-2.48969	znf330	zinc finger protein 330 [Source:ZFIN;Acc:ZDB-GENE-040426-2697]
ENSDARG00000030614	-2.48719	syt1a	synaptotagmin Ia [Source:ZFIN;Acc:ZDB-GENE-040718-165]
ENSDARG00000041083	-2.46219	anpepa	alanyl (membrane) aminopeptidase a [Source:ZFIN;Acc:ZDB-GENE-030131-4781]
ENSDARG00000078172	-2.45943	PTGFRN (1 of 2)	prostaglandin F2 receptor inhibitor [Source:HGNC Symbol;Acc:9601]
ENSDARG00000003795	-2.45943	IDH2	isocitrate dehydrogenase 2 (NADP+), mitochondrial [Source:HGNC Symbol;Acc:5383]
ENSDARG00000087331	-2.45568	BX000999.2	Uncharacterized protein [Source:UniProtKB/TrEMBL;Acc:E7F6I3]
ENSDARG00000077810	-2.40785	otud4	OTU domain containing 4 [Source:ZFIN;Acc:ZDB-GENE-030131-5338]
ENSDARG00000044853	-2.40689	rrp7a	ribosomal RNA processing 7 homolog A (S. cerevisiae) [Source:ZFIN;Acc:ZDB-GENE-050417-38]
ENSDARG00000003235	-2.39812	nup88	nucleoporin 88 [Source:ZFIN;Acc:ZDB-GENE-050522-297]
ENSDARG00000058260	-2.38521	zgc:174160	zgc:174160 [Source:ZFIN;Acc:ZDB-GENE-030131-6252]
ENSDARG00000011094	-2.37488	ccna2	cyclin A2 [Source:ZFIN;Acc:ZDB-GENE-020418-1]
ENSDARG00000021827	-2.37041	katna1	katanin p60 (ATPase-containing) subunit A 1 [Source:ZFIN;Acc:ZDB-GENE-050522-514]
ENSDARG00000005236	-2.3557	SRCAP	Snf2-related CREBBP activator protein [Source:HGNC Symbol;Acc:16974]
ENSDARG00000068629	-2.34645	cd151l	CD151 antigen, like [Source:ZFIN;Acc:ZDB-GENE-040426-1868]
ENSDARG00000076008	-2.34645	si:dkey-119m17.2	si:dkey-119m17.2 [Source:ZFIN;Acc:ZDB-GENE-070705-289]
ENSDARG00000054304	-2.33669	homez	homeodomain leucine zipper gene [Source:ZFIN;Acc:ZDB-GENE-030616-592]
ENSDARG00000012141	-2.32522	papolg	poly(A) polymerase gamma [Source:ZFIN;Acc:ZDB-GENE-040426-1256]
ENSDARG00000039714	-2.32193	phlda1	pleckstrin homology-like domain, family A, member 1 [Source:ZFIN;Acc:ZDB-GENE-041010-103]
ENSDARG00000089229	-2.32193	CABZ01085085.1	Uncharacterized protein [Source:UniProtKB/TrEMBL;Acc:F1QRB2]
ENSDARG00000059323	-2.32193	rpn1	ribophorin I [Source:ZFIN;Acc:ZDB-GENE-030131-4286]
ENSDARG00000096425	-2.30868	DTWD2	DTW domain containing 2 [Source:HGNC Symbol;Acc:19334]
ENSDARG00000044642	-2.30212	sc5dl	sterol-C5-desaturase (ERG3 delta-5-desaturase homolog, S. cerevisiae)-like [Source:ZFIN;Acc:ZDB-GENE-040912-56]
ENSDARG00000003328	-2.30212	fam178a	family with sequence similarity 178, member A [Source:ZFIN;Acc:ZDB-GENE-081107-61]
ENSDARG00000060068	-2.30039	fam98b	family with sequence similarity 98, member B [Source:ZFIN;Acc:ZDB-GENE-061201-63]
ENSDARG00000054213	-2.3002	hectd1	HECT domain containing 1 [Source:ZFIN;Acc:ZDB-GENE-030616-153]
ENSDARG00000036057	-2.27815	tradd	tnfrsf1a-associated via death domain [Source:ZFIN;Acc:ZDB-GENE-000511-5]
ENSDARG00000022176	-2.27578	IGLON5	IgLON family member 5 [Source:HGNC Symbol;Acc:34550]
ENSDARG00000035120	-2.24995	GLDC	glycine dehydrogenase (decarboxylating) [Source:HGNC Symbol;Acc:4313]
ENSDARG00000040374	-2.24731	tmem182	transmembrane protein 182 [Source:ZFIN;Acc:ZDB-GENE-050306-22]
ENSDARG00000044318	-2.24438	AL954698.1	Integrin beta [Source:UniProtKB/TrEMBL;Acc:E7F4H9]
ENSDARG00000043509	-2.23737	rpl11	ribosomal protein L11 [Source:ZFIN;Acc:ZDB-GENE-040625-147]
ENSDARG00000061725	-2.22298	MAST3 (2 of 2)	microtubule associated serine/threonine kinase 3 [Source:HGNC Symbol;Acc:19036]
ENSDARG00000014676	-2.22142	bckdhb	branched chain ketoacid dehydrogenase E1, beta polypeptide [Source:ZFIN;Acc:ZDB-GENE-030124-2]
ENSDARG00000042120	-2.21329	C20H1orf112	chromosome 1 open reading frame 112 [Source:HGNC Symbol;Acc:25565]
ENSDARG00000077940	-2.20485	VSTM2B	V-set and transmembrane domain containing 2B [Source:HGNC Symbol;Acc:33595]
ENSDARG00000079508	-2.20469	FAM114A2	family with sequence similarity 114, member A2 [Source:HGNC Symbol;Acc:1333]
ENSDARG00000078133	-2.19445	CT955967.1	Uncharacterized protein [Source:UniProtKB/TrEMBL;Acc:E7F0J6]
ENSDARG00000017365	-2.18442	slc23a2	solute carrier family 23 (nucleobase transporters), member 2 [Source:ZFIN;Acc:ZDB-GENE-090521-3]
ENSDARG00000002642	-2.18442	sh3gl1b	SH3-domain GRB2-like 1b [Source:ZFIN;Acc:ZDB-GENE-031001-6]
ENSDARG00000058419	-2.18442	gcn1l1	GCN1 general control of amino-acid synthesis 1-like 1 (yeast) [Source:ZFIN;Acc:ZDB-GENE-040724-264]
ENSDARG00000029841	-2.18442	tmprss9	transmembrane protease, serine 9 [Source:ZFIN;Acc:ZDB-GENE-050208-573]
ENSDARG00000077215	-2.18205	EIF4G3 (2 of 2)	eukaryotic translation initiation factor 4 gamma, 3 [Source:HGNC Symbol;Acc:3298]
ENSDARG00000034534	-2.1635	atp6v1aa	ATPase, H+ transporting, lysosomal V1 subunit Aa [Source:ZFIN;Acc:ZDB-GENE-040426-1143]
ENSDARG00000007264	-2.1635	gbas	glioblastoma amplified sequence [Source:ZFIN;Acc:ZDB-GENE-991008-18]
ENSDARG00000045130	-2.16237	klhl11	kelch-like 11 (Drosophila) [Source:ZFIN;Acc:ZDB-GENE-030131-5524]
ENSDARG00000032373	-2.15721	rnf145b	ring finger protein 145b [Source:ZFIN;Acc:ZDB-GENE-030131-5264]
ENSDARG00000075331	-2.15303	golga4	golgin A4 [Source:ZFIN;Acc:ZDB-GENE-050208-275]
ENSDARG00000089567	-2.15303	PATL2	protein associated with topoisomerase II homolog 2 (yeast) [Source:HGNC Symbol;Acc:33630]
ENSDARG00000079589	-2.15303	si:dkeyp-73d8.6	si:dkeyp-73d8.6 [Source:ZFIN;Acc:ZDB-GENE-070912-683]
ENSDARG00000092724	-2.15303	si:dkey-56p7.9	si:dkey-56p7.9 [Source:ZFIN;Acc:ZDB-GENE-060503-78]
ENSDARG00000059037	-2.14743	MOV10L1	Mov10l1, Moloney leukemia virus 10-like 1, homolog (mouse) [Source:HGNC Symbol;Acc:7201]
ENSDARG00000070048	-2.13984	zgc:173548	zgc:173548 [Source:ZFIN;Acc:ZDB-GENE-070928-39]
ENSDARG00000074599	-2.13434	FRMD4B (2 of 2)	FERM domain containing 4B [Source:HGNC Symbol;Acc:24886]
ENSDARG00000032985	-2.12553	mrpl27	mitochondrial ribosomal protein L27 [Source:ZFIN;Acc:ZDB-GENE-050522-129]
ENSDARG00000019301	-2.12553	sec14l1	SEC14-like 1 (S. cerevisiae) [Source:ZFIN;Acc:ZDB-GENE-040426-801]
ENSDARG00000061169	-2.11447	larp1b	La ribonucleoprotein domain family, member 1B [Source:ZFIN;Acc:ZDB-GENE-030131-4154]
ENSDARG00000037353	-2.08448	frs2b	fibroblast growth factor receptor substrate 2b [Source:ZFIN;Acc:ZDB-GENE-040718-406]
ENSDARG00000010124	-2.08174	sp5l	Sp5 transcription factor-like [Source:ZFIN;Acc:ZDB-GENE-030131-2981]
ENSDARG00000039647	-2.07422	slc6a1b	solute carrier family 6 (neurotransmitter transporter, GABA), member 1b [Source:ZFIN;Acc:ZDB-GENE-041114-57]
ENSDARG00000086927	-2.07151	pik3c2b	phosphoinositide-3-kinase, class 2, beta polypeptide [Source:ZFIN;Acc:ZDB-GENE-050309-145]
ENSDARG00000017891	-2.05965	tcp1	t-complex polypeptide 1 [Source:ZFIN;Acc:ZDB-GENE-990714-24]
ENSDARG00000009250	-2.05629	etfb	electron-transfer-flavoprotein, beta polypeptide [Source:ZFIN;Acc:ZDB-GENE-040426-1931]
ENSDARG00000040666	-2.0532	mki67ip	mki67 (FHA domain) interacting nucleolar phosphoprotein (human) [Source:ZFIN;Acc:ZDB-GENE-021231-4]
ENSDARG00000007751	-2.05088	lmnl3	lamin L3 [Source:ZFIN;Acc:ZDB-GENE-020424-4]
ENSDARG00000051768	-2.04731	FHOD1	formin homology 2 domain containing 1 [Source:HGNC Symbol;Acc:17905]
ENSDARG00000041137	-2.04041	dhrs13a.3	dehydrogenase/reductase (SDR family) member 13a.3 [Source:ZFIN;Acc:ZDB-GENE-041114-134]
ENSDARG00000027689	-2.03021	pold1	polymerase (DNA directed), delta 1, catalytic subunit [Source:ZFIN;Acc:ZDB-GENE-060429-1]
ENSDARG00000042126	-2.02327	ELMO3	engulfment and cell motility 3 [Source:HGNC Symbol;Acc:17289]
ENSDARG00000052344	-2.02225	tbl3	transducin (beta)-like 3 [Source:ZFIN;Acc:ZDB-GENE-041114-104]
ENSDARG00000040148	-2.01792	fam136a	family with sequence similarity 136, member A [Source:ZFIN;Acc:ZDB-GENE-040426-2729]
ENSDARG00000034211	-2.01792	capn2l	calpain 2, (m/II) large subunit, like [Source:ZFIN;Acc:ZDB-GENE-050417-341]
ENSDARG00000031372	-2.01792	efna2	ephrin A2 [Source:ZFIN;Acc:ZDB-GENE-990415-66]
ENSDARG00000042049	-2.01278	zgc:112425	zgc:112425 [Source:ZFIN;Acc:ZDB-GENE-050417-329]
ENSDARG00000091342	-2.00789	adcy5	adenylate cyclase 5 [Source:ZFIN;Acc:ZDB-GENE-081104-470]
ENSDARG00000062178	-2.00456	fam65a	family with sequence similarity 65, member A [Source:ZFIN;Acc:ZDB-GENE-050420-32]
ENSDARG00000075616	-1.99863	polr2k	polymerase (RNA) II (DNA directed) polypeptide K [Source:ZFIN;Acc:ZDB-GENE-070820-18]
ENSDARG00000073761	-1.99063	MYO19 (2 of 2)	myosin XIX [Source:HGNC Symbol;Acc:26234]
ENSDARG00000061282	-1.99028	CU207301.4	Uncharacterized protein [Source:UniProtKB/TrEMBL;Acc:E7EXW8]
ENSDARG00000078497	-1.98111	TIMELESS	timeless circadian clock [Source:HGNC Symbol;Acc:11813]
ENSDARG00000059654	-1.94077	eif3ba	eukaryotic translation initiation factor 3, subunit Ba [Source:ZFIN;Acc:ZDB-GENE-030131-2748]
ENSDARG00000079015	-1.93883	brca2	breast cancer 2, early onset [Source:ZFIN;Acc:ZDB-GENE-060510-3]
ENSDARG00000024219	-1.92783	CDK5RAP2	CDK5 regulatory subunit associated protein 2 [Source:HGNC Symbol;Acc:18672]
ENSDARG00000027182	-1.92622	rnf25	ring finger protein 25 [Source:ZFIN;Acc:ZDB-GENE-040426-1581]
ENSDARG00000070512	-1.92252	tnrc5	trinucleotide repeat containing 5 [Source:ZFIN;Acc:ZDB-GENE-050411-12]
ENSDARG00000091784	-1.9036	CABZ01049057.1	Uncharacterized protein [Source:UniProtKB/TrEMBL;Acc:E7EZ15]
ENSDARG00000062553	-1.9036	zgc:136739	zgc:136739 [Source:ZFIN;Acc:ZDB-GENE-060421-7601]
ENSDARG00000076761	-1.89429	ftsj	FtsJ homolog 3 (E. coli) [Source:ZFIN;Acc:ZDB-GENE-030131-9828]
ENSDARG00000077463	-1.89337	LEPROT	leptin receptor overlapping transcript [Source:HGNC Symbol;Acc:29477]
ENSDARG00000009142	-1.88883	ppp1r13bb	protein phosphatase 1, regulatory (inhibitor) subunit 13Bb [Source:ZFIN;Acc:ZDB-GENE-030131-4327]
ENSDARG00000070673	-1.88474	PTGR2	prostaglandin reductase 2 [Source:HGNC Symbol;Acc:20149]
ENSDARG00000057452	-1.88474	ston2	stonin 2 [Source:ZFIN;Acc:ZDB-GENE-050913-137]
ENSDARG00000006094	-1.88474	igf2r	insulin-like growth factor 2 receptor [Source:ZFIN;Acc:ZDB-GENE-041014-300]
ENSDARG00000037872	-1.8826	foxk1	forkhead box K1 [Source:ZFIN;Acc:ZDB-GENE-030131-6402]
ENSDARG00000037358	-1.87105	polr3e	polymerase (RNA) III (DNA directed) polypeptide E [Source:ZFIN;Acc:ZDB-GENE-030131-8462]
ENSDARG00000032808	-1.87101	tdrd7	tudor domain containing 7 [Source:ZFIN;Acc:ZDB-GENE-040426-2103]
ENSDARG00000006260	-1.8603	tuba8l4	tubulin, alpha 8 like 4 [Source:ZFIN;Acc:ZDB-GENE-040426-860]
ENSDARG00000039521	-1.85875	ssx2ip	synovial sarcoma, X breakpoint 2 interacting protein [Source:ZFIN;Acc:ZDB-GENE-040426-1756]
ENSDARG00000021124	-1.85421	cfl1	cofilin 1 [Source:ZFIN;Acc:ZDB-GENE-030131-215]
ENSDARG00000025350	-1.85382	prdx2	peroxiredoxin 2 [Source:ZFIN;Acc:ZDB-GENE-030326-2]
ENSDARG00000053303	-1.84539	map3k4	mitogen activated protein kinase kinase kinase 4 [Source:ZFIN;Acc:ZDB-GENE-990603-4]
ENSDARG00000078850	-1.84539	plekhm2	pleckstrin homology domain containing, family M (with RUN domain) member 2 [Source:ZFIN;Acc:ZDB-GENE-081022-169]
ENSDARG00000075798	-1.84342	USP38	Ubiquitin carboxyl-terminal hydrolase [Source:UniProtKB/TrEMBL;Acc:F1RBA1]
ENSDARG00000027916	-1.8372	fntb	farnesyltransferase, CAAX box, beta [Source:ZFIN;Acc:ZDB-GENE-030131-2220]
ENSDARG00000039436	-1.8365	il13ra2	interleukin 13 receptor, alpha 2 [Source:ZFIN;Acc:ZDB-GENE-030521-10]
ENSDARG00000019529	-1.81737	parp1	poly (ADP-ribose) polymerase family, member 1 [Source:ZFIN;Acc:ZDB-GENE-030131-3955]
ENSDARG00000060238	-1.81737	UACA	uveal autoantigen with coiled-coil domains and ankyrin repeats [Source:HGNC Symbol;Acc:15947]
ENSDARG00000026871	-1.80091	uchl1	ubiquitin carboxyl-terminal esterase L1 (ubiquitin thiolesterase) [Source:ZFIN;Acc:ZDB-GENE-030131-3844]
ENSDARG00000012603	-1.80082	eif3ja	eukaryotic translation initiation factor 3, subunit Ja [Source:ZFIN;Acc:ZDB-GENE-040426-1266]
ENSDARG00000075639	-1.79951	si:ch211-89o9.6	si:ch211-89o9.6 [Source:ZFIN;Acc:ZDB-GENE-030131-7155]
ENSDARG00000067677	-1.79902	lsmd1	LSM domain containing 1 [Source:ZFIN;Acc:ZDB-GENE-030131-7762]
ENSDARG00000058425	-1.79373	rab35	RAB35, member RAS oncogene family [Source:ZFIN;Acc:ZDB-GENE-040801-62]
ENSDARG00000079755	-1.78909	wu:fy63c09	wu:fy63c09 [Source:ZFIN;Acc:ZDB-GENE-050302-146]
ENSDARG00000056656	-1.77168	tspan18a	tetraspanin 18a [Source:ZFIN;Acc:ZDB-GENE-040718-232]
ENSDARG00000069428	-1.76995	zgc:158856	zgc:158856 [Source:ZFIN;Acc:ZDB-GENE-070112-1722]
ENSDARG00000012369	-1.76682	rdh10b	retinol dehydrogenase 10b [Source:ZFIN;Acc:ZDB-GENE-030909-7]
ENSDARG00000021149	-1.76399	cbr1l	carbonyl reductase 1-like [Source:ZFIN;Acc:ZDB-GENE-030131-9642]
ENSDARG00000092889	-1.76293	SYCE3	synaptonemal complex central element protein 3 [Source:HGNC Symbol;Acc:35245]
ENSDARG00000038271	-1.75413	zgc:113293	zgc:113293 [Source:ZFIN;Acc:ZDB-GENE-050417-453]
ENSDARG00000073673	-1.75413	GPR125	G protein-coupled receptor 125 [Source:HGNC Symbol;Acc:13839]
ENSDARG00000007630	-1.75019	mkrn2	makorin, ring finger protein, 2 [Source:ZFIN;Acc:ZDB-GENE-020213-2]
ENSDARG00000044622	-1.73861	POLQ	polymerase (DNA directed), theta [Source:HGNC Symbol;Acc:9186]
ENSDARG00000093496	-1.73011	si:zfos-905g2.1	si:zfos-905g2.1 [Source:ZFIN;Acc:ZDB-GENE-030131-9565]
ENSDARG00000040245	-1.72475	kpnb3	karyopherin (importin) beta 3 [Source:ZFIN;Acc:ZDB-GENE-030424-2]
ENSDARG00000069595	-1.72335	si:ch211-214c7.4	si:ch211-214c7.4 [Source:ZFIN;Acc:ZDB-GENE-030131-6275]
ENSDARG00000059812	-1.72152	sin3ab	SIN3 homolog A, transcription regulator (yeast) b [Source:ZFIN;Acc:ZDB-GENE-030131-2066]
ENSDARG00000059900	-1.72097	tbc1d9	TBC1 domain family, member 9 (with GRAM domain) [Source:ZFIN;Acc:ZDB-GENE-060810-33]
ENSDARG00000056978	-1.72033	letm1	leucine zipper-EF-hand containing transmembrane protein 1 [Source:ZFIN;Acc:ZDB-GENE-050522-154]
ENSDARG00000092858	-1.71957	si:ch1073-126c3.2	si:ch1073-126c3.2 [Source:ZFIN;Acc:ZDB-GENE-030131-4602]
ENSDARG00000018430	-1.71588	klhl12	kelch-like 12 (Drosophila) [Source:ZFIN;Acc:ZDB-GENE-041114-205]
ENSDARG00000007603	-1.70775	stxbp2	syntaxin binding protein 2 [Source:ZFIN;Acc:ZDB-GENE-040426-2482]
ENSDARG00000075805	-1.70518	si:dkey-219c3.2	si:dkey-219c3.2 [Source:ZFIN;Acc:ZDB-GENE-090313-238]
ENSDARG00000006812	-1.69675	wdr26b	WD repeat domain 26b [Source:ZFIN;Acc:ZDB-GENE-041014-277]
ENSDARG00000025032	-1.69599	nr3c1	nuclear receptor subfamily 3, group C, member 1 (glucocorticoid receptor) [Source:ZFIN;Acc:ZDB-GENE-050522-503]
ENSDARG00000044676	-1.69599	GADD45G (3 of 3)	growth arrest and DNA-damage-inducible, gamma [Source:HGNC Symbol;Acc:4097]
ENSDARG00000061654	-1.69156	WWC3	WWC family member 3 [Source:HGNC Symbol;Acc:29237]
ENSDARG00000062636	-1.68632	fem1b	fem-1 homolog b (C. elegans) [Source:ZFIN;Acc:ZDB-GENE-071009-3]
ENSDARG00000074332	-1.68214	SPEN (2 of 2)	spen homolog, transcriptional regulator (Drosophila) [Source:HGNC Symbol;Acc:17575]
ENSDARG00000091367	-1.66498	prpf6	PRP6 pre-mRNA processing factor 6 homolog (S. cerevisiae) [Source:ZFIN;Acc:ZDB-GENE-030131-2575]
ENSDARG00000061168	-1.66498	dhx34	DEAH (Asp-Glu-Ala-His) box polypeptide 34 [Source:ZFIN;Acc:ZDB-GENE-061207-30]
ENSDARG00000068833	-1.66345	dclre1b	DNA cross-link repair 1B [Source:ZFIN;Acc:ZDB-GENE-061013-328]
ENSDARG00000090993	-1.66108	RNF4	ring finger protein 4 [Source:HGNC Symbol;Acc:10067]
ENSDARG00000070317	-1.66044	irge4	immunity-related GTPase family, e4 [Source:ZFIN;Acc:ZDB-GENE-051212-2]
ENSDARG00000004722	-1.66044	ddr2l	discoidin domain receptor family, member 2, like [Source:ZFIN;Acc:ZDB-GENE-041210-162]
ENSDARG00000005785	-1.65629	elovl7b	ELOVL family member 7, elongation of long chain fatty acids (yeast) b [Source:ZFIN;Acc:ZDB-GENE-030131-5485]
ENSDARG00000044769	-1.65294	kctd13	potassium channel tetramerisation domain containing 13 [Source:ZFIN;Acc:ZDB-GENE-060825-162]
ENSDARG00000061773	-1.65294	neurlb	neuralized homolog b (Drosophila) [Source:ZFIN;Acc:ZDB-GENE-060929-1210]
ENSDARG00000012591	-1.64744	pdcd10b	programmed cell death 10b [Source:ZFIN;Acc:ZDB-GENE-040426-2607]
ENSDARG00000004055	-1.64057	uhrf1bp1l	UHRF1 (ICBP90) binding protein 1-like [Source:ZFIN;Acc:ZDB-GENE-041210-177]
ENSDARG00000023113	-1.63063	PDPR	Uncharacterized protein [Source:UniProtKB/TrEMBL;Acc:E7FC79]
ENSDARG00000089019	-1.62546	BX470131.2	uncharacterized protein LOC568697 [Source:RefSeq peptide;Acc:NP_001185793]
ENSDARG00000052644	-1.6232	CA10	carbonic anhydrase X [Source:HGNC Symbol;Acc:1369]
ENSDARG00000005673	-1.62301	f3b	coagulation factor IIIb [Source:ZFIN;Acc:ZDB-GENE-050417-234]
ENSDARG00000069265	-1.62292	matn3b	matrilin 3b [Source:ZFIN;Acc:ZDB-GENE-050221-9]
ENSDARG00000023921	-1.61935	dnaja2	DnaJ (Hsp40) homolog, subfamily A, member 2 [Source:ZFIN;Acc:ZDB-GENE-040426-2884]
ENSDARG00000021380	-1.61359	ppm1db	protein phosphatase 1D magnesium-dependent, delta isoform b [Source:ZFIN;Acc:ZDB-GENE-041114-27]
ENSDARG00000095750	-1.59859	FDXACB1	ferredoxin-fold anticodon binding domain containing 1 [Source:HGNC Symbol;Acc:25110]
ENSDARG00000063375	-1.59737	pter	phosphotriesterase related [Source:ZFIN;Acc:ZDB-GENE-060825-190]
ENSDARG00000090190	-1.59621	bcam	basal cell adhesion molecule (Lutheran blood group) [Source:ZFIN;Acc:ZDB-GENE-060929-620]
ENSDARG00000035680	-1.59613	zgc:113424	zgc:113424 [Source:ZFIN;Acc:ZDB-GENE-050227-9]
ENSDARG00000024209	-1.5957	wasf2	WAS protein family, member 2 [Source:ZFIN;Acc:ZDB-GENE-040426-865]
ENSDARG00000042025	-1.59066	C9H2orf49	chromosome 2 open reading frame 49 [Source:HGNC Symbol;Acc:28772]
ENSDARG00000074379	-1.58876	knstrn	kinetochore-localized astrin/SPAG5 binding protein [Source:ZFIN;Acc:ZDB-GENE-081022-187]
ENSDARG00000041754	-1.58606	cct2	chaperonin containing TCP1, subunit 2 (beta) [Source:ZFIN;Acc:ZDB-GENE-020419-6]
ENSDARG00000043797	-1.58104	cdc5l	CDC5 cell division cycle 5-like (S. pombe) [Source:ZFIN;Acc:ZDB-GENE-040426-821]
ENSDARG00000076892	-1.57579	nme2b.2	non-metastatic cells 2b.2, protein (NM23B) expressed in [Source:ZFIN;Acc:ZDB-GENE-000210-33]
ENSDARG00000057121	-1.57253	C7 (1 of 2)	complement component 7 [Source:HGNC Symbol;Acc:1346]
ENSDARG00000061789	-1.56948	gnl1	guanine nucleotide binding protein-like 1 [Source:ZFIN;Acc:ZDB-GENE-060323-1]
ENSDARG00000020749	-1.56314	caprin2	caprin family member 2 [Source:ZFIN;Acc:ZDB-GENE-040812-2]
ENSDARG00000068432	-1.53827	wu:fb17g07	wu:fb17g07 [Source:ZFIN;Acc:ZDB-GENE-030131-226]
ENSDARG00000060595	-1.53799	STRN	striatin, calmodulin binding protein [Source:HGNC Symbol;Acc:11424]
ENSDARG00000091714	-1.53799	fkrp	fukutin related protein [Source:ZFIN;Acc:ZDB-GENE-070412-4]
ENSDARG00000090191	-1.53578	PSMG4	proteasome (prosome, macropain) assembly chaperone 4 [Source:HGNC Symbol;Acc:21108]
ENSDARG00000018921	-1.53478	fam84a	family with sequence similarity 84, member A [Source:ZFIN;Acc:ZDB-GENE-040426-1247]
ENSDARG00000078212	-1.53296	zgc:165515	zgc:165515 [Source:ZFIN;Acc:ZDB-GENE-030131-1772]
ENSDARG00000020497	-1.52814	rab7	RAB7, member RAS oncogene family [Source:ZFIN;Acc:ZDB-GENE-040426-1352]
ENSDARG00000075509	-1.52384	CR457447.1	Uncharacterized protein [Source:UniProtKB/TrEMBL;Acc:E7F1D3]
ENSDARG00000055854	-1.51758	nr4a3	nuclear receptor subfamily 4, group A, member 3 [Source:ZFIN;Acc:ZDB-GENE-070824-4]
ENSDARG00000027464	-1.51141	gnsb	glucosamine (N-acetyl)-6-sulfatase (Sanfilippo disease IIID), b [Source:ZFIN;Acc:ZDB-GENE-030131-5846]
ENSDARG00000032458	-1.50854	mark2b	MAP/microtubule affinity-regulating kinase 2b [Source:ZFIN;Acc:ZDB-GENE-080215-4]
ENSDARG00000075362	-1.50096	dfnb31a	deafness, autosomal recessive 31a [Source:ZFIN;Acc:ZDB-GENE-091118-27]
ENSDARG00000051854	-1.49978	cdt1	chromatin licensing and DNA replication factor 1 [Source:ZFIN;Acc:ZDB-GENE-070111-1]
ENSDARG00000005454	-1.491	tacc3	transforming, acidic coiled-coil containing protein 3 [Source:ZFIN;Acc:ZDB-GENE-050522-327]
ENSDARG00000009494	-1.46738	xrcc1	X-ray repair complementing defective repair in Chinese hamster cells 1 [Source:ZFIN;Acc:ZDB-GENE-040822-30]
ENSDARG00000076177	-1.45895	polr2a	polymerase (RNA) II (DNA directed) polypeptide A [Source:ZFIN;Acc:ZDB-GENE-041008-78]
ENSDARG00000087363	-1.45603	si:dkeyp-46h3.6	si:dkeyp-46h3.6 [Source:ZFIN;Acc:ZDB-GENE-060503-90]
ENSDARG00000063211	-1.45502	exoc8	exocyst complex component 8 [Source:ZFIN;Acc:ZDB-GENE-070410-60]
ENSDARG00000029146	-1.45319	lrp1	low density lipoprotein receptor-related protein 1 [Source:ZFIN;Acc:ZDB-GENE-030131-7126]
ENSDARG00000060497	-1.44866	CABZ01078399.1	Uncharacterized protein [Source:UniProtKB/TrEMBL;Acc:E7F9M7]
ENSDARG00000004979	-1.44866	elovl5	ELOVL family member 5, elongation of long chain fatty acids (yeast) [Source:ZFIN;Acc:ZDB-GENE-040407-2]
ENSDARG00000077095	-1.44866	CR318593.2	Uncharacterized protein [Source:UniProtKB/TrEMBL;Acc:E7F551]
ENSDARG00000088515	-1.44691	st6gal2l	ST6 beta-galactosamide alpha-2,6-sialyltranferase 2, like [Source:ZFIN;Acc:ZDB-GENE-120426-2]
ENSDARG00000088041	-1.44639	si:zfos-2269b6.1	si:zfos-2269b6.1 [Source:ZFIN;Acc:ZDB-GENE-121214-346]
ENSDARG00000079281	-1.44416	TESK1 (1 of 2)	testis-specific kinase 1 [Source:HGNC Symbol;Acc:11731]
ENSDARG00000004251	-1.4424	dhfr	dihydrofolate reductase [Source:ZFIN;Acc:ZDB-GENE-010406-5]
ENSDARG00000018627	-1.4412	arl5a	ADP-ribosylation factor-like 5A [Source:ZFIN;Acc:ZDB-GENE-040718-28]
ENSDARG00000045888	-1.43823	acat1	acetyl-Coenzyme A acetyltransferase 1 (acetoacetyl Coenzyme A thiolase) [Source:ZFIN;Acc:ZDB-GENE-040808-68]
ENSDARG00000000861	-1.436	scrib	scribbled homolog (Drosophila) [Source:ZFIN;Acc:ZDB-GENE-030616-572]
ENSDARG00000051889	-1.43368	dhodh	dihydroorotate dehydrogenase [Source:ZFIN;Acc:ZDB-GENE-030131-3157]
ENSDARG00000060469	-1.43102	pik3r4	phosphoinositide-3-kinase, regulatory subunit 4 [Source:ZFIN;Acc:ZDB-GENE-050309-84]
ENSDARG00000020596	-1.42685	fam73a	family with sequence similarity 73, member A [Source:ZFIN;Acc:ZDB-GENE-041010-193]
ENSDARG00000077696	-1.42649	FAM188B	family with sequence similarity 188, member B [Source:HGNC Symbol;Acc:21916]
ENSDARG00000075164	-1.42649	im:7148400	im:7148400 [Source:ZFIN;Acc:ZDB-GENE-050309-74]
ENSDARG00000078802	-1.41741	RNF111	Uncharacterized protein [Source:UniProtKB/TrEMBL;Acc:F1QWE1]
ENSDARG00000078620	-1.41554	si:ch211-114l13.10	si:ch211-114l13.10 [Source:ZFIN;Acc:ZDB-GENE-070424-110]
ENSDARG00000088392	-1.41028	si:dkey-238o14.9	si:dkey-238o14.9 [Source:ZFIN;Acc:ZDB-GENE-110914-52]
ENSDARG00000012493	-1.40979	senp6a	SUMO1/sentrin specific peptidase 6a [Source:ZFIN;Acc:ZDB-GENE-080204-25]
ENSDARG00000045857	-1.40931	CEBPZ (2 of 2)	CCAAT/enhancer binding protein (C/EBP), zeta [Source:HGNC Symbol;Acc:24218]
ENSDARG00000057934	-1.40774	cep72	centrosomal protein 72 [Source:ZFIN;Acc:ZDB-GENE-101115-1]
ENSDARG00000094284	-1.40636	si:dkey-58f10.10	si:dkey-58f10.10 [Source:ZFIN;Acc:ZDB-GENE-060526-312]
ENSDARG00000045482	-1.40604	stk38l	serine/threonine kinase 38 like [Source:ZFIN;Acc:ZDB-GENE-040426-798]
ENSDARG00000039117	-1.39836	tefa	thyrotroph embryonic factor a [Source:ZFIN;Acc:ZDB-GENE-990415-264]
ENSDARG00000090480	-1.39486	CR854855.2	Uncharacterized protein [Source:UniProtKB/TrEMBL;Acc:E7EXT1]
ENSDARG00000035890	-1.3888	fuca1	fucosidase, alpha-L- 1, tissue [Source:ZFIN;Acc:ZDB-GENE-030131-7434]
ENSDARG00000093951	-1.38625	si:ch211-279l9.7	si:ch211-279l9.7 [Source:ZFIN;Acc:ZDB-GENE-081104-223]
ENSDARG00000043734	-1.38218	trmu	tRNA 5-methylaminomethyl-2-thiouridylate methyltransferase [Source:ZFIN;Acc:ZDB-GENE-050522-540]
ENSDARG00000030408	-1.37772	rps26l	ribosomal protein S26, like [Source:ZFIN;Acc:ZDB-GENE-040426-1706]
ENSDARG00000060729	-1.37477	trim8b	tripartite motif-containing 8b [Source:ZFIN;Acc:ZDB-GENE-030131-4325]
ENSDARG00000054771	-1.37477	ghra	growth hormone receptor a [Source:ZFIN;Acc:ZDB-GENE-070509-1]
#N/A	-1.36054	#N/A	#N/A
ENSDARG00000041623	-1.36032	mt2	metallothionein 2 [Source:ZFIN;Acc:ZDB-GENE-030131-4174]
ENSDARG00000003527	-1.35869	mak16	MAK16 homolog (S. cerevisiae) [Source:ZFIN;Acc:ZDB-GENE-020419-35]
ENSDARG00000007359	-1.356	UBL4B	ubiquitin-like 4B [Source:HGNC Symbol;Acc:32309]
ENSDARG00000075687	-1.35364	anapc1	anaphase promoting complex subunit 1 [Source:ZFIN;Acc:ZDB-GENE-081107-12]
ENSDARG00000059252	-1.35006	zpcx	zona pellucida protein C [Source:ZFIN;Acc:ZDB-GENE-040824-1]
ENSDARG00000074667	-1.34569	akt1s1	AKT1 substrate 1 (proline-rich) [Source:ZFIN;Acc:ZDB-GENE-030131-482]
ENSDARG00000089073	-1.34188	akap8l	A kinase (PRKA) anchor protein 8-like [Source:ZFIN;Acc:ZDB-GENE-040426-2303]
ENSDARG00000076590	-1.34146	ATAD2	ATPase family, AAA domain containing 2 [Source:HGNC Symbol;Acc:30123]
ENSDARG00000077264	-1.33891	wdr43	WD repeat domain 43 [Source:ZFIN;Acc:ZDB-GENE-021231-3]
ENSDARG00000002538	-1.3372	smu1	smu-1 suppressor of mec-8 and unc-52 homolog (C. elegans) [Source:ZFIN;Acc:ZDB-GENE-040426-916]
ENSDARG00000039830	-1.33579	gng5	guanine nucleotide binding protein (G protein), gamma 5 [Source:ZFIN;Acc:ZDB-GENE-030131-9966]
ENSDARG00000089637	-1.33578	RNASEH2C (2 of 2)	ribonuclease H2, subunit C [Source:HGNC Symbol;Acc:24116]
ENSDARG00000062056	-1.33451	elmod1	ELMO/CED-12 domain containing 1 [Source:ZFIN;Acc:ZDB-GENE-070112-262]
ENSDARG00000068264	-1.3335	grhpra	glyoxylate reductase/hydroxypyruvate reductase a [Source:ZFIN;Acc:ZDB-GENE-040724-230]
ENSDARG00000074161	-1.33258	TNRC6B (1 of 3)	trinucleotide repeat containing 6B [Source:HGNC Symbol;Acc:29190]
ENSDARG00000009657	-1.33212	fgfr1op2	FGFR1 oncogene partner 2 [Source:ZFIN;Acc:ZDB-GENE-030131-7451]
ENSDARG00000043898	-1.32236	timm10b	translocase of inner mitochondrial membrane 10 homolog B (yeast) [Source:ZFIN;Acc:ZDB-GENE-050417-370]
ENSDARG00000091640	-1.32229	CU571169.5	Uncharacterized protein [Source:UniProtKB/TrEMBL;Acc:E7F2N1]
ENSDARG00000060338	-1.32219	TRMT12 (1 of 2)	tRNA methyltransferase 12 homolog (S. cerevisiae) [Source:HGNC Symbol;Acc:26091]
ENSDARG00000086747	-1.32175	tollip	toll interacting protein [Source:ZFIN;Acc:ZDB-GENE-030131-8820]
ENSDARG00000062269	-1.31722	fan1	FANCD2/FANCI-associated nuclease 1 [Source:ZFIN;Acc:ZDB-GENE-030131-6225]
ENSDARG00000025718	-1.31396	cxxc1	CXXC finger 1 (PHD domain) [Source:ZFIN;Acc:ZDB-GENE-030728-4]
ENSDARG00000014008	-1.31032	cwc22	CWC22 spliceosome-associated protein homolog (S. cerevisiae) [Source:ZFIN;Acc:ZDB-GENE-060929-452]
ENSDARG00000042338	-1.30649	lpar2a	lysophosphatidic acid receptor 2a [Source:ZFIN;Acc:ZDB-GENE-040801-97]
ENSDARG00000077934	-1.30206	tegt	testis enhanced gene transcript (BAX inhibitor 1) [Source:ZFIN;Acc:ZDB-GENE-030826-10]
ENSDARG00000033099	-1.28961	kif7	kinesin family member 7 [Source:ZFIN;Acc:ZDB-GENE-050307-1]
ENSDARG00000073926	-1.28789	CU655970.1	Uncharacterized protein [Source:UniProtKB/TrEMBL;Acc:E7F371]
ENSDARG00000079018	-1.28789	fkbp3	FK506 binding protein 3 [Source:ZFIN;Acc:ZDB-GENE-030616-419]
ENSDARG00000018434	-1.28697	larp1	La ribonucleoprotein domain family, member 1 [Source:ZFIN;Acc:ZDB-GENE-030131-5386]
ENSDARG00000091643	-1.28406	FP085412.2	Uncharacterized protein [Source:UniProtKB/TrEMBL;Acc:E7F3C9]
ENSDARG00000055113	-1.28151	pom121	POM121 membrane glycoprotein (rat) [Source:ZFIN;Acc:ZDB-GENE-030131-6557]
ENSDARG00000090442	-1.27667	trrap	transformation/transcription domain-associated protein [Source:ZFIN;Acc:ZDB-GENE-050809-47]
ENSDARG00000089700	-1.27627	zbtb14	zinc finger and BTB domain containing 14 [Source:ZFIN;Acc:ZDB-GENE-040426-2946]
ENSDARG00000058676	-1.27482	baz2a	bromodomain adjacent to zinc finger domain, 2A [Source:ZFIN;Acc:ZDB-GENE-041010-202]
ENSDARG00000079684	-1.27435	taf6l	TAF6-like RNA polymerase II, p300/CBP-associated factor (PCAF)-associated factor [Source:ZFIN;Acc:ZDB-GENE-030131-6789]
ENSDARG00000074779	-1.27264	ALMS1	Alstrom syndrome 1 [Source:HGNC Symbol;Acc:428]
ENSDARG00000058522	-1.26866	shq1	SHQ1 homolog (S. cerevisiae) [Source:ZFIN;Acc:ZDB-GENE-070112-1412]
ENSDARG00000089954	-1.26628	BX005321.3	Uncharacterized protein [Source:UniProtKB/TrEMBL;Acc:E7F5D8]
#N/A	-1.26434	#N/A	#N/A
ENSDARG00000078773	-1.26035	tmem70	transmembrane protein 70 [Source:ZFIN;Acc:ZDB-GENE-070912-593]
ENSDARG00000037532	-1.25996	mcm3l	MCM3 minichromosome maintenance deficient 3 (S. cerevisiae), like [Source:ZFIN;Acc:ZDB-GENE-040121-2]
ENSDARG00000037484	-1.25936	tmem192	transmembrane protein 192 [Source:ZFIN;Acc:ZDB-GENE-040426-2254]
ENSDARG00000028816	-1.25916	tmed3	transmembrane emp24 protein transport domain containing 3 [Source:ZFIN;Acc:ZDB-GENE-030131-8335]
ENSDARG00000092873	-1.25913	zgc:193541	zgc:193541 [Source:ZFIN;Acc:ZDB-GENE-081022-15]
ENSDARG00000010035	-1.25846	ENGASE	endo-beta-N-acetylglucosaminidase [Source:HGNC Symbol;Acc:24622]
ENSDARG00000011555	-1.25453	spag7	sperm associated antigen 7 [Source:ZFIN;Acc:ZDB-GENE-040426-1632]
ENSDARG00000017562	-1.24955	banp	BTG3 associated nuclear protein [Source:ZFIN;Acc:ZDB-GENE-050522-54]
ENSDARG00000020527	-1.24926	nup62l	nucleoporin 62 like [Source:ZFIN;Acc:ZDB-GENE-030131-8491]
ENSDARG00000003866	-1.24541	tm9sf2	transmembrane 9 superfamily member 2 [Source:ZFIN;Acc:ZDB-GENE-030131-6302]
ENSDARG00000035763	-1.23884	CABZ01086801.1	Uncharacterized protein [Source:UniProtKB/TrEMBL;Acc:E7F199]
ENSDARG00000006112	-1.23874	myof	myoferlin [Source:ZFIN;Acc:ZDB-GENE-040426-1138]
ENSDARG00000067755	-1.2359	ubc	ubiquitin C [Source:ZFIN;Acc:ZDB-GENE-061110-88]
ENSDARG00000017820	-1.23228	POLR3D	polymerase (RNA) III (DNA directed) polypeptide D, 44kDa [Source:HGNC Symbol;Acc:1080]
ENSDARG00000090675	-1.22963	APBA3	amyloid beta (A4) precursor protein-binding, family A, member 3 [Source:HGNC Symbol;Acc:580]
ENSDARG00000020397	-1.22909	snx15	sorting nexin 15 [Source:ZFIN;Acc:ZDB-GENE-040426-1377]
ENSDARG00000062868	-1.22909	eea1	early endosome antigen 1 [Source:ZFIN;Acc:ZDB-GENE-041111-270]
ENSDARG00000043740	-1.22751	efcab11	EF-hand calcium binding domain 11 [Source:ZFIN;Acc:ZDB-GENE-050417-348]
ENSDARG00000035406	-1.22671	ttc33	tetratricopeptide repeat domain 33 [Source:ZFIN;Acc:ZDB-GENE-040718-480]
ENSDARG00000079495	-1.22484	NTAN1	N-terminal asparagine amidase [Source:HGNC Symbol;Acc:29909]
ENSDARG00000009136	-1.22465	tp53bp2	tumor protein p53 binding protein, 2 [Source:ZFIN;Acc:ZDB-GENE-040516-8]
ENSDARG00000033231	-1.22418	mcm6l	MCM6 minichromosome maintenance deficient 6, like [Source:ZFIN;Acc:ZDB-GENE-050913-141]
ENSDARG00000060001	-1.22407	METTL9	methyltransferase like 9 [Source:HGNC Symbol;Acc:24586]
ENSDARG00000007734	-1.22106	obfc1	oligonucleotide/oligosaccharide-binding fold containing 1 [Source:ZFIN;Acc:ZDB-GENE-040426-1390]
ENSDARG00000004297	-1.21911	irf2bpl	interferon regulatory factor 2 binding protein-like [Source:ZFIN;Acc:ZDB-GENE-040426-1968]
ENSDARG00000033364	-1.21908	zgc:158387	zgc:158387 [Source:ZFIN;Acc:ZDB-GENE-061215-48]
ENSDARG00000074166	-1.21793	birc6	baculoviral IAP repeat-containing 6 [Source:ZFIN;Acc:ZDB-GENE-091202-7]
ENSDARG00000022934	-1.21347	arl4aa	ADP-ribosylation factor-like 4aa [Source:ZFIN;Acc:ZDB-GENE-040426-1878]
ENSDARG00000016368	-1.21288	zbtb8os	zinc finger and BTB domain containing 8 opposite strand [Source:ZFIN;Acc:ZDB-GENE-050417-176]
ENSDARG00000027586	-1.20945	top3b	topoisomerase (DNA) III beta [Source:ZFIN;Acc:ZDB-GENE-070705-37]
ENSDARG00000055917	-1.20942	nipa1	non imprinted in Prader-Willi/Angelman syndrome 1 [Source:ZFIN;Acc:ZDB-GENE-041010-164]
ENSDARG00000025174	-1.20941	HABP4	hyaluronan binding protein 4 [Source:HGNC Symbol;Acc:17062]
ENSDARG00000074229	-1.20926	PRR12 (1 of 2)	proline rich 12 [Source:HGNC Symbol;Acc:29217]
ENSDARG00000077101	-1.20763	zbtb10	zinc finger and BTB domain containing 10 [Source:ZFIN;Acc:ZDB-GENE-030429-10]
ENSDARG00000012222	-1.20443	nup35	nucleoporin 35 [Source:ZFIN;Acc:ZDB-GENE-030131-9407]
ENSDARG00000038043	-1.19637	zgc:66014	zgc:66014 [Source:ZFIN;Acc:ZDB-GENE-040426-1507]
ENSDARG00000078768	-1.18915	ABHD15	abhydrolase domain containing 15 [Source:HGNC Symbol;Acc:26971]
ENSDARG00000042712	-1.18514	timm44	translocase of inner mitochondrial membrane 44 homolog (yeast) [Source:ZFIN;Acc:ZDB-GENE-030131-145]
ENSDARG00000077317	-1.1837	CR749182.1	Uncharacterized protein [Source:UniProtKB/TrEMBL;Acc:E7EYK3]
ENSDARG00000052315	-1.18162	UBN2 (1 of 2)	ubinuclein 2 [Source:HGNC Symbol;Acc:21931]
ENSDARG00000075132	-1.18113	fh	fumarate hydratase [Source:ZFIN;Acc:ZDB-GENE-010724-6]
ENSDARG00000017606	-1.17978	SYS1	SYS1 Golgi-localized integral membrane protein homolog (S. cerevisiae) [Source:HGNC Symbol;Acc:16162]
ENSDARG00000039424	-1.17793	snrpb2	small nuclear ribonucleoprotein polypeptide B2 [Source:ZFIN;Acc:ZDB-GENE-060616-2]
ENSDARG00000061752	-1.17563	fam65b	family with sequence similarity 65, member B [Source:ZFIN;Acc:ZDB-GENE-060503-342]
ENSDARG00000037176	-1.17487	ggh	gamma-glutamyl hydrolase (conjugase, folylpolygammaglutamyl hydrolase) [Source:ZFIN;Acc:ZDB-GENE-040426-2615]
ENSDARG00000058105	-1.16894	rpl36a	ribosomal protein L36A [Source:ZFIN;Acc:ZDB-GENE-020423-1]
ENSDARG00000004311	-1.16776	ldlrap1a	low density lipoprotein receptor adaptor protein 1a [Source:ZFIN;Acc:ZDB-GENE-030328-13]
ENSDARG00000063190	-1.16502	zranb1b	zinc finger, RAN-binding domain containing 1b [Source:ZFIN;Acc:ZDB-GENE-061110-94]
ENSDARG00000017168	-1.16444	nr2f1b	nuclear receptor subfamily 2, group F, member 1b [Source:ZFIN;Acc:ZDB-GENE-040426-1438]
ENSDARG00000074326	-1.16284	MCM8	minichromosome maintenance complex component 8 [Source:HGNC Symbol;Acc:16147]
ENSDARG00000073862	-1.16229	ptpn13	protein tyrosine phosphatase, non-receptor type 13 [Source:ZFIN;Acc:ZDB-GENE-070410-72]
ENSDARG00000014943	-1.16043	kif23	kinesin family member 23 [Source:ZFIN;Acc:ZDB-GENE-991019-4]
ENSDARG00000042688	-1.1588	bora	bora, aurora kinase A activator [Source:ZFIN;Acc:ZDB-GENE-041114-165]
ENSDARG00000016336	-1.15576	TMCO6	transmembrane and coiled-coil domains 6 [Source:HGNC Symbol;Acc:28814]
ENSDARG00000077728	-1.15331	supv3l1	suppressor of var1, 3-like 1 (S. cerevisiae) [Source:ZFIN;Acc:ZDB-GENE-030131-2838]
ENSDARG00000075092	-1.14696	sc:d808	sc:d808 [Source:ZFIN;Acc:ZDB-GENE-080303-19]
ENSDARG00000023958	-1.14256	rnf181	ring finger protein 181 [Source:ZFIN;Acc:ZDB-GENE-040426-1024]
ENSDARG00000061718	-1.13861	znf704	zinc finger protein 704 [Source:ZFIN;Acc:ZDB-GENE-060503-775]
ENSDARG00000045773	-1.13231	PYURF	PIGY upstream reading frame [Source:HGNC Symbol;Acc:44317]
ENSDARG00000013804	-1.12888	capns1b	calpain, small subunit 1 b [Source:ZFIN;Acc:ZDB-GENE-030131-5206]
ENSDARG00000035167	-1.12707	mrpl48	mitochondrial ribosomal protein L48 [Source:ZFIN;Acc:ZDB-GENE-041008-125]
ENSDARG00000079546	-1.12528	BX548000.1	Uncharacterized protein [Source:UniProtKB/TrEMBL;Acc:F1Q4V2]
ENSDARG00000088663	-1.12496	lman2lb	lectin, mannose-binding 2-like b [Source:ZFIN;Acc:ZDB-GENE-060929-256]
ENSDARG00000015805	-1.12389	cgnl1	cingulin-like 1 [Source:ZFIN;Acc:ZDB-GENE-071009-2]
ENSDARG00000045403	-1.11977	CABZ01090951.1	Uncharacterized protein [Source:UniProtKB/TrEMBL;Acc:E7FGW5]
ENSDARG00000043687	-1.11909	SAYSD1	SAYSVFN motif domain containing 1 [Source:HGNC Symbol;Acc:21025]
ENSDARG00000063233	-1.11769	BAZ1A (2 of 2)	bromodomain adjacent to zinc finger domain, 1A [Source:HGNC Symbol;Acc:960]
ENSDARG00000053963	-1.11689	NPM2	nucleoplasmin-2 [Source:RefSeq peptide;Acc:NP_001116479]
ENSDARG00000010831	-1.11522	churc1	churchill domain containing 1 [Source:ZFIN;Acc:ZDB-GENE-041001-150]
ENSDARG00000039328	-1.11237	CCNDBP1	cyclin D-type binding-protein 1 [Source:HGNC Symbol;Acc:1587]
ENSDARG00000077461	-1.11221	DHX32 (1 of 2)	DEAH (Asp-Glu-Ala-His) box polypeptide 32 [Source:HGNC Symbol;Acc:16717]
ENSDARG00000070355	-1.11176	FBXO2	F-box protein 2 [Source:HGNC Symbol;Acc:13581]
ENSDARG00000059701	-1.11064	flii	flightless I homolog (Drosophila) [Source:ZFIN;Acc:ZDB-GENE-071212-3]
ENSDARG00000036625	-1.11046	polr2f	polymerase (RNA) II (DNA directed) polypeptide F [Source:ZFIN;Acc:ZDB-GENE-040718-279]
ENSDARG00000018049	-1.10578	sf3b2	splicing factor 3b, subunit 2 [Source:ZFIN;Acc:ZDB-GENE-070928-1]
ENSDARG00000077664	-1.10394	zgc:110239	zgc:110239 [Source:ZFIN;Acc:ZDB-GENE-050417-107]
ENSDARG00000044692	-1.10351	eri1	exoribonuclease 1 [Source:ZFIN;Acc:ZDB-GENE-050522-39]
ENSDARG00000057995	-1.10331	arl15b	ADP-ribosylation factor-like 15b [Source:ZFIN;Acc:ZDB-GENE-080813-2]
ENSDARG00000069706	-1.1023	prmt6	protein arginine methyltransferase 6 [Source:ZFIN;Acc:ZDB-GENE-040914-7]
ENSDARG00000031971	-1.1019	kdelc1	KDEL (Lys-Asp-Glu-Leu) containing 1 [Source:ZFIN;Acc:ZDB-GENE-040426-878]
ENSDARG00000074786	-1.10158	SCAF8	SR-related CTD-associated factor 8 [Source:HGNC Symbol;Acc:20959]
ENSDARG00000045565	-1.09397	noc4l	nucleolar complex associated 4 homolog (S. cerevisiae) [Source:ZFIN;Acc:ZDB-GENE-050522-98]
ENSDARG00000006963	-1.0912	cse1l	chromosome segregation 1-like (S. cerevisiae) [Source:ZFIN;Acc:ZDB-GENE-990603-1]
ENSDARG00000017841	-1.09054	cand1	cullin-associated and neddylation-dissociated 1 [Source:ZFIN;Acc:ZDB-GENE-040426-2872]
ENSDARG00000011564	-1.0849	sfpq	splicing factor proline/glutamine rich (polypyrimidine tract binding protein associated) [Source:ZFIN;Acc:ZDB-GENE-040426-2452]
ENSDARG00000009871	-1.08415	snrpc	small nuclear ribonucleoprotein polypeptide C [Source:ZFIN;Acc:ZDB-GENE-020419-26]
ENSDARG00000061108	-1.07848	ep300b	E1A binding protein p300 b [Source:ZFIN;Acc:ZDB-GENE-080403-15]
ENSDARG00000014003	-1.0779	stard8	StAR-related lipid transfer (START) domain containing 8 [Source:ZFIN;Acc:ZDB-GENE-030131-9447]
ENSDARG00000057110	-1.07601	slc25a1a	solute carrier family 25 (mitochondrial carrier; citrate transporter), member 1a [Source:ZFIN;Acc:ZDB-GENE-040426-1172]
ENSDARG00000069538	-1.07574	gtf3c4	general transcription factor IIIC, polypeptide 4 [Source:ZFIN;Acc:ZDB-GENE-041008-147]
ENSDARG00000042894	-1.0745	tyms	thymidylate synthase [Source:ZFIN;Acc:ZDB-GENE-040426-59]
ENSDARG00000076169	-1.07388	pold3	polymerase (DNA-directed), delta 3, accessory subunit [Source:ZFIN;Acc:ZDB-GENE-060512-59]
ENSDARG00000054999	-1.07348	zgc:66475	zgc:66475 [Source:ZFIN;Acc:ZDB-GENE-040426-1644]
ENSDARG00000045790	-1.07054	C4H12orf66	chromosome 12 open reading frame 66 [Source:HGNC Symbol;Acc:26517]
ENSDARG00000042551	-1.07043	mboat2b	membrane bound O-acyltransferase domain containing 2b [Source:ZFIN;Acc:ZDB-GENE-041001-185]
ENSDARG00000042489	-1.06976	prkrira	protein-kinase, interferon-inducible double stranded RNA dependent inhibitor, repressor of (P58 repressor) a [Source:ZFIN;Acc:ZDB-GENE-040426-2045]
ENSDARG00000036043	-1.06782	ZNF408	zinc finger protein 408 [Source:HGNC Symbol;Acc:20041]
ENSDARG00000076451	-1.06782	prdm2b	PR domain containing 2, with ZNF domain b [Source:ZFIN;Acc:ZDB-GENE-080613-3]
ENSDARG00000000476	-1.06782	pms1	PMS1 postmeiotic segregation increased 1 (S. cerevisiae) [Source:ZFIN;Acc:ZDB-GENE-030616-528]
ENSDARG00000090554	-1.06467	CCDC138	coiled-coil domain containing 138 [Source:HGNC Symbol;Acc:26531]
ENSDARG00000056079	-1.06384	l3mbtl2	l(3)mbt-like 2 (Drosophila) [Source:ZFIN;Acc:ZDB-GENE-030131-8713]
ENSDARG00000087183	-1.06035	CABZ01088071.1	Uncharacterized protein [Source:UniProtKB/TrEMBL;Acc:H9GZC0]
ENSDARG00000079467	-1.05991	wu:fd16d01	wu:fd16d01 [Source:ZFIN;Acc:ZDB-GENE-030131-5406]
ENSDARG00000076568	-1.0581	sec61b	Sec61 beta subunit [Source:ZFIN;Acc:ZDB-GENE-040718-260]
ENSDARG00000040730	-1.05759	wdr75	WD repeat domain 75 [Source:ZFIN;Acc:ZDB-GENE-030616-5]
ENSDARG00000042557	-1.05629	rnf144ab	ring finger protein 144ab [Source:ZFIN;Acc:ZDB-GENE-040718-486]
ENSDARG00000054259	-1.05532	nat10	N-acetyltransferase 10 [Source:ZFIN;Acc:ZDB-GENE-040426-1543]
ENSDARG00000073705	-1.05309	rbfa	ribosome binding factor A [Source:ZFIN;Acc:ZDB-GENE-070410-83]
ENSDARG00000027825	-1.0526	naa50	N(alpha)-acetyltransferase 50, NatE catalytic subunit [Source:ZFIN;Acc:ZDB-GENE-040801-142]
ENSDARG00000040553	-1.05192	TMEM97	transmembrane protein 97 [Source:HGNC Symbol;Acc:28106]
ENSDARG00000036212	-1.04824	tbc1d5	TBC1 domain family, member 5 [Source:ZFIN;Acc:ZDB-GENE-040426-1197]
ENSDARG00000059613	-1.04754	nprl2	nitrogen permease regulator-like 2 (S. cerevisiae) [Source:ZFIN;Acc:ZDB-GENE-060825-93]
ENSDARG00000017046	-1.04748	wbp11	WW domain binding protein 11 [Source:ZFIN;Acc:ZDB-GENE-040426-1829]
ENSDARG00000087145	-1.04323	PARP10	poly (ADP-ribose) polymerase family, member 10 [Source:HGNC Symbol;Acc:25895]
ENSDARG00000042382	-1.0394	ARF5 (2 of 2)	ADP-ribosylation factor 5 [Source:HGNC Symbol;Acc:658]
ENSDARG00000074293	-1.03682	adnpb	activity-dependent neuroprotector homeobox b [Source:ZFIN;Acc:ZDB-GENE-030131-6385]
ENSDARG00000043446	-1.03677	efhd1	EF-hand domain family, member D1 [Source:ZFIN;Acc:ZDB-GENE-030131-7461]
ENSDARG00000041243	-1.03521	setdb1a	SET domain, bifurcated 1a [Source:ZFIN;Acc:ZDB-GENE-030131-2421]
ENSDARG00000053946	-1.03347	dhx38	DEAH (Asp-Glu-Ala-His) box polypeptide 38 [Source:ZFIN;Acc:ZDB-GENE-040426-1144]
ENSDARG00000026892	-1.03347	gpatch11	G patch domain containing 11 [Source:ZFIN;Acc:ZDB-GENE-040718-89]
ENSDARG00000012499	-1.0309	per1b	period homolog 1b (Drosophila) [Source:ZFIN;Acc:ZDB-GENE-040419-1]
ENSDARG00000076437	-1.03014	zgc:163143	zgc:163143 [Source:ZFIN;Acc:ZDB-GENE-070410-143]
ENSDARG00000062139	-1.02466	eif2ak3	eukaryotic translation initiation factor 2-alpha kinase 3 [Source:ZFIN;Acc:ZDB-GENE-050414-2]
ENSDARG00000037388	-1.0212	dtnba	dystrobrevin, beta a [Source:ZFIN;Acc:ZDB-GENE-030131-3967]
ENSDARG00000034961	-1.01799	bzw1b	basic leucine zipper and W2 domains 1b [Source:ZFIN;Acc:ZDB-GENE-040426-2881]
ENSDARG00000057456	-1.01776	ppp3ccb	protein phosphatase 3, catalytic subunit, gamma isozyme, b [Source:ZFIN;Acc:ZDB-GENE-070112-1102]
ENSDARG00000035171	-1.015	btg4	B-cell translocation gene 4 [Source:ZFIN;Acc:ZDB-GENE-031008-1]
ENSDARG00000013795	-1.01477	hps4	Hermansky-Pudlak syndrome 4 [Source:ZFIN;Acc:ZDB-GENE-040426-1068]
ENSDARG00000038768	-1.01466	mrpl12	mitochondrial ribosomal protein L12 [Source:ZFIN;Acc:ZDB-GENE-050417-187]
ENSDARG00000095623	-1.01364	dpm2	dolichol-phosphate (beta-D) mannosyltransferase 2 [Source:ZFIN;Acc:ZDB-GENE-030131-9093]
ENSDARG00000026185	-1.01114	ccdc94	coiled-coil domain containing 94 [Source:ZFIN;Acc:ZDB-GENE-040426-841]
ENSDARG00000043457	-1.01097	gapdh	glyceraldehyde-3-phosphate dehydrogenase [Source:ZFIN;Acc:ZDB-GENE-030115-1]
ENSDARG00000042337	-1.01032	chrac1	chromatin accessibility complex 1 [Source:ZFIN;Acc:ZDB-GENE-050227-18]
ENSDARG00000091124	-1.00964	CABZ01084579.1	Uncharacterized protein [Source:UniProtKB/TrEMBL;Acc:E7F0U9]
ENSDARG00000068305	-1.00801	mrps14	mitochondrial ribosomal protein S14 [Source:ZFIN;Acc:ZDB-GENE-060825-75]
ENSDARG00000078348	-1.00619	tcf20	transcription factor 20 [Source:ZFIN;Acc:ZDB-GENE-110411-97]
ENSDARG00000027491	-1.00456	uros	uroporphyrinogen III synthase [Source:ZFIN;Acc:ZDB-GENE-040323-2]
ENSDARG00000017675	-1.00353	cirh1a	cirrhosis, autosomal recessive 1A (cirhin) [Source:ZFIN;Acc:ZDB-GENE-040426-2466]
ENSDARG00000012860	-1.00333	tmprss4b	transmembrane protease, serine 4b [Source:ZFIN;Acc:ZDB-GENE-030131-5862]
ENSDARG00000063249	-1	mrpl9	mitochondrial ribosomal protein L9 [Source:ZFIN;Acc:ZDB-GENE-070717-4]
ENSDARG00000079780	-0.993392	FP085405.1	Uncharacterized protein [Source:UniProtKB/TrEMBL;Acc:E7F071]
ENSDARG00000027600	-0.993318	pdlim5b	PDZ and LIM domain 5b [Source:ZFIN;Acc:ZDB-GENE-040426-908]
ENSDARG00000062258	-0.993288	armc8	armadillo repeat containing 8 [Source:ZFIN;Acc:ZDB-GENE-061027-88]
ENSDARG00000044718	-0.990728	VAV2	vav 2 guanine nucleotide exchange factor [Source:HGNC Symbol;Acc:12658]
ENSDARG00000041170	-0.989099	aagab	alpha- and gamma-adaptin binding protein [Source:ZFIN;Acc:ZDB-GENE-040718-120]
ENSDARG00000021022	-0.988207	ift57	intraflagellar transport protein 57 [Source:ZFIN;Acc:ZDB-GENE-040614-1]
ENSDARG00000069476	-0.987987	spint2	serine peptidase inhibitor, Kunitz type, 2 [Source:ZFIN;Acc:ZDB-GENE-061013-323]
ENSDARG00000070083	-0.987566	ATP5B	ATP synthase, H+ transporting, mitochondrial F1 complex, beta polypeptide [Source:HGNC Symbol;Acc:830]
ENSDARG00000034771	-0.983871	rab13	RAB13, member RAS oncogene family [Source:ZFIN;Acc:ZDB-GENE-030826-30]
ENSDARG00000037392	-0.982272	med19a	mediator complex subunit 19a [Source:ZFIN;Acc:ZDB-GENE-060929-232]
ENSDARG00000078311	-0.979917	dcaf6	ddb1 and cul4 associated factor 6 [Source:ZFIN;Acc:ZDB-GENE-090206-2]
ENSDARG00000076835	-0.974005	ANKRD13D	ankyrin repeat domain 13 family, member D [Source:HGNC Symbol;Acc:27880]
ENSDARG00000029600	-0.973053	wdr32	WD repeat domain 32 [Source:ZFIN;Acc:ZDB-GENE-040426-2314]
ENSDARG00000092532	-0.973053	si:dkey-21e2.4	si:dkey-21e2.4 [Source:ZFIN;Acc:ZDB-GENE-050208-538]
ENSDARG00000023303	-0.966488	zgc:66427	zgc:66427 [Source:ZFIN;Acc:ZDB-GENE-040426-1913]
ENSDARG00000031774	-0.965964	pus7	pseudouridylate synthase 7 homolog (S. cerevisiae) [Source:ZFIN;Acc:ZDB-GENE-060620-1]
ENSDARG00000027310	-0.965964	BX004812.1	Uncharacterized protein [Source:UniProtKB/TrEMBL;Acc:E7EZF4]
ENSDARG00000014017	-0.965964	rrm1	ribonucleotide reductase M1 polypeptide [Source:ZFIN;Acc:ZDB-GENE-990415-247]
ENSDARG00000006219	-0.965346	gnl3	guanine nucleotide binding protein-like 3 (nucleolar) [Source:ZFIN;Acc:ZDB-GENE-030131-616]
ENSDARG00000070474	-0.956027	arid3b	AT rich interactive domain 3B (Bright like) [Source:ZFIN;Acc:ZDB-GENE-070209-182]
ENSDARG00000031427	-0.955975	calm2b	calmodulin 2b, (phosphorylase kinase, delta) [Source:ZFIN;Acc:ZDB-GENE-020415-2]
ENSDARG00000074245	-0.955734	spen	spen homolog, transcriptional regulator (Drosophila) [Source:ZFIN;Acc:ZDB-GENE-050309-70]
ENSDARG00000087369	-0.955734	si:ch211-198c19.2	si:ch211-198c19.2 [Source:ZFIN;Acc:ZDB-GENE-100922-266]
ENSDARG00000079241	-0.952964	wdr90	WD repeat domain 90 [Source:ZFIN;Acc:ZDB-GENE-070424-67]
ENSDARG00000032868	-0.952334	pde4ba	phosphodiesterase 4B, cAMP-specific a [Source:ZFIN;Acc:ZDB-GENE-030131-9570]
ENSDARG00000013031	-0.948196	mta2	metastasis associated 1 family, member 2 [Source:ZFIN;Acc:ZDB-GENE-030131-4803]
ENSDARG00000029172	-0.946554	polr1a	polymerase (RNA) I polypeptide A [Source:ZFIN;Acc:ZDB-GENE-030131-5286]
ENSDARG00000011157	-0.94592	arhgef18a	rho/rac guanine nucleotide exchange factor (GEF) 18a [Source:ZFIN;Acc:ZDB-GENE-040516-14]
ENSDARG00000059722	-0.945372	ubac1	UBA domain containing 1 [Source:ZFIN;Acc:ZDB-GENE-030131-9372]
ENSDARG00000077052	-0.944411	TNRC18	trinucleotide repeat containing 18 [Source:HGNC Symbol;Acc:11962]
ENSDARG00000006782	-0.943455	rb1	retinoblastoma 1 [Source:ZFIN;Acc:ZDB-GENE-040428-1]
ENSDARG00000031560	-0.94077	srpk1b	serine/arginine-rich protein specific kinase 1b [Source:ZFIN;Acc:ZDB-GENE-070112-2292]
ENSDARG00000005425	-0.94077	wdfy1	WD repeat and FYVE domain containing 1 [Source:ZFIN;Acc:ZDB-GENE-041024-4]
ENSDARG00000043336	-0.940408	exosc7	exosome component 7 [Source:ZFIN;Acc:ZDB-GENE-050417-47]
ENSDARG00000010941	-0.940242	gtdc2	glycosyltransferase-like domain containing 2 [Source:ZFIN;Acc:ZDB-GENE-050522-242]
ENSDARG00000003952	-0.939424	pfn2	profilin 2 [Source:ZFIN;Acc:ZDB-GENE-040115-4]
ENSDARG00000001897	-0.938353	man2b1	mannosidase, alpha, class 2B, member 1 [Source:ZFIN;Acc:ZDB-GENE-050327-52]
ENSDARG00000052712	-0.9376	suclg1	succinate-CoA ligase, GDP-forming, alpha subunit [Source:ZFIN;Acc:ZDB-GENE-040912-101]
ENSDARG00000021849	-0.935764	si:dkey-256h2.1	si:dkey-256h2.1 [Source:ZFIN;Acc:ZDB-GENE-030131-9466]
ENSDARG00000030563	-0.927827	zgc:77880	zgc:77880 [Source:ZFIN;Acc:ZDB-GENE-040426-1901]
ENSDARG00000011665	-0.926969	aldoaa	aldolase a, fructose-bisphosphate, a [Source:ZFIN;Acc:ZDB-GENE-030131-8369]
ENSDARG00000069082	-0.926558	rnmtl1b	RNA methyltransferase like 1b [Source:ZFIN;Acc:ZDB-GENE-030131-158]
ENSDARG00000060510	-0.922963	cul4b	cullin 4B [Source:ZFIN;Acc:ZDB-GENE-041008-208]
ENSDARG00000035028	-0.921038	lpcat4	lysophosphatidylcholine acyltransferase 4 [Source:ZFIN;Acc:ZDB-GENE-030131-5777]
ENSDARG00000053460	-0.915315	si:dkey-283b1.7	si:dkey-283b1.7 [Source:ZFIN;Acc:ZDB-GENE-120215-126]
ENSDARG00000041304	-0.914165	trak1	trafficking protein, kinesin binding 1 [Source:ZFIN;Acc:ZDB-GENE-100922-182]
ENSDARG00000030630	-0.911531	mfsd2aa	major facilitator superfamily domain containing 2aa [Source:ZFIN;Acc:ZDB-GENE-041114-166]
ENSDARG00000029150	-0.911501	hsp90ab1	heat shock protein 90, alpha (cytosolic), class B member 1 [Source:ZFIN;Acc:ZDB-GENE-990415-95]
ENSDARG00000009170	-0.910886	ctr9	Ctr9, Paf1/RNA polymerase II complex component, homolog (S. cerevisiae) [Source:ZFIN;Acc:ZDB-GENE-030131-3782]
ENSDARG00000089646	-0.910263	BX323045.3	Uncharacterized protein [Source:UniProtKB/TrEMBL;Acc:E7F3H1]
ENSDARG00000045567	-0.909756	phpt1	phosphohistidine phosphatase 1 [Source:ZFIN;Acc:ZDB-GENE-040801-85]
ENSDARG00000035741	-0.902018	slc25a11	solute carrier family 25 (mitochondrial carrier; oxoglutarate carrier), member 11 [Source:ZFIN;Acc:ZDB-GENE-040625-79]
ENSDARG00000042615	-0.900768	icln	swelling dependent chloride channel [Source:ZFIN;Acc:ZDB-GENE-990415-259]
ENSDARG00000093722	-0.900197	zgc:174268	zgc:174268 [Source:ZFIN;Acc:ZDB-GENE-080219-18]
ENSDARG00000004046	-0.89956	phf6	PHD finger protein 6 [Source:ZFIN;Acc:ZDB-GENE-030131-5278]
ENSDARG00000009447	-0.896865	atp5g3b	ATP synthase, H+ transporting, mitochondrial F0 complex, subunit c3 (subunit 9) genome duplicate b [Source:ZFIN;Acc:ZDB-GENE-020814-1]
ENSDARG00000055934	-0.896565	si:ch1073-416j23.1	si:ch1073-416j23.1 [Source:ZFIN;Acc:ZDB-GENE-100922-35]
ENSDARG00000004754	-0.895729	hspa4a	heat shock protein 4a [Source:ZFIN;Acc:ZDB-GENE-040426-2832]
ENSDARG00000037898	-0.895576	ppl	periplakin [Source:ZFIN;Acc:ZDB-GENE-041008-196]
ENSDARG00000039754	-0.895553	xpc	xeroderma pigmentosum, complementation group C [Source:ZFIN;Acc:ZDB-GENE-030131-8461]
ENSDARG00000063474	-0.894973	arfgef1	ADP-ribosylation factor guanine nucleotide-exchange factor 1(brefeldin A-inhibited) [Source:ZFIN;Acc:ZDB-GENE-030131-108]
ENSDARG00000022254	-0.894095	prkcbb	protein kinase C, beta b [Source:ZFIN;Acc:ZDB-GENE-040426-1178]
ENSDARG00000025404	-0.893775	ube2g2	ubiquitin-conjugating enzyme E2G 2 (UBC7 homolog, yeast) [Source:ZFIN;Acc:ZDB-GENE-050417-288]
ENSDARG00000045598	-0.892589	si:dkey-180p18.9	si:dkey-180p18.9 [Source:ZFIN;Acc:ZDB-GENE-041210-132]
ENSDARG00000037362	-0.892281	scube2	signal peptide, CUB domain, EGF-like 2 [Source:ZFIN;Acc:ZDB-GENE-050302-80]
ENSDARG00000035853	-0.891804	CDKN2AIP	CDKN2A interacting protein [Source:HGNC Symbol;Acc:24325]
ENSDARG00000038995	-0.889708	tsnax	translin-associated factor X [Source:ZFIN;Acc:ZDB-GENE-050913-80]
ENSDARG00000006603	-0.88955	csrp1a	cysteine and glycine-rich protein 1a [Source:ZFIN;Acc:ZDB-GENE-030909-4]
ENSDARG00000015344	-0.888164	klhl8	kelch-like 8 (Drosophila) [Source:ZFIN;Acc:ZDB-GENE-070209-226]
ENSDARG00000067517	-0.882601	CCDC15	coiled-coil domain containing 15 [Source:HGNC Symbol;Acc:25798]
ENSDARG00000036784	-0.880878	commd7	COMM domain containing 7 [Source:ZFIN;Acc:ZDB-GENE-040801-96]
ENSDARG00000089426	-0.878394	nop10	NOP10 ribonucleoprotein homolog (yeast) [Source:ZFIN;Acc:ZDB-GENE-041007-4]
ENSDARG00000055472	-0.877996	nubp1	nucleotide binding protein 1 (MinD homolog, E. coli) [Source:ZFIN;Acc:ZDB-GENE-050417-471]
ENSDARG00000036658	-0.875917	cab39l	calcium binding protein 39-like [Source:ZFIN;Acc:ZDB-GENE-041114-204]
ENSDARG00000039910	-0.86928	rbm42	RNA binding motif protein 42 [Source:ZFIN;Acc:ZDB-GENE-040809-2]
ENSDARG00000024904	-0.869022	stil	TAL1 (SCL) interrupting locus [Source:ZFIN;Acc:ZDB-GENE-020419-39]
ENSDARG00000045620	-0.868866	nans	N-acetylneuraminic acid synthase [Source:ZFIN;Acc:ZDB-GENE-030131-1500]
ENSDARG00000076223	-0.868674	SERP1	stress-associated endoplasmic reticulum protein 1 [Source:ZFIN;Acc:ZDB-GENE-030131-8741]
ENSDARG00000059304	-0.865968	chchd2	coiled-coil-helix-coiled-coil-helix domain containing 2 [Source:ZFIN;Acc:ZDB-GENE-040426-1737]
ENSDARG00000075347	-0.864154	chfr	checkpoint with forkhead and ring finger domains, E3 ubiquitin protein ligase [Source:ZFIN;Acc:ZDB-GENE-030131-3522]
ENSDARG00000044597	-0.863749	C21H17orf85	chromosome 17 open reading frame 85 [Source:HGNC Symbol;Acc:24612]
ENSDARG00000026400	-0.862736	rad51d	RAD51 homolog D (S. cerevisiae) [Source:ZFIN;Acc:ZDB-GENE-040426-2490]
ENSDARG00000074131	-0.859725	kif5ba	kinesin family member 5B, a [Source:ZFIN;Acc:ZDB-GENE-070629-2]
ENSDARG00000090337	-0.857581	pprc1	peroxisome proliferator-activated receptor gamma, coactivator-related 1 [Source:ZFIN;Acc:ZDB-GENE-030131-9858]
ENSDARG00000031506	-0.857027	flvcr2b	feline leukemia virus subgroup C cellular receptor family, member 2b [Source:ZFIN;Acc:ZDB-GENE-041210-312]
ENSDARG00000021097	-0.856817	nelfcd	TH1-like (Drosophila) [Source:ZFIN;Acc:ZDB-GENE-040426-720]
ENSDARG00000007722	-0.854723	NUDT8	nudix (nucleoside diphosphate linked moiety X)-type motif 8 [Source:HGNC Symbol;Acc:8055]
ENSDARG00000008388	-0.854252	mmp14b	matrix metalloproteinase 14b (membrane-inserted) [Source:ZFIN;Acc:ZDB-GENE-030901-2]
ENSDARG00000006272	-0.854102	mpp5a	membrane protein, palmitoylated 5a (MAGUK p55 subfamily member 5a) [Source:ZFIN;Acc:ZDB-GENE-020712-1]
ENSDARG00000093049	-0.852924	btr22	bloodthirsty-related gene family, member 22 [Source:ZFIN;Acc:ZDB-GENE-080402-4]
ENSDARG00000052247	-0.851864	alkbh4	alkB, alkylation repair homolog 4 (E. coli) [Source:ZFIN;Acc:ZDB-GENE-060526-275]
ENSDARG00000079591	-0.851361	CR847496.2	Uncharacterized protein [Source:UniProtKB/TrEMBL;Acc:E7EZK3]
ENSDARG00000002344	-0.850249	tubb4b	tubulin, beta 4B class IVb [Source:ZFIN;Acc:ZDB-GENE-030131-8625]
ENSDARG00000008785	-0.847932	dldh	dihydrolipoamide dehydrogenase [Source:ZFIN;Acc:ZDB-GENE-040120-4]
ENSDARG00000039913	-0.847282	tmem147	transmembrane protein 147 [Source:ZFIN;Acc:ZDB-GENE-040718-187]
ENSDARG00000013044	-0.847132	ndufv2	NADH dehydrogenase (ubiquinone) flavoprotein 2 [Source:ZFIN;Acc:ZDB-GENE-040426-1713]
ENSDARG00000089877	-0.846335	C7H4orf48	chromosome 4 open reading frame 48 [Source:HGNC Symbol;Acc:34437]
ENSDARG00000016691	-0.846185	cd9b	CD9 antigen, b [Source:ZFIN;Acc:ZDB-GENE-040426-2768]
ENSDARG00000037665	-0.842817	fnta	farnesyltransferase, CAAX box, alpha [Source:ZFIN;Acc:ZDB-GENE-030131-866]
ENSDARG00000042508	-0.841969	ubr3	ubiquitin protein ligase E3 component n-recognin 3 [Source:ZFIN;Acc:ZDB-GENE-030131-1473]
ENSDARG00000071060	-0.839642	naa10	N(alpha)-acetyltransferase 10, NatA catalytic subunit [Source:ZFIN;Acc:ZDB-GENE-040426-2648]
ENSDARG00000043960	-0.839373	rpf2	ribosome production factor 2 homolog (S. cerevisiae) [Source:ZFIN;Acc:ZDB-GENE-040426-2501]
ENSDARG00000002894	-0.83659	aven	apoptosis, caspase activation inhibitor [Source:ZFIN;Acc:ZDB-GENE-041001-171]
ENSDARG00000063726	-0.836091	cdk12	cyclin-dependent kinase 12 [Source:ZFIN;Acc:ZDB-GENE-081104-294]
ENSDARG00000039185	-0.835995	nfyba	nuclear transcription factor Y, beta a [Source:ZFIN;Acc:ZDB-GENE-050417-13]
ENSDARG00000020217	-0.833381	cpsf4	cleavage and polyadenylation specific factor 4 [Source:ZFIN;Acc:ZDB-GENE-990415-180]
ENSDARG00000001557	-0.831769	tomm34	translocase of outer mitochondrial membrane 34 [Source:ZFIN;Acc:ZDB-GENE-030131-2081]
ENSDARG00000042389	-0.829345	RPL37A	ribosomal protein L37a [Source:HGNC Symbol;Acc:10348]
ENSDARG00000002031	-0.828109	tox4	TOX high mobility group box family member 4 [Source:ZFIN;Acc:ZDB-GENE-070912-576]
ENSDARG00000045776	-0.825726	cnbpa	CCHC-type zinc finger, nucleic acid binding protein a [Source:ZFIN;Acc:ZDB-GENE-030131-5045]
ENSDARG00000070573	-0.824525	mapk3	mitogen-activated protein kinase 3 [Source:ZFIN;Acc:ZDB-GENE-040121-1]
ENSDARG00000019530	-0.824008	hdgfrp2	hepatoma-derived growth factor, related protein 2 [Source:ZFIN;Acc:ZDB-GENE-040426-2104]
ENSDARG00000069090	-0.821418	atp6v0d1	ATPase, H+ transporting, V0 subunit D isoform 1 [Source:ZFIN;Acc:ZDB-GENE-030131-1531]
ENSDARG00000038064	-0.820167	chmp3	charged multivesicular body protein 3 [Source:ZFIN;Acc:ZDB-GENE-040426-2600]
ENSDARG00000024693	-0.816594	lysmd3	LysM, putative peptidoglycan-binding, domain containing 3 [Source:ZFIN;Acc:ZDB-GENE-040625-88]
ENSDARG00000034434	-0.813799	igf1rb	insulin-like growth factor 1b receptor [Source:ZFIN;Acc:ZDB-GENE-020503-2]
ENSDARG00000053832	-0.813488	itm1	integral membrane protein 1 [Source:ZFIN;Acc:ZDB-GENE-021015-3]
ENSDARG00000039543	-0.810127	mrps6	mitochondrial ribosomal protein S6 [Source:ZFIN;Acc:ZDB-GENE-060825-59]
ENSDARG00000075172	-0.809641	fbxo25	F-box protein 25 [Source:ZFIN;Acc:ZDB-GENE-040801-19]
ENSDARG00000087330	-0.806115	CABZ01068263.1	Uncharacterized protein [Source:UniProtKB/TrEMBL;Acc:E7F023]
ENSDARG00000075725	-0.804892	CEP152	Uncharacterized protein [Source:UniProtKB/TrEMBL;Acc:E7F2G9]
ENSDARG00000035605	-0.803884	tchp	trichoplein, keratin filament binding [Source:ZFIN;Acc:ZDB-GENE-060421-3368]
ENSDARG00000007278	-0.803603	ect2	epithelial cell transforming sequence 2 oncogene [Source:ZFIN;Acc:ZDB-GENE-040831-2]
ENSDARG00000055620	-0.803291	acad9	acyl-CoA dehydrogenase family, member 9 [Source:ZFIN;Acc:ZDB-GENE-060616-196]
ENSDARG00000011583	-0.803037	cry1b	cryptochrome 1b [Source:ZFIN;Acc:ZDB-GENE-010426-3]
ENSDARG00000043137	-0.802444	cdca8	cell division cycle associated 8 [Source:ZFIN;Acc:ZDB-GENE-041114-171]
ENSDARG00000061397	-0.802353	trip12	thyroid hormone receptor interactor 12 [Source:ZFIN;Acc:ZDB-GENE-041111-262]
ENSDARG00000031761	-0.800626	dab2	disabled homolog 2 (Drosophila) [Source:ZFIN;Acc:ZDB-GENE-040303-1]
ENSDARG00000024317	-0.798204	trap1	TNF receptor-associated protein 1 [Source:ZFIN;Acc:ZDB-GENE-030131-4257]
ENSDARG00000040607	-0.797473	rtfdc1	replication termination factor 2 domain containing 1 [Source:ZFIN;Acc:ZDB-GENE-030131-4825]
ENSDARG00000059423	-0.796161	prune2	prune homolog 2 (Drosophila) [Source:ZFIN;Acc:ZDB-GENE-050309-222]
ENSDARG00000014113	-0.792287	wasla	Wiskott-Aldrich syndrome-like a [Source:ZFIN;Acc:ZDB-GENE-070209-220]
ENSDARG00000031915	-0.792006	hif1an	hypoxia-inducible factor 1, alpha subunit inhibitor [Source:ZFIN;Acc:ZDB-GENE-030826-19]
ENSDARG00000076227	-0.790137	ror2	receptor tyrosine kinase-like orphan receptor 2 [Source:ZFIN;Acc:ZDB-GENE-060427-5]
ENSDARG00000086216	-0.789283	PRR13	proline rich 13 [Source:HGNC Symbol;Acc:24528]
ENSDARG00000037967	-0.78805	BX571714.2	Uncharacterized protein [Source:UniProtKB/TrEMBL;Acc:E7EY00]
ENSDARG00000086611	-0.788048	BCKDHB (1 of 2)	branched chain keto acid dehydrogenase E1, beta polypeptide [Source:HGNC Symbol;Acc:987]
ENSDARG00000045874	-0.787275	yeats4	YEATS domain containing 4 [Source:ZFIN;Acc:ZDB-GENE-040718-252]
ENSDARG00000088246	-0.787198	thoc1	THO complex 1 [Source:ZFIN;Acc:ZDB-GENE-030826-9]
ENSDARG00000040452	-0.786375	fam214a	family with sequence similarity 214, member A [Source:ZFIN;Acc:ZDB-GENE-050419-204]
ENSDARG00000076318	-0.786293	atp6v1ab	ATPase, H+ transporting, lysosomal V1 subunit Ab [Source:ZFIN;Acc:ZDB-GENE-030131-9529]
ENSDARG00000051934	-0.783849	KXD1	KxDL motif containing 1 [Source:HGNC Symbol;Acc:28420]
ENSDARG00000056713	-0.783671	pskh1	protein serine kinase H1 [Source:ZFIN;Acc:ZDB-GENE-050119-1]
ENSDARG00000009208	-0.778361	prkcda	protein kinase C, delta a [Source:ZFIN;Acc:ZDB-GENE-030131-6503]
ENSDARG00000038576	-0.775348	ube2d1b	ubiquitin-conjugating enzyme E2D 1b [Source:ZFIN;Acc:ZDB-GENE-030131-2735]
ENSDARG00000013973	-0.775047	pex3	peroxisomal biogenesis factor 3 [Source:ZFIN;Acc:ZDB-GENE-040426-979]
ENSDARG00000086550	-0.775017	DBF4B	DBF4 homolog B (S. cerevisiae) [Source:HGNC Symbol;Acc:17883]
ENSDARG00000008153	-0.774036	serinc5	serine incorporator 5 [Source:ZFIN;Acc:ZDB-GENE-040426-2918]
ENSDARG00000043732	-0.773379	cops4	COP9 constitutive photomorphogenic homolog subunit 4 (Arabidopsis) [Source:ZFIN;Acc:ZDB-GENE-030131-4317]
ENSDARG00000003035	-0.772536	hspa9	heat shock protein 9 [Source:ZFIN;Acc:ZDB-GENE-030828-12]
ENSDARG00000038835	-0.769125	ppid	peptidylprolyl isomerase D [Source:ZFIN;Acc:ZDB-GENE-040625-34]
ENSDARG00000076214	-0.767201	zgc:165514	zgc:165514 [Source:ZFIN;Acc:ZDB-GENE-041008-169]
ENSDARG00000087209	-0.766462	zp3.2	zona pellucida glycoprotein 3.2 [Source:ZFIN;Acc:ZDB-GENE-050626-121]
ENSDARG00000028715	-0.766412	fam188a	family with sequence similarity 188, member A [Source:ZFIN;Acc:ZDB-GENE-061110-13]
ENSDARG00000035152	-0.765426	ap2b1	adaptor-related protein complex 2, beta 1 subunit [Source:ZFIN;Acc:ZDB-GENE-030131-6564]
ENSDARG00000037909	-0.761332	C3H19orf52	chromosome 19 open reading frame 52 [Source:HGNC Symbol;Acc:25152]
ENSDARG00000021343	-0.760129	wsb1	WD repeat and SOCS box-containing 1 [Source:ZFIN;Acc:ZDB-GENE-030131-1946]
ENSDARG00000058480	-0.759997	chtf18	CTF18, chromosome transmission fidelity factor 18 homolog (S. cerevisiae) [Source:ZFIN;Acc:ZDB-GENE-050522-508]
ENSDARG00000005560	-0.757288	ywhah	tyrosine 3-monooxygenase/tryptophan 5-monooxygenase activation protein, eta polypeptide [Source:ZFIN;Acc:ZDB-GENE-040426-2191]
ENSDARG00000036394	-0.755701	pop7	processing of precursor 7, ribonuclease P family, [Source:ZFIN;Acc:ZDB-GENE-041010-88]
ENSDARG00000027418	-0.755478	trappc4	trafficking protein particle complex 4 [Source:ZFIN;Acc:ZDB-GENE-040426-1734]
ENSDARG00000062016	-0.751926	vps51	vacuolar protein sorting 51 homolog (S. cerevisiae) [Source:ZFIN;Acc:ZDB-GENE-030131-6008]
ENSDARG00000019732	-0.751754	mtch2	mitochondrial carrier homolog 2 [Source:ZFIN;Acc:ZDB-GENE-991008-9]
ENSDARG00000010603	-0.751343	kctd9	potassium channel tetramerisation domain containing 9 [Source:ZFIN;Acc:ZDB-GENE-040718-238]
ENSDARG00000056339	-0.750904	STK31	serine/threonine kinase 31 [Source:HGNC Symbol;Acc:11407]
ENSDARG00000026799	-0.749979	suv39h1a	suppressor of variegation 3-9 homolog 1a [Source:ZFIN;Acc:ZDB-GENE-040801-111]
ENSDARG00000045814	-0.749203	samm50	sorting and assembly machinery component 50 homolog (S. cerevisiae) [Source:ZFIN;Acc:ZDB-GENE-040426-806]
ENSDARG00000037537	-0.748901	fam58a	family with sequence similarity 58, member A [Source:ZFIN;Acc:ZDB-GENE-050522-495]
ENSDARG00000074727	-0.748748	dnajc10	DnaJ (Hsp40) homolog, subfamily C, member 10 [Source:ZFIN;Acc:ZDB-GENE-070327-1]
ENSDARG00000086124	-0.747393	AP3B1 (2 of 2)	adaptor-related protein complex 3, beta 1 subunit [Source:HGNC Symbol;Acc:566]
ENSDARG00000057303	-0.747234	galnt7	UDP-N-acetyl-alpha-D-galactosamine: polypeptide N-acetylgalactosaminyltransferase 7 [Source:ZFIN;Acc:ZDB-GENE-050522-284]
ENSDARG00000054313	-0.745253	si:ch211-14a17.6	si:ch211-14a17.6 [Source:ZFIN;Acc:ZDB-GENE-030616-589]
ENSDARG00000020261	-0.74492	rab2a	RAB2A, member RAS oncogene family [Source:ZFIN;Acc:ZDB-GENE-011212-2]
ENSDARG00000018296	-0.741911	REV1	REV1, polymerase (DNA directed) [Source:HGNC Symbol;Acc:14060]
ENSDARG00000053695	-0.738416	zgc:162948	zgc:162948 [Source:ZFIN;Acc:ZDB-GENE-070424-46]
ENSDARG00000068978	-0.737831	glo1	glyoxalase 1 [Source:ZFIN;Acc:ZDB-GENE-030722-9]
ENSDARG00000041708	-0.737199	csrp2bp	cysteine and glycine-rich protein 2 binding protein [Source:ZFIN;Acc:ZDB-GENE-040718-452]
ENSDARG00000071679	-0.737179	C22H19orf10 (1 of 2)	chromosome 19 open reading frame 10 [Source:HGNC Symbol;Acc:16948]
ENSDARG00000089638	-0.73715	CU570791.5	Uncharacterized protein [Source:UniProtKB/TrEMBL;Acc:E7EYX1]
ENSDARG00000023058	-0.735648	foxo3a	forkhead box O3A [Source:ZFIN;Acc:ZDB-GENE-050116-1]
ENSDARG00000093469	-0.734553	znf653	zinc finger protein 653 [Source:ZFIN;Acc:ZDB-GENE-071116-3]
ENSDARG00000034825	-0.734362	uspl1	ubiquitin specific peptidase like 1 [Source:ZFIN;Acc:ZDB-GENE-040930-7]
ENSDARG00000043554	-0.734239	mrpl40	mitochondrial ribosomal protein L40 [Source:ZFIN;Acc:ZDB-GENE-040912-37]
ENSDARG00000003383	-0.734222	asb8	ankyrin repeat and SOCS box-containing 8 [Source:ZFIN;Acc:ZDB-GENE-030131-5411]
ENSDARG00000061048	-0.732816	ranbp9	RAN binding protein 9 [Source:ZFIN;Acc:ZDB-GENE-021030-5]
ENSDARG00000057707	-0.732528	zgc:66443	zgc:66443 [Source:ZFIN;Acc:ZDB-GENE-040426-2945]
ENSDARG00000026875	-0.730688	fam57ba	family with sequence similarity 57, member Ba [Source:ZFIN;Acc:ZDB-GENE-030131-2046]
ENSDARG00000091771	-0.728717	lysmd2	LysM, putative peptidoglycan-binding, domain containing 2 [Source:ZFIN;Acc:ZDB-GENE-040801-250]
ENSDARG00000015471	-0.727694	chd1l	chromodomain helicase DNA binding protein 1-like [Source:ZFIN;Acc:ZDB-GENE-040426-892]
ENSDARG00000042642	-0.727203	wtap	Wilms tumor 1 associated protein [Source:ZFIN;Acc:ZDB-GENE-030131-5990]
ENSDARG00000044874	-0.726816	zgc:92107	zgc:92107 [Source:ZFIN;Acc:ZDB-GENE-041114-4]
ENSDARG00000007901	-0.726399	crnkl1	crooked neck pre-mRNA splicing factor-like 1 (Drosophila) [Source:ZFIN;Acc:ZDB-GENE-040426-694]
ENSDARG00000078675	-0.725334	dock7	dedicator of cytokinesis 7 [Source:ZFIN;Acc:ZDB-GENE-050302-15]
ENSDARG00000015552	-0.725172	phactr4a	phosphatase and actin regulator 4a [Source:ZFIN;Acc:ZDB-GENE-051030-69]
ENSDARG00000007045	-0.72477	CNOT4 (2 of 2)	CCR4-NOT transcription complex, subunit 4 [Source:HGNC Symbol;Acc:7880]
ENSDARG00000074554	-0.723906	sas	sarcoma amplified sequence [Source:ZFIN;Acc:ZDB-GENE-040426-1123]
ENSDARG00000026985	-0.723538	lims1	LIM and senescent cell antigen-like domains 1 [Source:ZFIN;Acc:ZDB-GENE-050522-236]
ENSDARG00000051783	-0.72353	rplp0	ribosomal protein, large, P0 [Source:ZFIN;Acc:ZDB-GENE-000629-1]
ENSDARG00000087048	-0.722685	si:dkey-165n16.1	si:dkey-165n16.1 [Source:ZFIN;Acc:ZDB-GENE-100922-224]
ENSDARG00000051902	-0.721372	prmt7	protein arginine N-methyltransferase 7 [Source:ZFIN;Acc:ZDB-GENE-040426-1560]
ENSDARG00000016664	-0.721165	RNF20	ring finger protein 20, E3 ubiquitin protein ligase [Source:HGNC Symbol;Acc:10062]
ENSDARG00000016405	-0.719015	hug	HuG [Source:ZFIN;Acc:ZDB-GENE-000210-17]
ENSDARG00000013704	-0.718175	cers2a	ceramide synthase 2a [Source:ZFIN;Acc:ZDB-GENE-020808-2]
ENSDARG00000042247	-0.718175	ppiab	peptidylprolyl isomerase Ab (cyclophilin A) [Source:ZFIN;Acc:ZDB-GENE-030131-7459]
ENSDARG00000086112	-0.715986	CKAP2	cytoskeleton associated protein 2 [Source:HGNC Symbol;Acc:1990]
ENSDARG00000068759	-0.713096	CDCA2	cell division cycle associated 2 [Source:HGNC Symbol;Acc:14623]
ENSDARG00000034480	-0.71241	gnb4b	guanine nucleotide binding protein (G protein), beta polypeptide 4b [Source:ZFIN;Acc:ZDB-GENE-041114-167]
ENSDARG00000060109	-0.710917	aggf1	angiogenic factor with G patch and FHA domains 1 [Source:ZFIN;Acc:ZDB-GENE-060929-836]
ENSDARG00000075211	-0.709549	chd7	chromodomain helicase DNA binding protein 7 [Source:ZFIN;Acc:ZDB-GENE-070912-179]
ENSDARG00000054786	-0.709449	faah2b	fatty acid amide hydrolase 2b [Source:ZFIN;Acc:ZDB-GENE-061027-358]
ENSDARG00000035532	-0.708207	zgc:110329	zgc:110329 [Source:ZFIN;Acc:ZDB-GENE-050417-334]
ENSDARG00000010432	-0.707725	eaf2	ELL associated factor 2 [Source:ZFIN;Acc:ZDB-GENE-040625-179]
ENSDARG00000061732	-0.702777	RAPH1 (1 of 2)	Ras association (RalGDS/AF-6) and pleckstrin homology domains 1 [Source:HGNC Symbol;Acc:14436]
ENSDARG00000070019	-0.702712	TAF15	TAF15 RNA polymerase II, TATA box binding protein (TBP)-associated factor, 68kDa [Source:HGNC Symbol;Acc:11547]
ENSDARG00000073970	-0.700674	mctp2b	multiple C2 domains, transmembrane 2b [Source:ZFIN;Acc:ZDB-GENE-050506-136]
ENSDARG00000045132	-0.699754	vdac1	voltage-dependent anion channel 1 [Source:ZFIN;Acc:ZDB-GENE-030131-6514]
ENSDARG00000014015	-0.698926	zgc:77086	zgc:77086 [Source:ZFIN;Acc:ZDB-GENE-040426-2238]
ENSDARG00000022564	-0.69764	C18H11orf58	chromosome 11 open reading frame 58 [Source:HGNC Symbol;Acc:16990]
ENSDARG00000077024	-0.694084	uba2	ubiquitin-like modifier activating enzyme 2 [Source:ZFIN;Acc:ZDB-GENE-040426-2681]
ENSDARG00000026577	-0.693654	cdk2	cyclin-dependent kinase 2 [Source:ZFIN;Acc:ZDB-GENE-040426-2741]
ENSDARG00000032866	-0.692683	erh	enhancer of rudimentary homolog (Drosophila) [Source:ZFIN;Acc:ZDB-GENE-990415-57]
ENSDARG00000071219	-0.691934	pik3r3a	phosphoinositide-3-kinase, regulatory subunit 3a (gamma) [Source:ZFIN;Acc:ZDB-GENE-040426-1978]
ENSDARG00000060796	-0.691241	slc20a2	solute carrier family 20 (phosphate transporter), member 2 [Source:ZFIN;Acc:ZDB-GENE-060929-828]
ENSDARG00000070746	-0.691162	SFT2D2 (2 of 2)	SFT2 domain containing 2 [Source:HGNC Symbol;Acc:25140]
ENSDARG00000087530	-0.689835	wu:fe05a04	wu:fe05a04 [Source:ZFIN;Acc:ZDB-GENE-030131-4873]
ENSDARG00000007989	-0.689746	nedd8	neural precursor cell expressed, developmentally down-regulated 8 [Source:ZFIN;Acc:ZDB-GENE-030616-588]
ENSDARG00000015922	-0.688932	zgc:153952	zgc:153952 [Source:ZFIN;Acc:ZDB-GENE-061103-427]
ENSDARG00000045352	-0.687796	zgc:56530	zgc:56530 [Source:ZFIN;Acc:ZDB-GENE-040426-1065]
ENSDARG00000026967	-0.687796	ap2s1	adaptor-related protein complex 2, sigma 1 subunit [Source:ZFIN;Acc:ZDB-GENE-040426-2174]
ENSDARG00000033965	-0.685288	nupl1	nucleoporin like 1 [Source:ZFIN;Acc:ZDB-GENE-040426-2326]
ENSDARG00000067717	-0.685227	tomm7	translocase of outer mitochondrial membrane 7 homolog (yeast) [Source:ZFIN;Acc:ZDB-GENE-060825-115]
ENSDARG00000003051	-0.683063	hccs	holocytochrome c synthase [Source:ZFIN;Acc:ZDB-GENE-000607-78]
ENSDARG00000090447	-0.682817	MTBP	Mdm2, transformed 3T3 cell double minute 2, p53 binding protein (mouse) binding protein, 104kDa [Source:HGNC Symbol;Acc:7417]
ENSDARG00000017337	-0.68165	C11H6orf120	chromosome 6 open reading frame 120 [Source:HGNC Symbol;Acc:21247]
ENSDARG00000079329	-0.681285	rfwd2	ring finger and WD repeat domain 2 [Source:ZFIN;Acc:ZDB-GENE-070410-134]
ENSDARG00000073961	-0.679499	CYSTM1	cysteine-rich transmembrane module containing 1 [Source:HGNC Symbol;Acc:30239]
ENSDARG00000044153	-0.674273	ppp1cb	protein phosphatase 1, catalytic subunit, beta isoform [Source:ZFIN;Acc:ZDB-GENE-030616-609]
ENSDARG00000028071	-0.674152	bmp1a	bone morphogenetic protein 1a [Source:ZFIN;Acc:ZDB-GENE-060818-1]
ENSDARG00000011175	-0.673709	atp6v1d	ATPase, H+ transporting, V1 subunit D [Source:ZFIN;Acc:ZDB-GENE-040426-727]
ENSDARG00000086100	-0.672986	CABZ01055500.1	Uncharacterized protein [Source:UniProtKB/TrEMBL;Acc:E7EXS9]
ENSDARG00000000779	-0.672882	sly1	suppressor of ypt1 [Source:ZFIN;Acc:ZDB-GENE-030116-3]
ENSDARG00000078500	-0.67051	dap3	death associated protein 3 [Source:ZFIN;Acc:ZDB-GENE-051129-2]
ENSDARG00000076662	-0.669183	NFX1	nuclear transcription factor, X-box binding 1 [Source:HGNC Symbol;Acc:7803]
ENSDARG00000038694	-0.66904	zgc:101744	zgc:101744 [Source:ZFIN;Acc:ZDB-GENE-050320-111]
ENSDARG00000035018	-0.668804	thy1	Thy-1 cell surface antigen [Source:ZFIN;Acc:ZDB-GENE-030131-8561]
ENSDARG00000088440	-0.667873	ssh2a	slingshot homolog 2a (Drosophila) [Source:ZFIN;Acc:ZDB-GENE-030131-3810]
ENSDARG00000001057	-0.667758	bysl	bystin-like [Source:ZFIN;Acc:ZDB-GENE-040426-1287]
ENSDARG00000052423	-0.666093	ppp1r12c	protein phosphatase 1, regulatory subunit 12C [Source:ZFIN;Acc:ZDB-GENE-010724-11]
ENSDARG00000069744	-0.665751	mos	v-mos Moloney murine sarcoma viral oncogene homolog [Source:ZFIN;Acc:ZDB-GENE-040428-3]
ENSDARG00000016999	-0.661548	lin28a	lin-28 homolog A (C. elegans) [Source:ZFIN;Acc:ZDB-GENE-040426-747]
ENSDARG00000060937	-0.661321	adnp2a	ADNP homeobox 2a [Source:ZFIN;Acc:ZDB-GENE-040914-55]
ENSDARG00000012981	-0.660326	osbpl7	oxysterol binding protein-like 7 [Source:ZFIN;Acc:ZDB-GENE-041010-212]
ENSDARG00000022232	-0.659833	ppan	peter pan homolog (Drosophila) [Source:ZFIN;Acc:ZDB-GENE-030114-4]
ENSDARG00000032951	-0.658163	nrbp2	nuclear receptor binding protein 2 [Source:ZFIN;Acc:ZDB-GENE-070713-4]
ENSDARG00000075621	-0.657738	birc5a	baculoviral IAP repeat-containing 5a [Source:ZFIN;Acc:ZDB-GENE-030826-1]
ENSDARG00000015254	-0.652166	fzr1	fizzy/cell division cycle 20 related 1 (Drosophila) [Source:ZFIN;Acc:ZDB-GENE-040426-712]
ENSDARG00000057805	-0.651557	mrpl28	mitochondrial ribosomal protein L28 [Source:ZFIN;Acc:ZDB-GENE-050522-113]
ENSDARG00000002467	-0.65144	rdh14b	retinol dehydrogenase 14b (all-trans/9-cis/11-cis) [Source:ZFIN;Acc:ZDB-GENE-030131-6605]
ENSDARG00000036462	-0.647779	rab11fip1b	RAB11 family interacting protein 1 (class I) b [Source:ZFIN;Acc:ZDB-GENE-091204-322]
ENSDARG00000013657	-0.647141	sh3bp5b	SH3-domain binding protein 5b (BTK-associated) [Source:ZFIN;Acc:ZDB-GENE-040426-2813]
ENSDARG00000016307	-0.6469	mrpl46	mitochondrial ribosomal protein L46 [Source:ZFIN;Acc:ZDB-GENE-040718-224]
ENSDARG00000076324	-0.645773	lmtk2	lemur tyrosine kinase 2 [Source:ZFIN;Acc:ZDB-GENE-100812-11]
ENSDARG00000067658	-0.645514	BX470189.1	Uncharacterized protein [Source:UniProtKB/TrEMBL;Acc:A3KNX7]
ENSDARG00000075446	-0.644898	naa25	N(alpha)-acetyltransferase 25, NatB auxiliary subunit [Source:ZFIN;Acc:ZDB-GENE-041111-190]
ENSDARG00000060697	-0.643373	mll4b	myeloid/lymphoid or mixed-lineage leukemia 4b [Source:ZFIN;Acc:ZDB-GENE-080521-1]
ENSDARG00000046141	-0.643277	C8H12orf43	chromosome 12 open reading frame 43 [Source:HGNC Symbol;Acc:25719]
ENSDARG00000037182	-0.642788	SURF2	surfeit 2 [Source:HGNC Symbol;Acc:11475]
ENSDARG00000069168	-0.642741	C18H15orf39	chromosome 15 open reading frame 39 [Source:HGNC Symbol;Acc:24497]
ENSDARG00000017696	-0.641745	diexf	digestive organ expansion factor homolog [Source:ZFIN;Acc:ZDB-GENE-021217-2]
ENSDARG00000045331	-0.641641	PKP4	Uncharacterized protein [Source:UniProtKB/TrEMBL;Acc:E7EXI3]
ENSDARG00000069878	-0.639989	nhp2l1a	NHP2 non-histone chromosome protein 2-like 1a (S. cerevisiae) [Source:ZFIN;Acc:ZDB-GENE-040426-879]
ENSDARG00000079686	-0.629228	naa30	N(alpha)-acetyltransferase 30, NatC catalytic subunit [Source:ZFIN;Acc:ZDB-GENE-081022-73]
ENSDARG00000013711	-0.62813	PLIN5	perilipin 5 [Source:HGNC Symbol;Acc:33196]
ENSDARG00000004037	-0.627729	cog2	component of oligomeric golgi complex 2 [Source:ZFIN;Acc:ZDB-GENE-040426-2671]
ENSDARG00000021582	-0.627532	dynlrb1	dynein, light chain, roadblock-type 1 [Source:ZFIN;Acc:ZDB-GENE-040426-989]
ENSDARG00000037855	-0.627427	taf11	TAF11 RNA polymerase II, TATA box binding protein (TBP)-associated factor [Source:ZFIN;Acc:ZDB-GENE-040718-283]
ENSDARG00000063553	-0.626777	rlf	rearranged L-myc fusion [Source:ZFIN;Acc:ZDB-GENE-050208-257]
ENSDARG00000026448	-0.626676	med29	mediator complex subunit 29 [Source:ZFIN;Acc:ZDB-GENE-021217-1]
ENSDARG00000077581	-0.625842	zzz3	zinc finger, ZZ-type containing 3 [Source:ZFIN;Acc:ZDB-GENE-030131-6450]
ENSDARG00000025493	-0.624937	serp1	stress-associated endoplasmic reticulum protein 1 [Source:ZFIN;Acc:ZDB-GENE-030131-8741]
ENSDARG00000062063	-0.624671	tab3	TGF-beta activated kinase 1/MAP3K7 binding protein 3 [Source:ZFIN;Acc:ZDB-GENE-060503-408]
ENSDARG00000040966	-0.624648	NAIF1 (3 of 3)	nuclear apoptosis inducing factor 1 [Source:HGNC Symbol;Acc:25446]
ENSDARG00000068983	-0.624271	btbd9	BTB (POZ) domain containing 9 [Source:ZFIN;Acc:ZDB-GENE-040704-39]
ENSDARG00000036811	-0.623897	ifrd2	interferon-related developmental regulator 2 [Source:ZFIN;Acc:ZDB-GENE-040801-140]
ENSDARG00000018319	-0.623326	arglu1b	arginine and glutamate rich 1b [Source:ZFIN;Acc:ZDB-GENE-040426-736]
ENSDARG00000068076	-0.621936	psmd7	proteasome (prosome, macropain) 26S subunit, non-ATPase, 7 (Mov34 homolog) [Source:ZFIN;Acc:ZDB-GENE-030131-5541]
ENSDARG00000038306	-0.621858	tsc22d1	TSC22 domain family, member 1 [Source:ZFIN;Acc:ZDB-GENE-030131-7785]
ENSDARG00000011637	-0.621178	TCEB3C	transcription elongation factor B polypeptide 3C (elongin A3) [Source:HGNC Symbol;Acc:24617]
ENSDARG00000030236	-0.619396	tmem30aa	transmembrane protein 30Aa [Source:ZFIN;Acc:ZDB-GENE-040704-26]
ENSDARG00000038422	-0.617512	entpd4	ectonucleoside triphosphate diphosphohydrolase 4 [Source:ZFIN;Acc:ZDB-GENE-040718-116]
ENSDARG00000043334	-0.616621	ccdc6a	coiled-coil domain containing 6a [Source:ZFIN;Acc:ZDB-GENE-030131-7848]
ENSDARG00000071878	-0.614883	trmt112	tRNA methyltransferase 11-2 homolog (S. cerevisiae) [Source:ZFIN;Acc:ZDB-GENE-050522-30]
ENSDARG00000005772	-0.612767	tsr2	TSR2, 20S rRNA accumulation, homolog (S. cerevisiae) [Source:ZFIN;Acc:ZDB-GENE-021231-2]
ENSDARG00000094977	-0.611696	si:ch211-156j22.4	si:ch211-156j22.4 [Source:ZFIN;Acc:ZDB-GENE-030131-1968]
ENSDARG00000022260	-0.611245	FEZ2 (1 of 2)	fasciculation and elongation protein zeta 2 (zygin II) [Source:HGNC Symbol;Acc:3660]
ENSDARG00000014898	-0.609582	ncbp2	nuclear cap binding protein subunit 2 [Source:ZFIN;Acc:ZDB-GENE-020419-31]
ENSDARG00000002994	-0.608291	itpkca	inositol 1,4,5-trisphosphate 3-kinase Ca [Source:ZFIN;Acc:ZDB-GENE-030131-6009]
ENSDARG00000089181	-0.607876	ADAD1	adenosine deaminase domain containing 1 (testis-specific) [Source:HGNC Symbol;Acc:30713]
ENSDARG00000052833	-0.6078	zfand3	zinc finger, AN1-type domain 3 [Source:ZFIN;Acc:ZDB-GENE-050706-134]
ENSDARG00000035747	-0.606909	bod1	biorientation of chromosomes in cell division 1 [Source:ZFIN;Acc:ZDB-GENE-060810-163]
ENSDARG00000006314	-0.605651	itgav	integrin, alpha V [Source:ZFIN;Acc:ZDB-GENE-060616-382]
ENSDARG00000014385	-0.603645	chek1	CHK1 checkpoint homolog (S. pombe) [Source:ZFIN;Acc:ZDB-GENE-040426-896]
ENSDARG00000054746	-0.602104	uggt1	UDP-glucose glycoprotein glucosyltransferase 1 [Source:ZFIN;Acc:ZDB-GENE-061103-619]
ENSDARG00000071082	-0.601588	p4ha1b	prolyl 4-hydroxylase, alpha polypeptide I b [Source:ZFIN;Acc:ZDB-GENE-030131-4089]
ENSDARG00000013382	-0.600319	zgc:86607	zgc:86607 [Source:ZFIN;Acc:ZDB-GENE-040625-10]
ENSDARG00000055027	-0.599682	pomt2	protein-O-mannosyltransferase 2 [Source:ZFIN;Acc:ZDB-GENE-070112-1002]
ENSDARG00000007216	-0.598752	abce1	ATP-binding cassette, sub-family E (OABP), member 1 [Source:ZFIN;Acc:ZDB-GENE-040426-1995]
ENSDARG00000005774	-0.597685	pl10	pl10 [Source:ZFIN;Acc:ZDB-GENE-980526-150]
ENSDARG00000092651	-0.597457	SGOL1 (2 of 2)	shugoshin-like 1 (S. pombe) [Source:HGNC Symbol;Acc:25088]
ENSDARG00000090986	-0.597215	BX323449.4	Uncharacterized protein [Source:UniProtKB/TrEMBL;Acc:E7FBE0]
ENSDARG00000017659	-0.597186	sps2	selenophosphate synthetase 2 [Source:ZFIN;Acc:ZDB-GENE-030327-5]
ENSDARG00000004171	-0.596725	rabac1	Rab acceptor 1 (prenylated) [Source:ZFIN;Acc:ZDB-GENE-040625-146]
ENSDARG00000060697	-0.596601	mll4b	myeloid/lymphoid or mixed-lineage leukemia 4b [Source:ZFIN;Acc:ZDB-GENE-080521-1]
ENSDARG00000044485	-0.596458	sall4	sal-like 4 (Drosophila) [Source:ZFIN;Acc:ZDB-GENE-060328-2]
ENSDARG00000015824	-0.596152	lemd3	LEM domain containing 3 [Source:ZFIN;Acc:ZDB-GENE-030131-490]
ENSDARG00000009754	-0.594204	C11H12orf50	chromosome 12 open reading frame 50 [Source:HGNC Symbol;Acc:26665]
ENSDARG00000045373	-0.594135	pabpn1	poly(A) binding protein, nuclear 1 [Source:ZFIN;Acc:ZDB-GENE-040426-2401]
ENSDARG00000009607	-0.592108	ccnc	cyclin C [Source:ZFIN;Acc:ZDB-GENE-030131-7369]
ENSDARG00000039429	-0.588502	adka	adenosine kinase a [Source:ZFIN;Acc:ZDB-GENE-030425-3]
ENSDARG00000037739	-0.586895	zgc:112980	zgc:112980 [Source:ZFIN;Acc:ZDB-GENE-050306-1]
ENSDARG00000016743	-0.586519	angel2	angel homolog 2 (Drosophila) [Source:ZFIN;Acc:ZDB-GENE-030131-6498]
ENSDARG00000059555	-0.586096	PXMP4	peroxisomal membrane protein 4, 24kDa [Source:HGNC Symbol;Acc:15920]
ENSDARG00000055357	-0.58605	leo1	Leo1, Paf1/RNA polymerase II complex component, homolog (S. cerevisiae) [Source:ZFIN;Acc:ZDB-GENE-040426-2435]
ENSDARG00000052025	-0.5854	pomgnt1	protein O-linked mannose beta1,2-N-acetylglucosaminyltransferase [Source:ZFIN;Acc:ZDB-GENE-070112-991]
