# Supplementary material for: Uracil-DNA Glycosylase Is Involved in DNA Demethylation and Required for Embryonic Development in the Zebrafish Embryo
Source: J Biol Chem. 2014 Apr 16;289(22):15463–73. doi: 10.1074/jbc.M114.561019 (PMC4140902; doi:10.1074/jbc.M114.561019)
Supplement: Supplemental Data [file supp_M114.561019_jbc.M114.561019-5.xls]

## Sheet: Sheet1
Table S5.Up-regulated genes in unga-MO-injected embryos compared to cMO-injected embryos at 1k-cell stage.
Ensembl Gene ID	log2 Ratio(MO2-1K/CMO-1K)	Associated Gene Name	Description
ENSDARG00000033138	9.55842	lyrm2	LYR motif containing 2 [Source:ZFIN;Acc:ZDB-GENE-040914-27]
ENSDARG00000075417	8.03892	zgc:175107	zgc:175107 [Source:ZFIN;Acc:ZDB-GENE-080220-38]
ENSDARG00000089024	7.94251	C10orf90	chromosome 10 open reading frame 90 [Source:HGNC Symbol;Acc:26563]
ENSDARG00000079416	7.7211	zgc:174895	zgc:174895 [Source:ZFIN;Acc:ZDB-GENE-070928-41]
ENSDARG00000019222	7.45121	mrpl24	mitochondrial ribosomal protein L24 [Source:ZFIN;Acc:ZDB-GENE-040718-98]
ENSDARG00000054842	7.45121	hsd17b14	hydroxysteroid (17-beta) dehydrogenase 14 [Source:ZFIN;Acc:ZDB-GENE-040801-24]
ENSDARG00000091851	4.40968	tsen2	tRNA splicing endonuclease 2 homolog (S. cerevisiae) [Source:ZFIN;Acc:ZDB-GENE-060929-918]
ENSDARG00000079957	3.58387	CABZ01066734.1	Uncharacterized protein [Source:UniProtKB/TrEMBL;Acc:E7F7H1]
ENSDARG00000002510	3.09003	dmbx1b	diencephalon/mesencephalon homeobox 1b [Source:ZFIN;Acc:ZDB-GENE-050417-97]
ENSDARG00000008224	2.99818	vps35	vacuolar protein sorting 35 (yeast) [Source:ZFIN;Acc:ZDB-GENE-030131-2042]
ENSDARG00000035023	2.82939	kiaa0907	KIAA0907 protein [Source:ZFIN;Acc:ZDB-GENE-030131-405]
ENSDARG00000008502	2.70664	pno1	partner of NOB1 homolog (S. cerevisiae) [Source:ZFIN;Acc:ZDB-GENE-040426-1419]
ENSDARG00000078953	2.65992	BX682552.2	Uncharacterized protein [Source:UniProtKB/TrEMBL;Acc:E7F2A4]
ENSDARG00000058818	2.51097	rbm38	RNA binding motif protein 38 [Source:ZFIN;Acc:ZDB-GENE-030131-5923]
ENSDARG00000092887	2.49776	si:dkeyp-46h3.3	si:dkeyp-46h3.3 [Source:ZFIN;Acc:ZDB-GENE-060503-748]
ENSDARG00000015921	2.44862	pwp1	PWP1 homolog (S. cerevisiae) [Source:ZFIN;Acc:ZDB-GENE-040426-1049]
ENSDARG00000061728	2.38924	acot13	acyl-CoA thioesterase 13 [Source:ZFIN;Acc:ZDB-GENE-060503-437]
ENSDARG00000025972	2.23945	mcts1	malignant T cell amplified sequence 1 [Source:ZFIN;Acc:ZDB-GENE-040426-957]
ENSDARG00000009014	2.15123	col11a1b	collagen, type XI, alpha 1b [Source:ZFIN;Acc:ZDB-GENE-070912-607]
ENSDARG00000042931	2.12037	mibp2	muscle-specific beta 1 integrin binding protein 2 [Source:ZFIN;Acc:ZDB-GENE-031113-14]
ENSDARG00000076754	2.1016	slc9a7	solute carrier family 9 (sodium/hydrogen exchanger), member 7 [Source:ZFIN;Acc:ZDB-GENE-050913-8]
ENSDARG00000001888	2.08302	ppm1ba	protein phosphatase, Mg2+/Mn2+ dependent, 1Ba [Source:ZFIN;Acc:ZDB-GENE-991102-16]
ENSDARG00000013933	2.01436	XRCC2	X-ray repair complementing defective repair in Chinese hamster cells 2 [Source:HGNC Symbol;Acc:12829]
ENSDARG00000027744	2.00982	gadd45ba	growth arrest and DNA-damage-inducible, beta a [Source:ZFIN;Acc:ZDB-GENE-040426-1971]
ENSDARG00000005448	2.00291	MTFMT	mitochondrial methionyl-tRNA formyltransferase [Source:HGNC Symbol;Acc:29666]
ENSDARG00000014915	1.9858	ndufab1b	NADH dehydrogenase (ubiquinone) 1, alpha/beta subcomplex, 1b [Source:ZFIN;Acc:ZDB-GENE-030131-4437]
ENSDARG00000021059	1.97465	alas1	aminolevulinate, delta-, synthetase 1 [Source:ZFIN;Acc:ZDB-GENE-001229-2]
ENSDARG00000075643	1.96253	ifi35	interferon-induced protein 35 [Source:ZFIN;Acc:ZDB-GENE-100311-2]
ENSDARG00000095566	1.95837	si:ch211-188m17.3	si:ch211-188m17.3 [Source:ZFIN;Acc:ZDB-GENE-090313-61]
ENSDARG00000069521	1.95376	vps29	vacuolar protein sorting 29 (yeast) [Source:ZFIN;Acc:ZDB-GENE-030131-8764]
ENSDARG00000068289	1.87828	EIF3K	eukaryotic translation initiation factor 3, subunit K [Source:HGNC Symbol;Acc:24656]
ENSDARG00000023967	1.87478	atp6v1c1a	ATPase, H+ transporting, lysosomal, V1 subunit C, isoform 1a [Source:ZFIN;Acc:ZDB-GENE-030616-612]
ENSDARG00000003934	1.79372	nxnl2	nucleoredoxin-like 2 [Source:ZFIN;Acc:ZDB-GENE-041212-55]
ENSDARG00000018303	1.7866	etv4	ets variant gene 4 [Source:ZFIN;Acc:ZDB-GENE-990415-71]
ENSDARG00000075116	1.75142	sall2	sal-like 2 (Drosophila) [Source:ZFIN;Acc:ZDB-GENE-030829-32]
ENSDARG00000009253	1.7293	C17H14orf166	chromosome 14 open reading frame 166 [Source:HGNC Symbol;Acc:23169]
ENSDARG00000002197	1.7191	pygl	phosphorylase, glycogen; liver (Hers disease, glycogen storage disease type VI) [Source:ZFIN;Acc:ZDB-GENE-041205-1]
ENSDARG00000010250	1.69531	nqo1	NAD(P)H dehydrogenase, quinone 1 [Source:ZFIN;Acc:ZDB-GENE-030131-1226]
ENSDARG00000033754	1.68314	rbm48	RNA binding motif protein 48 [Source:ZFIN;Acc:ZDB-GENE-060328-1]
ENSDARG00000052134	1.66172	zgc:111991	zgc:111991 [Source:ZFIN;Acc:ZDB-GENE-050522-292]
ENSDARG00000020085	1.656	slc33a1	solute carrier family 33 (acetyl-CoA transporter), member 1 [Source:ZFIN;Acc:ZDB-GENE-040426-1241]
ENSDARG00000011301	1.64739	nae1	nedd8 activating enzyme E1 subunit 1 [Source:ZFIN;Acc:ZDB-GENE-040426-1552]
ENSDARG00000010047	1.64407	neu3.2	sialidase 3.2 [Source:ZFIN;Acc:ZDB-GENE-040801-262]
ENSDARG00000075200	1.62755	ulk3	unc-51-like kinase 3 (C. elegans) [Source:ZFIN;Acc:ZDB-GENE-070410-33]
ENSDARG00000057940	1.55583	dido1	death inducer-obliterator 1 [Source:ZFIN;Acc:ZDB-GENE-030131-6117]
ENSDARG00000057723	1.5487	nsdhl	NAD(P) dependent steroid dehydrogenase-like [Source:ZFIN;Acc:ZDB-GENE-050417-163]
ENSDARG00000005423	1.53356	pgam1a	phosphoglycerate mutase 1a [Source:ZFIN;Acc:ZDB-GENE-030131-1827]
ENSDARG00000059862	1.5123	cdk11b	cyclin-dependent kinase 11B [Source:ZFIN;Acc:ZDB-GENE-041212-74]
ENSDARG00000061147	1.4848	zfp64	zinc finger protein 64 homolog (mouse) [Source:ZFIN;Acc:ZDB-GENE-031118-80]
ENSDARG00000089802	1.46626	akap1a	A kinase (PRKA) anchor protein 1a [Source:ZFIN;Acc:ZDB-GENE-030131-5980]
ENSDARG00000017004	1.45533	myo10	myosin X [Source:ZFIN;Acc:ZDB-GENE-070912-277]
ENSDARG00000091701	1.42915	BX649556.4	Uncharacterized protein [Source:UniProtKB/TrEMBL;Acc:H9GZD6]
ENSDARG00000093253	1.41581	MFSD3	major facilitator superfamily domain containing 3 [Source:HGNC Symbol;Acc:25157]
ENSDARG00000021882	1.39463	fbxl3b	F-box and leucine-rich repeat protein 3b [Source:ZFIN;Acc:ZDB-GENE-041010-178]
ENSDARG00000055477	1.38952	pelo	pelota homolog (Drosophila) [Source:ZFIN;Acc:ZDB-GENE-040426-1074]
ENSDARG00000004665	1.38917	hspa5	heat shock protein 5 [Source:ZFIN;Acc:ZDB-GENE-031001-11]
ENSDARG00000014499	1.38062	nutf2l	nuclear transport factor 2, like [Source:ZFIN;Acc:ZDB-GENE-020416-1]
ENSDARG00000051936	1.36364	ergic2	ERGIC and golgi 2 [Source:ZFIN;Acc:ZDB-GENE-040426-1331]
ENSDARG00000069966	1.35453	ALOX5 (2 of 4)	arachidonate 5-lipoxygenase [Source:HGNC Symbol;Acc:435]
ENSDARG00000022438	1.34464	cox6a1	cytochrome c oxidase subunit VIa polypeptide 1 [Source:ZFIN;Acc:ZDB-GENE-030131-7715]
ENSDARG00000017423	1.34156	patl1	protein associated with topoisomerase II homolog 1 (yeast) [Source:ZFIN;Acc:ZDB-GENE-070209-83]
ENSDARG00000042833	1.32944	RFFL (1 of 2)	ring finger and FYVE-like domain containing E3 ubiquitin protein ligase [Source:HGNC Symbol;Acc:24821]
ENSDARG00000068286	1.32591	slc7a4	solute carrier family 7 (cationic amino acid transporter, y+ system), member 4 [Source:ZFIN;Acc:ZDB-GENE-030919-2]
ENSDARG00000030020	1.32106	agfg1a	ArfGAP with FG repeats 1a [Source:ZFIN;Acc:ZDB-GENE-030131-5808]
ENSDARG00000023645	1.2809	ccbl1	cysteine conjugate-beta lyase; cytoplasmic (glutamine transaminase K, kyneurenine aminotransferase) [Source:ZFIN;Acc:ZDB-GENE-040426-2676]
ENSDARG00000017571	1.27888	mccc2	methylcrotonoyl-Coenzyme A carboxylase 2 (beta) [Source:ZFIN;Acc:ZDB-GENE-040426-2493]
ENSDARG00000039345	1.27416	drg1	developmentally regulated GTP binding protein 1 [Source:ZFIN;Acc:ZDB-GENE-030131-8767]
ENSDARG00000004948	1.26188	bccip	BRCA2 and CDKN1A interacting protein [Source:ZFIN;Acc:ZDB-GENE-050320-39]
ENSDARG00000095273	1.2575	cox8a	cytochrome c oxidase subunit 8a [Source:ZFIN;Acc:ZDB-GENE-030131-9136]
ENSDARG00000062020	1.25386	gse1	Gse1 coiled-coil protein [Source:ZFIN;Acc:ZDB-GENE-030131-9569]
ENSDARG00000087640	1.2429	nsfl1c	NSFL1 (p97) cofactor (p47) [Source:ZFIN;Acc:ZDB-GENE-041114-160]
ENSDARG00000016706	1.24275	atic	5-aminoimidazole-4-carboxamide ribonucleotide formyltransferase/IMP cyclohydrolase [Source:ZFIN;Acc:ZDB-GENE-011212-4]
ENSDARG00000046072	1.23326	snx16	sorting nexin 16 [Source:ZFIN;Acc:ZDB-GENE-040426-1832]
ENSDARG00000056531	1.23092	nutf2	nuclear transport factor 2 [Source:ZFIN;Acc:ZDB-GENE-041010-77]
ENSDARG00000026907	1.22997	slc48a1a	solute carrier family 48 (heme transporter), member 1a [Source:ZFIN;Acc:ZDB-GENE-040718-121]
ENSDARG00000062915	1.22803	polr3b	polymerase (RNA) III (DNA directed) polypeptide B [Source:ZFIN;Acc:ZDB-GENE-030131-2887]
ENSDARG00000040314	1.22313	PSPH	phosphoserine phosphatase [Source:HGNC Symbol;Acc:9577]
ENSDARG00000070426	1.19986	chac1	ChaC, cation transport regulator-like 1 [Source:ZFIN;Acc:ZDB-GENE-030131-1957]
ENSDARG00000023814	1.19892	dyrk1ab	dual-specificity tyrosine-(Y)-phosphorylation regulated kinase 1A, b [Source:ZFIN;Acc:ZDB-GENE-030131-5677]
ENSDARG00000033852	1.19804	mad1l1	MAD1 mitotic arrest deficient-like 1 [Source:ZFIN;Acc:ZDB-GENE-040426-1081]
ENSDARG00000079969	1.19612	C10orf2	chromosome 10 open reading frame 2 [Source:HGNC Symbol;Acc:1160]
ENSDARG00000093192	1.19358	si:ch211-198m1.1	si:ch211-198m1.1 [Source:ZFIN;Acc:ZDB-GENE-091204-181]
ENSDARG00000059791	1.18951	dad1	defender against cell death 1 [Source:ZFIN;Acc:ZDB-GENE-060503-233]
ENSDARG00000075936	1.18732	sugp1	SURP and G patch domain containing 1 [Source:ZFIN;Acc:ZDB-GENE-070615-33]
ENSDARG00000092360	1.1746	C8H22orf39	chromosome 22 open reading frame 39 [Source:HGNC Symbol;Acc:27012]
ENSDARG00000045402	1.17358	commd3	COMM domain containing 3 [Source:ZFIN;Acc:ZDB-GENE-041219-3]
ENSDARG00000096411	1.16058	wu:fc32g12	wu:fc32g12 [Source:ZFIN;Acc:ZDB-GENE-030131-3280]
ENSDARG00000091691	1.16052	CABZ01100267.1	Uncharacterized protein [Source:UniProtKB/TrEMBL;Acc:E7F7N0]
ENSDARG00000078785	1.16036	tmem258	transmembrane protein 258 [Source:ZFIN;Acc:ZDB-GENE-040426-1739]
ENSDARG00000075013	1.15881	usp45	ubiquitin specific peptidase 45 [Source:ZFIN;Acc:ZDB-GENE-100211-2]
ENSDARG00000015849	1.15283	zgc:56628	zgc:56628 [Source:ZFIN;Acc:ZDB-GENE-040426-1099]
ENSDARG00000069980	1.15227	lman1	lectin, mannose-binding, 1 [Source:ZFIN;Acc:ZDB-GENE-060201-4]
ENSDARG00000059154	1.14366	RRAGC (2 of 2)	Ras-related GTP binding C [Source:HGNC Symbol;Acc:19902]
ENSDARG00000069013	1.14152	prdx4	peroxiredoxin 4 [Source:ZFIN;Acc:ZDB-GENE-030131-1096]
ENSDARG00000002264	1.1408	mrpl41	mitochondrial ribosomal protein L41 [Source:ZFIN;Acc:ZDB-GENE-050522-200]
ENSDARG00000087146	1.1384	C3H19orf43	chromosome 19 open reading frame 43 [Source:HGNC Symbol;Acc:28424]
ENSDARG00000090386	1.12729	BX950186.2	Uncharacterized protein [Source:UniProtKB/TrEMBL;Acc:E7F0Z5]
ENSDARG00000009315	1.11028	clgn	calmegin [Source:ZFIN;Acc:ZDB-GENE-060929-708]
ENSDARG00000006275	1.09581	irf2bp2b	interferon regulatory factor 2 binding protein 2b [Source:ZFIN;Acc:ZDB-GENE-040426-2574]
ENSDARG00000056557	1.09567	copb1	coatomer protein complex, subunit beta 1 [Source:ZFIN;Acc:ZDB-GENE-030219-38]
ENSDARG00000025043	1.08971	trip13	thyroid hormone receptor interactor 13 [Source:ZFIN;Acc:ZDB-GENE-040426-1488]
ENSDARG00000063686	1.0876	xrcc6bp1	XRCC6 binding protein 1 [Source:ZFIN;Acc:ZDB-GENE-070410-102]
ENSDARG00000069673	1.08402	chid1	chitinase domain containing 1 [Source:ZFIN;Acc:ZDB-GENE-030131-9169]
ENSDARG00000003570	1.08004	hsp90b1	heat shock protein 90, beta (grp94), member 1 [Source:ZFIN;Acc:ZDB-GENE-031002-1]
ENSDARG00000090105	1.07725	tmem167b	transmembrane protein 167B [Source:ZFIN;Acc:ZDB-GENE-040808-17]
ENSDARG00000055360	1.07327	LLPH	LLP homolog, long-term synaptic facilitation (Aplysia) [Source:HGNC Symbol;Acc:28229]
ENSDARG00000041402	1.06111	zc3h14	zinc finger CCCH-type containing 14 [Source:ZFIN;Acc:ZDB-GENE-041014-257]
ENSDARG00000038075	1.06013	cyc1	cytochrome c-1 [Source:ZFIN;Acc:ZDB-GENE-031105-2]
ENSDARG00000073718	1.04913	APOL2	apolipoprotein L, 2 [Source:HGNC Symbol;Acc:619]
ENSDARG00000070333	1.03698	anapc11	APC11 anaphase promoting complex subunit 11 homolog (yeast) [Source:ZFIN;Acc:ZDB-GENE-061013-383]
ENSDARG00000034001	1.03476	tango6	transport and golgi organization 6 homolog (Drosophila) [Source:ZFIN;Acc:ZDB-GENE-050419-237]
ENSDARG00000061741	1.02517	itpr3	inositol 1,4,5-triphosphate receptor, type 3 [Source:ZFIN;Acc:ZDB-GENE-070605-1]
ENSDARG00000061651	1.01861	marveld2b	MARVEL domain containing 2b [Source:ZFIN;Acc:ZDB-GENE-050208-54]
ENSDARG00000077540	1.0183	f2rl1.2	coagulation factor II (thrombin) receptor-like 1.2 [Source:ZFIN;Acc:ZDB-GENE-070615-24]
ENSDARG00000091409	1.01402	zp2.6	zona pellucida glycoprotein 2.6 [Source:ZFIN;Acc:ZDB-GENE-090306-2]
ENSDARG00000058263	1.00588	zgc:113279	zgc:113279 [Source:ZFIN;Acc:ZDB-GENE-050522-529]
ENSDARG00000029048	1.0049	CU302316.2	Uncharacterized protein [Source:UniProtKB/TrEMBL;Acc:F1QJX6]
ENSDARG00000063191	1.00225	extl2	exotoses (multiple)-like 2 [Source:ZFIN;Acc:ZDB-GENE-060929-1122]
ENSDARG00000060926	0.99549	rnf19b	ring finger protein 19B [Source:ZFIN;Acc:ZDB-GENE-060503-281]
ENSDARG00000059553	0.995238	SYMPK	symplekin [Source:HGNC Symbol;Acc:22935]
ENSDARG00000055581	0.9943	MIB1 (1 of 2)	mindbomb E3 ubiquitin protein ligase 1 [Source:HGNC Symbol;Acc:21086]
ENSDARG00000061375	0.99074	sgpl1	sphingosine-1-phosphate lyase 1 [Source:ZFIN;Acc:ZDB-GENE-070410-24]
ENSDARG00000057681	0.985114	CR774184.1	Uncharacterized protein [Source:UniProtKB/TrEMBL;Acc:E7FA89]
ENSDARG00000031228	0.980817	podxl	podocalyxin-like [Source:ZFIN;Acc:ZDB-GENE-030131-2805]
ENSDARG00000003373	0.976294	commd2	COMM domain containing 2 [Source:ZFIN;Acc:ZDB-GENE-040718-118]
ENSDARG00000043728	0.975349	srek1ip1	SREK1-interacting protein 1 [Source:ZFIN;Acc:ZDB-GENE-051030-24]
ENSDARG00000070477	0.974749	dnajc2	DnaJ (Hsp40) homolog, subfamily C, member 2 [Source:ZFIN;Acc:ZDB-GENE-040426-1912]
ENSDARG00000042115	0.970023	tmem198a	transmembrane protein 198a [Source:ZFIN;Acc:ZDB-GENE-070912-716]
ENSDARG00000075296	0.969699	CR388068.1	Uncharacterized protein [Source:UniProtKB/TrEMBL;Acc:E7EXI7]
ENSDARG00000076401	0.969626	cacng3b	calcium channel, voltage-dependent, gamma subunit 3b [Source:ZFIN;Acc:ZDB-GENE-090828-1]
ENSDARG00000020771	0.969626	tnr	tenascin R (restrictin, janusin) [Source:ZFIN;Acc:ZDB-GENE-030804-1]
ENSDARG00000007786	0.969487	tmx2b	thioredoxin-related transmembrane protein 2b [Source:ZFIN;Acc:ZDB-GENE-040625-105]
ENSDARG00000007429	0.968562	ndor1	NADPH dependent diflavin oxidoreductase 1 [Source:ZFIN;Acc:ZDB-GENE-040426-1555]
ENSDARG00000024681	0.966467	pane1	proliferation associated nuclear element [Source:ZFIN;Acc:ZDB-GENE-040611-4]
ENSDARG00000010516	0.964466	rpl21	ribosomal protein L21 [Source:ZFIN;Acc:ZDB-GENE-030131-8512]
ENSDARG00000077353	0.963026	rerea	arginine-glutamic acid dipeptide (RE) repeats a [Source:ZFIN;Acc:ZDB-GENE-060718-1]
ENSDARG00000010385	0.962912	sept4a	septin 4a [Source:ZFIN;Acc:ZDB-GENE-051120-87]
ENSDARG00000062977	0.961302	samd13	sterile alpha motif domain containing 13 [Source:ZFIN;Acc:ZDB-GENE-060929-676]
ENSDARG00000040620	0.946492	psmg1	proteasome (prosome, macropain) assembly chaperone 1 [Source:ZFIN;Acc:ZDB-GENE-040718-469]
ENSDARG00000068965	0.945113	nrip1a	nuclear receptor interacting protein 1a [Source:ZFIN;Acc:ZDB-GENE-040723-8]
ENSDARG00000089737	0.937982	wu:fe38f03	wu:fe38f03 [Source:ZFIN;Acc:ZDB-GENE-030131-5087]
ENSDARG00000076891	0.935971	rfxap	regulatory factor X-associated protein [Source:ZFIN;Acc:ZDB-GENE-091204-321]
ENSDARG00000043246	0.929881	znf609	zinc finger protein 609 [Source:ZFIN;Acc:ZDB-GENE-030131-5095]
ENSDARG00000071589	0.928237	ZNF22 (2 of 2)	zinc finger protein 22 [Source:HGNC Symbol;Acc:13012]
ENSDARG00000038196	0.919366	zgc:112146	zgc:112146 [Source:ZFIN;Acc:ZDB-GENE-050417-237]
ENSDARG00000034685	0.914883	tmem198b	transmembrane protein 198b [Source:ZFIN;Acc:ZDB-GENE-050809-123]
ENSDARG00000013659	0.912442	brox	BRO1 domain and CAAX motif containing [Source:ZFIN;Acc:ZDB-GENE-041114-137]
ENSDARG00000092136	0.905686	cenpw	centromere protein W [Source:ZFIN;Acc:ZDB-GENE-100922-200]
ENSDARG00000006859	0.904879	nkain1	Na+/K+ transporting ATPase interacting 1 [Source:ZFIN;Acc:ZDB-GENE-040426-1472]
ENSDARG00000095579	0.904543	FIS1	fission 1 (mitochondrial outer membrane) homolog (S. cerevisiae) [Source:HGNC Symbol;Acc:21689]
ENSDARG00000053127	0.902931	helb	helicase (DNA) B [Source:ZFIN;Acc:ZDB-GENE-030729-16]
ENSDARG00000012987	0.902806	gpia	glucose phosphate isomerase a [Source:ZFIN;Acc:ZDB-GENE-020513-2]
ENSDARG00000019707	0.900365	C21H9orf114	chromosome 9 open reading frame 114 [Source:HGNC Symbol;Acc:26933]
ENSDARG00000004130	0.897036	mvk	mevalonate kinase [Source:ZFIN;Acc:ZDB-GENE-041114-37]
ENSDARG00000036715	0.896561	psmd4a	proteasome (prosome, macropain) 26S subunit, non-ATPase, 4a [Source:ZFIN;Acc:ZDB-GENE-040625-104]
ENSDARG00000041727	0.89656	zgc:175135	zgc:175135 [Source:ZFIN;Acc:ZDB-GENE-080214-1]
ENSDARG00000058050	0.895675	smyd3	SET and MYND domain containing 3 [Source:ZFIN;Acc:ZDB-GENE-051120-138]
ENSDARG00000034138	0.894341	shisa2	shisa homolog 2 (Xenopus laevis) [Source:ZFIN;Acc:ZDB-GENE-030925-31]
ENSDARG00000063100	0.892017	psmd14	proteasome (prosome, macropain) 26S subunit, non-ATPase, 14 [Source:ZFIN;Acc:ZDB-GENE-070410-56]
ENSDARG00000054963	0.884611	alg1	asparagine-linked glycosylation 1 homolog (yeast, beta-1,4-mannosyltransferase) [Source:ZFIN;Acc:ZDB-GENE-030131-6093]
ENSDARG00000053979	0.88406	bc2	putative breast adenocarcinoma marker [Source:ZFIN;Acc:ZDB-GENE-040426-2922]
ENSDARG00000071465	0.884042	lrrc39	leucine rich repeat containing 39 [Source:ZFIN;Acc:ZDB-GENE-050417-279]
ENSDARG00000012505	0.884042	u2af2a	U2 small nuclear RNA auxiliary factor 2a [Source:ZFIN;Acc:ZDB-GENE-050706-131]
ENSDARG00000046074	0.882402	stk11	serine/threonine kinase 11 [Source:ZFIN;Acc:ZDB-GENE-050417-383]
ENSDARG00000077468	0.879862	wu:fe36b12	wu:fe36b12 [Source:ZFIN;Acc:ZDB-GENE-030131-5048]
ENSDARG00000025332	0.876672	rbm28	RNA binding motif protein 28 [Source:ZFIN;Acc:ZDB-GENE-040426-960]
ENSDARG00000032155	0.876545	ppm1aa	protein phosphatase, Mg2+/Mn2+ dependent, 1Aa [Source:ZFIN;Acc:ZDB-GENE-991102-15]
ENSDARG00000070329	0.875789	cbx8b	chromobox homolog 8b [Source:ZFIN;Acc:ZDB-GENE-050522-325]
ENSDARG00000071674	0.874844	lonp1	lon peptidase 1, mitochondrial [Source:ZFIN;Acc:ZDB-GENE-030131-4006]
ENSDARG00000078974	0.873791	BX088524.2	coiled-coil-helix-coiled-coil-helix domain-containing protein 8-like [Source:RefSeq peptide;Acc:NP_001186965]
ENSDARG00000015167	0.873728	abcd3a	ATP-binding cassette, sub-family D (ALD), member 3a [Source:ZFIN;Acc:ZDB-GENE-040426-2868]
ENSDARG00000076116	0.871191	usp10	ubiquitin specific peptidase 10 [Source:ZFIN;Acc:ZDB-GENE-030219-132]
ENSDARG00000077544	0.868812	toe1	target of EGR1, member 1 (nuclear) [Source:ZFIN;Acc:ZDB-GENE-070912-533]
ENSDARG00000018966	0.868384	cyb5r1	cytochrome b5 reductase 1 [Source:ZFIN;Acc:ZDB-GENE-030131-8497]
ENSDARG00000046132	0.864032	dynlt3	dynein, light chain, Tctex-type 3 [Source:ZFIN;Acc:ZDB-GENE-040927-24]
ENSDARG00000071336	0.860642	mif	macrophage migration inhibitory factor [Source:ZFIN;Acc:ZDB-GENE-080708-1]
ENSDARG00000060755	0.858269	RPRD1A	regulation of nuclear pre-mRNA domain containing 1A [Source:HGNC Symbol;Acc:25560]
ENSDARG00000092895	0.857824	si:dkey-188i13.11	si:dkey-188i13.11 [Source:ZFIN;Acc:ZDB-GENE-090313-209]
ENSDARG00000063345	0.857655	creg1	cellular repressor of E1A-stimulated genes 1 [Source:ZFIN;Acc:ZDB-GENE-070112-2042]
ENSDARG00000012827	0.856855	mettl3	methyltransferase like 3 [Source:ZFIN;Acc:ZDB-GENE-030131-9498]
ENSDARG00000042864	0.856534	rpl7l1	ribosomal protein L7-like 1 [Source:ZFIN;Acc:ZDB-GENE-030131-970]
ENSDARG00000074158	0.853629	kif16ba	kinesin family member 16Ba [Source:ZFIN;Acc:ZDB-GENE-090313-233]
ENSDARG00000019572	0.852368	taf7	TAF7 RNA polymerase II, TATA box binding protein (TBP)-associated factor [Source:ZFIN;Acc:ZDB-GENE-020419-18]
ENSDARG00000087647	0.851157	SEPT7	septin 7 [Source:HGNC Symbol;Acc:1717]
ENSDARG00000034633	0.846087	emc9	ER membrane protein complex subunit 9 [Source:ZFIN;Acc:ZDB-GENE-040426-693]
ENSDARG00000077717	0.845917	RPL29	ribosomal protein L29 [Source:HGNC Symbol;Acc:10331]
ENSDARG00000005033	0.844692	trip4	thyroid hormone receptor interactor 4 [Source:ZFIN;Acc:ZDB-GENE-040724-92]
ENSDARG00000004874	0.844692	spata6l	spermatogenesis associated 6-like [Source:ZFIN;Acc:ZDB-GENE-040426-1369]
ENSDARG00000039340	0.840366	tmem209	transmembrane protein 209 [Source:ZFIN;Acc:ZDB-GENE-030131-2879]
ENSDARG00000053070	0.839957	gosr2	golgi SNAP receptor complex member 2 [Source:ZFIN;Acc:ZDB-GENE-030131-3290]
ENSDARG00000023498	0.832236	gmppab	GDP-mannose pyrophosphorylase Ab [Source:ZFIN;Acc:ZDB-GENE-040426-1550]
ENSDARG00000058079	0.827467	txndc17	thioredoxin domain containing 17 [Source:ZFIN;Acc:ZDB-GENE-040801-193]
ENSDARG00000041362	0.826473	chmp7	CHMP family, member 7 [Source:ZFIN;Acc:ZDB-GENE-040426-1750]
ENSDARG00000040584	0.819524	n6amt2	N-6 adenine-specific DNA methyltransferase 2 (putative) [Source:ZFIN;Acc:ZDB-GENE-040426-2551]
ENSDARG00000039455	0.814868	tspan15	tetraspanin 15 [Source:ZFIN;Acc:ZDB-GENE-050417-295]
ENSDARG00000043236	0.813977	ccna1	cyclin A1 [Source:ZFIN;Acc:ZDB-GENE-040311-2]
ENSDARG00000060754	0.813374	CU915738.1	Uncharacterized protein [Source:UniProtKB/TrEMBL;Acc:H9GXL1]
ENSDARG00000042835	0.810045	tfdp2	transcription factor Dp-2 [Source:ZFIN;Acc:ZDB-GENE-030219-104]
ENSDARG00000087752	0.810038	RFWD3	ring finger and WD repeat domain 3 [Source:HGNC Symbol;Acc:25539]
ENSDARG00000005172	0.808542	dynll2b	dynein, light chain, LC8-type 2b [Source:ZFIN;Acc:ZDB-GENE-050320-132]
ENSDARG00000009436	0.80755	ubxn7	UBX domain protein 7 [Source:ZFIN;Acc:ZDB-GENE-040704-8]
ENSDARG00000004702	0.807428	irf2bp2a	interferon regulatory factor 2 binding protein 2a [Source:ZFIN;Acc:ZDB-GENE-030131-7809]
ENSDARG00000019747	0.806713	hsd3b1	hydroxy-delta-5-steroid dehydrogenase, 3 beta- and steroid delta-isomerase 1 [Source:ZFIN;Acc:ZDB-GENE-030828-2]
ENSDARG00000036064	0.805809	cnep1r1	CTD nuclear envelope phosphatase 1 regulatory subunit 1 [Source:ZFIN;Acc:ZDB-GENE-050417-425]
ENSDARG00000038000	0.805437	crls1	cardiolipin synthase 1 [Source:ZFIN;Acc:ZDB-GENE-040426-2519]
ENSDARG00000061024	0.805325	rabggta	Rab geranylgeranyltransferase, alpha subunit [Source:ZFIN;Acc:ZDB-GENE-060929-1042]
ENSDARG00000071699	0.805106	ids	iduronate 2-sulfatase [Source:ZFIN;Acc:ZDB-GENE-061215-37]
ENSDARG00000030743	0.802231	sptlc3	serine palmitoyltransferase, long chain base subunit 3 [Source:ZFIN;Acc:ZDB-GENE-041210-281]
ENSDARG00000013732	0.801132	vta1	Vps20-associated 1 homolog (S. cerevisiae) [Source:ZFIN;Acc:ZDB-GENE-040426-2154]
ENSDARG00000030560	0.800335	helz	helicase with zinc finger [Source:ZFIN;Acc:ZDB-GENE-040426-2419]
ENSDARG00000044513	0.797078	tpst1l	tyrosylprotein sulfotransferase 1, like [Source:ZFIN;Acc:ZDB-GENE-040316-1]
ENSDARG00000038802	0.796312	cenpl	centromere protein L [Source:ZFIN;Acc:ZDB-GENE-040930-6]
ENSDARG00000070826	0.796134	bpgm	2,3-bisphosphoglycerate mutase [Source:ZFIN;Acc:ZDB-GENE-040718-375]
ENSDARG00000096118	0.795104	ost4	oligosaccharyltransferase 4 homolog (S. cerevisiae) [Source:ZFIN;Acc:ZDB-GENE-110307-1]
ENSDARG00000070472	0.792478	arf5	ADP-ribosylation factor 5 [Source:ZFIN;Acc:ZDB-GENE-030910-5]
ENSDARG00000003109	0.792284	rcan1a	regulator of calcineurin 1a [Source:ZFIN;Acc:ZDB-GENE-040801-135]
ENSDARG00000042777	0.792188	ndufa11	NADH dehydrogenase (ubiquinone) 1 alpha subcomplex, 11 [Source:ZFIN;Acc:ZDB-GENE-040426-1631]
ENSDARG00000026072	0.791497	pdcd5	programmed cell death 5 [Source:ZFIN;Acc:ZDB-GENE-040426-980]
ENSDARG00000026180	0.790532	prpf8	pre-mRNA processing factor 8 [Source:ZFIN;Acc:ZDB-GENE-030131-577]
ENSDARG00000052388	0.790501	pcgf5b	polycomb group ring finger 5b [Source:ZFIN;Acc:ZDB-GENE-060512-34]
ENSDARG00000087779	0.789841	si:ch211-241o7.5	si:ch211-241o7.5 [Source:ZFIN;Acc:ZDB-GENE-030131-9808]
ENSDARG00000058820	0.789306	bin1	bridging integrator 1 [Source:ZFIN;Acc:ZDB-GENE-030425-1]
ENSDARG00000086777	0.789146	CABZ01055170.1	Uncharacterized protein [Source:UniProtKB/TrEMBL;Acc:H9GYE2]
ENSDARG00000059784	0.787713	DENND4B	DENN/MADD domain containing 4B [Source:HGNC Symbol;Acc:29044]
ENSDARG00000056414	0.782193	usp1	ubiquitin specific protease 1 [Source:ZFIN;Acc:ZDB-GENE-030131-726]
ENSDARG00000002168	0.777801	tra2b	transformer 2 beta homolog (Drosophila) [Source:ZFIN;Acc:ZDB-GENE-040426-1094]
ENSDARG00000062114	0.777644	papd7	PAP associated domain containing 7 [Source:ZFIN;Acc:ZDB-GENE-041021-1]
ENSDARG00000077830	0.777608	loh12cr1	loss of heterozygosity, 12, chromosomal region 1 homolog (human) [Source:ZFIN;Acc:ZDB-GENE-041010-83]
ENSDARG00000016059	0.776716	rab5b	RAB5B, member RAS oncogene family [Source:ZFIN;Acc:ZDB-GENE-040426-2593]
ENSDARG00000035570	0.776066	C5H9orf85	chromosome 9 open reading frame 85 [Source:HGNC Symbol;Acc:28784]
ENSDARG00000092702	0.775889	si:dkeyp-20e4.8	si:dkeyp-20e4.8 [Source:ZFIN;Acc:ZDB-GENE-050208-356]
ENSDARG00000060645	0.775185	sirt7	sirtuin 7 [Source:ZFIN;Acc:ZDB-GENE-050208-612]
ENSDARG00000034616	0.774112	mlf2	myeloid leukemia factor 2 [Source:ZFIN;Acc:ZDB-GENE-050913-67]
ENSDARG00000028848	0.767772	lsm12a	LSM12 homolog a (S. cerevisiae) [Source:ZFIN;Acc:ZDB-GENE-040516-12]
ENSDARG00000009681	0.767217	med27	mediator complex subunit 27 [Source:ZFIN;Acc:ZDB-GENE-040426-1601]
ENSDARG00000036876	0.765689	zgc:153284	zgc:153284 [Source:ZFIN;Acc:ZDB-GENE-060825-317]
ENSDARG00000078195	0.76488	fhit	fragile histidine triad gene [Source:ZFIN;Acc:ZDB-GENE-040426-1703]
ENSDARG00000032117	0.764878	ddx1	DEAD (Asp-Glu-Ala-Asp) box polypeptide 1 [Source:ZFIN;Acc:ZDB-GENE-041001-215]
ENSDARG00000010965	0.763898	psma8	proteasome (prosome, macropain) subunit, alpha type, 8 [Source:ZFIN;Acc:ZDB-GENE-040426-2194]
ENSDARG00000058746	0.762864	ubap1	ubiquitin associated protein 1 [Source:ZFIN;Acc:ZDB-GENE-040426-950]
ENSDARG00000009677	0.7623	dlg1	discs, large (Drosophila) homolog 1 [Source:ZFIN;Acc:ZDB-GENE-010724-8]
ENSDARG00000006040	0.761005	cyp20a1	cytochrome P450, family 20, subfamily A, polypeptide 1 [Source:ZFIN;Acc:ZDB-GENE-040426-2646]
ENSDARG00000036831	0.760876	rnf41	ring finger protein 41 [Source:ZFIN;Acc:ZDB-GENE-040426-2920]
ENSDARG00000037229	0.760437	denr	density-regulated protein [Source:ZFIN;Acc:ZDB-GENE-040718-450]
ENSDARG00000000729	0.757399	daxx	death-associated protein 6 [Source:ZFIN;Acc:ZDB-GENE-010110-3]
ENSDARG00000063912	0.756492	mt-co3	cytochrome c oxidase III, mitochondrial [Source:ZFIN;Acc:ZDB-GENE-011205-16]
ENSDARG00000058089	0.756448	rprd2a	regulation of nuclear pre-mRNA domain containing 2a [Source:ZFIN;Acc:ZDB-GENE-030131-6641]
ENSDARG00000042644	0.756282	sod2	superoxide dismutase 2, mitochondrial [Source:ZFIN;Acc:ZDB-GENE-030131-7742]
ENSDARG00000000857	0.755593	mapk14a	mitogen-activated protein kinase 14a [Source:ZFIN;Acc:ZDB-GENE-010202-2]
ENSDARG00000086183	0.755056	vkorc1	vitamin K epoxide reductase complex, subunit 1 [Source:ZFIN;Acc:ZDB-GENE-030131-2286]
ENSDARG00000038847	0.753958	gins3	GINS complex subunit 3 [Source:ZFIN;Acc:ZDB-GENE-040721-1]
ENSDARG00000012144	0.753121	emc7	ER membrane protein complex subunit 7 [Source:ZFIN;Acc:ZDB-GENE-041001-170]
ENSDARG00000019345	0.7517	mark3	MAP/microtubule affinity-regulating kinase 3 [Source:ZFIN;Acc:ZDB-GENE-030131-6232]
ENSDARG00000053217	0.751645	cox7a2	cytochrome c oxidase, subunit VIIa 2 [Source:ZFIN;Acc:ZDB-GENE-050522-153]
ENSDARG00000059874	0.751133	ABCC1	ATP-binding cassette, sub-family C (CFTR/MRP), member 1 [Source:HGNC Symbol;Acc:51]
ENSDARG00000060751	0.750663	taok3a	TAO kinase 3a [Source:ZFIN;Acc:ZDB-GENE-100921-50]
ENSDARG00000002949	0.749175	ppp6c	protein phosphatase 6, catalytic subunit [Source:ZFIN;Acc:ZDB-GENE-040426-949]
ENSDARG00000027915	0.748154	zc2hc1a	zinc finger, C2HC-type containing 1A [Source:ZFIN;Acc:ZDB-GENE-030131-3132]
ENSDARG00000009046	0.745713	nphp1	nephronophthisis 1 [Source:ZFIN;Acc:ZDB-GENE-060929-1234]
ENSDARG00000044669	0.744913	hp1bp3	heterochromatin protein 1, binding protein 3 [Source:ZFIN;Acc:ZDB-GENE-060810-79]
ENSDARG00000074332	0.74324	SPEN (2 of 2)	spen homolog, transcriptional regulator (Drosophila) [Source:HGNC Symbol;Acc:17575]
ENSDARG00000039263	0.73904	zbtb48	zinc finger and BTB domain containing 48 [Source:ZFIN;Acc:ZDB-GENE-030131-4450]
ENSDARG00000015628	0.738046	psmd10	proteasome (prosome, macropain) 26S subunit, non-ATPase, 10 [Source:ZFIN;Acc:ZDB-GENE-050112-1]
ENSDARG00000030585	0.735743	rpl13	ribosomal protein L13 [Source:ZFIN;Acc:ZDB-GENE-031007-1]
ENSDARG00000019596	0.734553	NRD1 (1 of 2)	nardilysin (N-arginine dibasic convertase) [Source:HGNC Symbol;Acc:7995]
ENSDARG00000063670	0.734449	GTF2A1L	general transcription factor IIA, 1-like [Source:HGNC Symbol;Acc:30727]
ENSDARG00000054334	0.734114	DCTPP1	dCTP pyrophosphatase 1 [Source:HGNC Symbol;Acc:28777]
ENSDARG00000043359	0.730619	rmnd5b	required for meiotic nuclear division 5 homolog B (S. cerevisiae) [Source:ZFIN;Acc:ZDB-GENE-040426-1744]
ENSDARG00000063636	0.729065	galnt11	UDP-N-acetyl-alpha-D-galactosamine:polypeptide N-acetylgalactosaminyltransferase 11 (GalNAc-T11) [Source:ZFIN;Acc:ZDB-GENE-060929-998]
ENSDARG00000016470	0.727421	anxa5b	annexin A5b [Source:ZFIN;Acc:ZDB-GENE-030131-9076]
ENSDARG00000035557	0.726933	gabarapa	GABA(A) receptor-associated protein a [Source:ZFIN;Acc:ZDB-GENE-030131-5174]
ENSDARG00000037746	0.726168	actb1	actin, beta 1 [Source:ZFIN;Acc:ZDB-GENE-000329-1]
ENSDARG00000071594	0.72607	TIMM21	translocase of inner mitochondrial membrane 21 homolog (yeast) [Source:HGNC Symbol;Acc:25010]
ENSDARG00000060197	0.724705	atp2c1	ATPase, Ca++ transporting, type 2C, member 1 [Source:ZFIN;Acc:ZDB-GENE-060503-615]
ENSDARG00000054814	0.722944	si:ch211-251p5.5	si:ch211-251p5.5 [Source:ZFIN;Acc:ZDB-GENE-030131-2635]
ENSDARG00000078389	0.722646	si:dkey-188i13.7	si:dkey-188i13.7 [Source:ZFIN;Acc:ZDB-GENE-090312-190]
ENSDARG00000039960	0.72261	ST7	suppression of tumorigenicity 7 [Source:HGNC Symbol;Acc:11351]
ENSDARG00000012467	0.720948	spint1b	serine peptidase inhibitor, Kunitz type 1 b [Source:ZFIN;Acc:ZDB-GENE-071218-1]
ENSDARG00000003681	0.717303	eif5	eukaryotic translation initiation factor 5 [Source:ZFIN;Acc:ZDB-GENE-030131-975]
ENSDARG00000032603	0.715918	st7l	suppression of tumorigenicity 7 like [Source:ZFIN;Acc:ZDB-GENE-080219-43]
ENSDARG00000005210	0.713025	coro2a	coronin, actin binding protein, 2A [Source:ZFIN;Acc:ZDB-GENE-030131-2258]
ENSDARG00000020623	0.711156	baxa	bcl2-associated X protein, a [Source:ZFIN;Acc:ZDB-GENE-000511-6]
ENSDARG00000008503	0.708733	glcci1	glucocorticoid induced transcript 1 [Source:ZFIN;Acc:ZDB-GENE-031010-41]
ENSDARG00000087180	0.708435	ubxn2a	UBX domain protein 2A [Source:ZFIN;Acc:ZDB-GENE-110411-202]
ENSDARG00000016212	0.707969	nup214	nucleoporin 214 [Source:ZFIN;Acc:ZDB-GENE-110203-3]
ENSDARG00000014704	0.705104	pgm2l1	phosphoglucomutase 2-like 1 [Source:ZFIN;Acc:ZDB-GENE-041008-205]
ENSDARG00000038186	0.704674	RDM1	RAD52 motif 1 [Source:HGNC Symbol;Acc:19950]
ENSDARG00000007764	0.703656	klhdc10	kelch domain containing 10 [Source:ZFIN;Acc:ZDB-GENE-040426-776]
ENSDARG00000015551	0.701645	fth1a	ferritin, heavy polypeptide 1a [Source:ZFIN;Acc:ZDB-GENE-000831-2]
ENSDARG00000052703	0.701297	cisd2	CDGSH iron sulfur domain 2 [Source:ZFIN;Acc:ZDB-GENE-040426-1381]
ENSDARG00000007443	0.700202	fbxl18	F-box and leucine-rich repeat protein 18 [Source:ZFIN;Acc:ZDB-GENE-050913-65]
ENSDARG00000006125	0.700019	csnk1db	casein kinase 1, delta b [Source:ZFIN;Acc:ZDB-GENE-040426-2385]
ENSDARG00000045785	0.6997	C25H12orf29	chromosome 12 open reading frame 29 [Source:HGNC Symbol;Acc:25322]
ENSDARG00000043848	0.697715	sod1	superoxide dismutase 1, soluble [Source:ZFIN;Acc:ZDB-GENE-990415-258]
ENSDARG00000014770	0.693036	usp4	ubiquitin specific protease 4 (proto-oncogene) [Source:ZFIN;Acc:ZDB-GENE-041008-187]
ENSDARG00000011462	0.691188	otub1b	OTU domain, ubiquitin aldehyde binding 1b [Source:ZFIN;Acc:ZDB-GENE-040718-204]
ENSDARG00000000394	0.69031	matr3l1.1	matrin 3-like 1.1 [Source:ZFIN;Acc:ZDB-GENE-030616-40]
ENSDARG00000075673	0.689435	arhgap21b	Rho GTPase activating protein 21b [Source:ZFIN;Acc:ZDB-GENE-030131-4944]
ENSDARG00000077410	0.689317	myo9b	myosin IXb [Source:ZFIN;Acc:ZDB-GENE-030131-938]
ENSDARG00000038505	0.689115	POLR2H	polymerase (RNA) II (DNA directed) polypeptide H [Source:HGNC Symbol;Acc:9195]
ENSDARG00000022177	0.688779	ddx59	DEAD (Asp-Glu-Ala-Asp) box polypeptide 59 [Source:ZFIN;Acc:ZDB-GENE-050208-665]
ENSDARG00000030765	0.686905	hadh	hydroxyacyl-Coenzyme A dehydrogenase [Source:ZFIN;Acc:ZDB-GENE-040801-261]
ENSDARG00000076486	0.686754	acp1	acid phosphatase 1, soluble [Source:ZFIN;Acc:ZDB-GENE-050327-12]
ENSDARG00000089075	0.685384	CU694221.1	Uncharacterized protein [Source:UniProtKB/TrEMBL;Acc:E7FGB9]
ENSDARG00000042322	0.685103	si:dkey-177p2.6	si:dkey-177p2.6 [Source:ZFIN;Acc:ZDB-GENE-030131-5926]
ENSDARG00000076092	0.682136	slc31a2	solute carrier family 31 (copper transporters), member 2 [Source:ZFIN;Acc:ZDB-GENE-030925-25]
ENSDARG00000092798	0.679221	ppib	peptidylprolyl isomerase B (cyclophilin B) [Source:ZFIN;Acc:ZDB-GENE-040426-1955]
ENSDARG00000032459	0.677943	med24	mediator complex subunit 24 [Source:ZFIN;Acc:ZDB-GENE-030131-2341]
ENSDARG00000040109	0.677274	dbt	dihydrolipoamide branched chain transacylase E2 [Source:ZFIN;Acc:ZDB-GENE-050320-85]
ENSDARG00000079681	0.676978	CABZ01059627.1	Uncharacterized protein [Source:UniProtKB/TrEMBL;Acc:E7FAI6]
ENSDARG00000078917	0.67557	zgc:195245	zgc:195245 [Source:ZFIN;Acc:ZDB-GENE-081022-200]
ENSDARG00000015490	0.674085	rpl24	ribosomal protein L24 [Source:ZFIN;Acc:ZDB-GENE-020419-25]
ENSDARG00000003270	0.672745	dhps	deoxyhypusine synthase [Source:ZFIN;Acc:ZDB-GENE-040426-2001]
ENSDARG00000015352	0.671356	lsg1	large subunit GTPase 1 homolog (S. cerevisiae) [Source:ZFIN;Acc:ZDB-GENE-030131-2184]
ENSDARG00000058297	0.66994	timm13	translocase of inner mitochondrial membrane 13 homolog (yeast) [Source:ZFIN;Acc:ZDB-GENE-040718-167]
ENSDARG00000043559	0.668972	gle1	GLE1 RNA export mediator homolog (yeast) [Source:ZFIN;Acc:ZDB-GENE-040831-4]
ENSDARG00000020289	0.667975	pif1	PIF1 5'-to-3' DNA helicase homolog (S. cerevisiae) [Source:ZFIN;Acc:ZDB-GENE-030131-4928]
ENSDARG00000063145	0.665374	tfam	transcription factor A, mitochondrial [Source:ZFIN;Acc:ZDB-GENE-061013-552]
ENSDARG00000090527	0.665346	si:dkey-102m7.1	si:dkey-102m7.1 [Source:ZFIN;Acc:ZDB-GENE-091118-76]
ENSDARG00000036282	0.663326	rnaset2	ribonuclease T2 [Source:ZFIN;Acc:ZDB-GENE-030131-2513]
ENSDARG00000069846	0.663188	zgc:162944	zgc:162944 [Source:ZFIN;Acc:ZDB-GENE-070424-75]
ENSDARG00000074758	0.661449	csde1	cold shock domain containing E1, RNA-binding [Source:ZFIN;Acc:ZDB-GENE-030131-8623]
ENSDARG00000028259	0.658176	aldh3a2a	aldehyde dehydrogenase 3 family, member A2a [Source:ZFIN;Acc:ZDB-GENE-040718-74]
ENSDARG00000002174	0.657753	itfg2	integrin alpha FG-GAP repeat containing 2 [Source:ZFIN;Acc:ZDB-GENE-041008-161]
ENSDARG00000073996	0.65766	prickle3	prickle homolog 3 (Drosophila) [Source:ZFIN;Acc:ZDB-GENE-081105-86]
ENSDARG00000031511	0.655041	psmb2	proteasome (prosome, macropain) subunit, beta type, 2 [Source:ZFIN;Acc:ZDB-GENE-040718-353]
ENSDARG00000063300	0.654953	SEC16A	SEC16 homolog A (S. cerevisiae) [Source:HGNC Symbol;Acc:29006]
ENSDARG00000068995	0.65164	zgc:101846	zgc:101846 [Source:ZFIN;Acc:ZDB-GENE-041010-42]
ENSDARG00000062651	0.650804	zc3hc1	zinc finger, C3HC-type containing 1 [Source:ZFIN;Acc:ZDB-GENE-061013-94]
ENSDARG00000094892	0.650333	cenph	centromere protein H [Source:ZFIN;Acc:ZDB-GENE-081104-340]
ENSDARG00000028523	0.650165	inip	ints3 and nabp interacting protein [Source:ZFIN;Acc:ZDB-GENE-040426-961]
ENSDARG00000057494	0.649453	ptcd3	pentatricopeptide repeat domain 3 [Source:ZFIN;Acc:ZDB-GENE-030131-6849]
ENSDARG00000020134	0.648139	sipa1l1	signal-induced proliferation-associated 1 like 1 [Source:ZFIN;Acc:ZDB-GENE-030131-9909]
ENSDARG00000024184	0.646428	narf	nuclear prelamin A recognition factor [Source:ZFIN;Acc:ZDB-GENE-040718-31]
ENSDARG00000044774	0.645948	pou5f1	POU domain, class 5, transcription factor 1 [Source:ZFIN;Acc:ZDB-GENE-980526-485]
ENSDARG00000027465	0.64536	rmnd1	required for meiotic nuclear division 1 homolog (S. cerevisiae) [Source:ZFIN;Acc:ZDB-GENE-050522-21]
ENSDARG00000054337	0.643631	ap1g2	adaptor-related protein complex 1, gamma 2 subunit [Source:ZFIN;Acc:ZDB-GENE-030616-587]
ENSDARG00000033489	0.642035	ube2j1	ubiquitin-conjugating enzyme E2, J1 [Source:ZFIN;Acc:ZDB-GENE-040426-2853]
ENSDARG00000094010	0.641508	swt1	SWT1 RNA endoribonuclease homolog (S. cerevisiae) [Source:ZFIN;Acc:ZDB-GENE-041015-373]
ENSDARG00000056515	0.641093	spsb1	splA/ryanodine receptor domain and SOCS box containing 1 [Source:ZFIN;Acc:ZDB-GENE-030131-6122]
ENSDARG00000075129	0.638276	mrps11	mitochondrial ribosomal protein S11 [Source:ZFIN;Acc:ZDB-GENE-040724-84]
ENSDARG00000053382	0.6372	cox7c	cytochrome c oxidase, subunit VIIc [Source:ZFIN;Acc:ZDB-GENE-030131-8062]
ENSDARG00000063102	0.636188	crebbpb	CREB binding protein b [Source:ZFIN;Acc:ZDB-GENE-050302-102]
ENSDARG00000055383	0.634951	C3H16orf72 (2 of 2)	chromosome 16 open reading frame 72 [Source:HGNC Symbol;Acc:30103]
ENSDARG00000001873	0.634846	phgdh	phosphoglycerate dehydrogenase [Source:ZFIN;Acc:ZDB-GENE-030131-647]
ENSDARG00000059070	0.634066	gars	glycyl-tRNA synthetase [Source:ZFIN;Acc:ZDB-GENE-030131-9174]
ENSDARG00000093358	0.633067	si:ch211-127n13.3	si:ch211-127n13.3 [Source:ZFIN;Acc:ZDB-GENE-090313-20]
ENSDARG00000052419	0.63273	ankrd12	ankyrin repeat domain 12 [Source:ZFIN;Acc:ZDB-GENE-040426-846]
ENSDARG00000077530	0.632526	ahctf1	AT hook containing transcription factor 1 [Source:ZFIN;Acc:ZDB-GENE-070521-2]
ENSDARG00000059622	0.631578	ubfd1	ubiquitin family domain containing 1 [Source:ZFIN;Acc:ZDB-GENE-050506-90]
ENSDARG00000067630	0.631087	zgc:154075	zgc:154075 [Source:ZFIN;Acc:ZDB-GENE-060929-910]
ENSDARG00000021681	0.629776	asrgl1	asparaginase like 1 [Source:ZFIN;Acc:ZDB-GENE-050320-102]
ENSDARG00000038866	0.628612	TRAPPC8	Uncharacterized protein [Source:UniProtKB/TrEMBL;Acc:E7FA12]
ENSDARG00000094043	0.625786	TTF1 (6 of 6)	transcription termination factor, RNA polymerase I [Source:HGNC Symbol;Acc:12397]
ENSDARG00000003938	0.625005	rpa1	replication protein A1 [Source:ZFIN;Acc:ZDB-GENE-030912-3]
ENSDARG00000045563	0.624507	ccdc53	coiled-coil domain containing 53 [Source:ZFIN;Acc:ZDB-GENE-040426-783]
ENSDARG00000040039	0.624142	pttg1ipb	pituitary tumor-transforming 1 interacting protein b [Source:ZFIN;Acc:ZDB-GENE-041010-10]
ENSDARG00000031439	0.622962	glrx3	glutaredoxin 3 [Source:ZFIN;Acc:ZDB-GENE-041010-22]
ENSDARG00000016263	0.621089	zdhhc5a	zinc finger, DHHC-type containing 5a [Source:ZFIN;Acc:ZDB-GENE-090312-92]
ENSDARG00000054211	0.620094	st8sia7.1	ST8 alpha-N-acetyl-neuraminide alpha-2,8-sialyltransferase 7.1 [Source:ZFIN;Acc:ZDB-GENE-090504-4]
ENSDARG00000002412	0.618588	elovl1a	elongation of very long chain fatty acids (FEN1/Elo2, SUR4/Elo3, yeast)-like 1a [Source:ZFIN;Acc:ZDB-GENE-041010-66]
ENSDARG00000060394	0.617358	MTFR2	mitochondrial fission regulator 2 [Source:HGNC Symbol;Acc:21115]
ENSDARG00000009488	0.616134	gipc2	GIPC PDZ domain containing family, member 2 [Source:ZFIN;Acc:ZDB-GENE-040426-921]
ENSDARG00000069681	0.613225	pcgf6	polycomb group ring finger 6 [Source:ZFIN;Acc:ZDB-GENE-060526-178]
ENSDARG00000043561	0.610993	psmc1b	proteasome (prosome, macropain) 26S subunit, ATPase, 1b [Source:ZFIN;Acc:ZDB-GENE-040625-69]
ENSDARG00000019998	0.609228	slc30a7	solute carrier family 30 (zinc transporter), member 7 [Source:ZFIN;Acc:ZDB-GENE-030131-5650]
ENSDARG00000034893	0.608427	rarab	retinoic acid receptor, alpha b [Source:ZFIN;Acc:ZDB-GENE-980526-72]
ENSDARG00000013802	0.6077	pcid2	PCI domain containing 2 [Source:ZFIN;Acc:ZDB-GENE-041114-79]
ENSDARG00000070055	0.607085	arfip1	ADP-ribosylation factor interacting protein 1 (arfaptin 1) [Source:ZFIN;Acc:ZDB-GENE-040426-2690]
ENSDARG00000011666	0.605996	msh6	mutS homolog 6 (E. coli) [Source:ZFIN;Acc:ZDB-GENE-020905-3]
ENSDARG00000002267	0.605938	dcaf13	ddb1 and cul4 associated factor 13 [Source:ZFIN;Acc:ZDB-GENE-040426-703]
ENSDARG00000043154	0.604965	ucp2	uncoupling protein 2 [Source:ZFIN;Acc:ZDB-GENE-990708-8]
ENSDARG00000031565	0.604634	ftr67	finTRIM family, member 67 [Source:ZFIN;Acc:ZDB-GENE-060312-27]
ENSDARG00000005799	0.604485	smim14	small integral membrane protein 14 [Source:ZFIN;Acc:ZDB-GENE-040426-22]
ENSDARG00000000542	0.604409	gtf2e1	general transcription factor IIE, polypeptide 1, alpha [Source:ZFIN;Acc:ZDB-GENE-041210-221]
ENSDARG00000004713	0.604396	mad2l1	MAD2 mitotic arrest deficient-like 1 (yeast) [Source:ZFIN;Acc:ZDB-GENE-030515-3]
ENSDARG00000037393	0.60382	slc43a1a	solute carrier family 43, member 1a [Source:ZFIN;Acc:ZDB-GENE-030131-6327]
ENSDARG00000059630	0.603453	mlec	malectin [Source:ZFIN;Acc:ZDB-GENE-081105-187]
ENSDARG00000042628	0.603355	b3galt2	UDP-Gal:betaGlcNAc beta 1,3-galactosyltransferase, polypeptide 2 [Source:ZFIN;Acc:ZDB-GENE-040426-2078]
ENSDARG00000060323	0.601919	exoc5	exocyst complex component 5 [Source:ZFIN;Acc:ZDB-GENE-080204-126]
ENSDARG00000019116	0.601191	ing1	inhibitor of growth family, member 1 [Source:ZFIN;Acc:ZDB-GENE-060421-4388]
ENSDARG00000079324	0.601128	ANO9 (2 of 2)	anoctamin 9 [Source:HGNC Symbol;Acc:20679]
ENSDARG00000037589	0.600661	gid8b	GID complex subunit 8 homolog b (S. cerevisiae) [Source:ZFIN;Acc:ZDB-GENE-030515-4]
ENSDARG00000016651	0.600506	zfp106	zinc finger protein 106 homolog (mouse) [Source:ZFIN;Acc:ZDB-GENE-040718-21]
ENSDARG00000015851	0.599116	pnn	pinin, desmosome associated protein [Source:ZFIN;Acc:ZDB-GENE-060519-3]
ENSDARG00000007892	0.59809	pdcd2	programmed cell death 2 [Source:ZFIN;Acc:ZDB-GENE-040426-1236]
ENSDARG00000037491	0.596379	bmp15	bone morphogenetic protein 15 [Source:ZFIN;Acc:ZDB-GENE-030131-6115]
ENSDARG00000008278	0.596276	rcor2	REST corepressor 2 [Source:ZFIN;Acc:ZDB-GENE-040426-1812]
ENSDARG00000060633	0.595858	usp16	ubiquitin specific protease 16 [Source:ZFIN;Acc:ZDB-GENE-030131-4153]
ENSDARG00000010290	0.59565	stx12	syntaxin 12 [Source:ZFIN;Acc:ZDB-GENE-040625-11]
ENSDARG00000038635	0.595396	magoh	mago-nashi homolog, proliferation-associated (Drosophila) [Source:ZFIN;Acc:ZDB-GENE-041216-1]
ENSDARG00000002184	0.595176	igbp1	immunoglobulin (CD79A) binding protein 1 [Source:ZFIN;Acc:ZDB-GENE-040426-2928]
ENSDARG00000089302	0.592919	hnrnpa0a	heterogeneous nuclear ribonucleoprotein A0a [Source:ZFIN;Acc:ZDB-GENE-030131-2249]
ENSDARG00000087393	0.592865	prr11	proline rich 11 [Source:ZFIN;Acc:ZDB-GENE-091118-97]
ENSDARG00000057099	0.591405	papss1	3'-phosphoadenosine 5'-phosphosulfate synthase 1 [Source:ZFIN;Acc:ZDB-GENE-080721-5]
ENSDARG00000057430	0.590781	atg16l1	ATG16 autophagy related 16-like 1 (S. cerevisiae) [Source:ZFIN;Acc:ZDB-GENE-050417-401]
ENSDARG00000009783	0.588812	dirc2	disrupted in renal carcinoma 2 [Source:ZFIN;Acc:ZDB-GENE-040912-167]
ENSDARG00000011020	0.58716	zgc:66127	zgc:66127 [Source:ZFIN;Acc:ZDB-GENE-040426-1546]
ENSDARG00000015540	0.586687	psen2	presenilin 2 [Source:ZFIN;Acc:ZDB-GENE-000330-9]
ENSDARG00000062650	0.585667	rif1	RAP1 interacting factor homolog (yeast) [Source:ZFIN;Acc:ZDB-GENE-030131-3406]
